# Supplementary material for: The PM20D1-OLE pathway induces microglia rewiring to ameliorate Alzheimer disease
Source: Cell Death Dis. 2026 Apr 27;17(1):561. doi: 10.1038/s41419-026-08791-1 (PMC13254073; doi:10.1038/s41419-026-08791-1)
Supplement: Supplementary file 2 — Supplementary tables 1–9 [file 41419_2026_8791_MOESM2_ESM.xlsx]

## Sheet: Summary
Summary
Supp.Table_1	Differentially expressed genes (DEGs) between vehicle and OLE treated Astroctyes
Supp.Table_2	DEGs between vehicle and OLE treated Endothelial cells
Supp.Table_3	DEGs between vehicle and OLE treated GABAergic cells
Supp.Table_4	DEGs between vehicle and OLE treated Glutamatergic cells
Supp.Table_5	DEGs between vehicle and OLE treated Microglia
Supp.Table_6	DEGs between vehicle and OLE treated Oligodendrocytes
Supp.Table_7	Eriched Pathways per cell type after OLE treatment
Supp.Table_8	Gene Markers of Yellow cells
Supp.Table_9	Expression of OLE-score genes in human samples by disease status and PM20D1 genotype

## Sheet: Supp.Table_1
Genes	p_val	avg_log2FC	pct.1	pct.2	p_adj_BH
Apoe	3.76667e-09	0.845661	1	1	3.29395e-05
Cd81	1.60014e-08	0.688684	0.893	0.699	6.99663e-05
Mfge8	4.36162e-07	0.610882	0.869	0.685	0.000953558
Wdr17	3.39924e-07	0.5599	0.935	0.856	0.000953558
Cst3	1.1385e-06	0.523896	0.988	0.945	0.00199123
Bsg	1.29469e-05	0.496108	0.524	0.288	0.0188701
Slc3a2	2.75194e-05	0.416941	0.631	0.384	0.0306203
Slc22a17	2.80117e-05	0.380733	0.696	0.452	0.0306203
Gpr37l1	4.0346e-05	0.513012	0.94	0.829	0.0392029
Clu	8.33396e-05	0.664662	0.911	0.795	0.066255
Nipa1	8.33189e-05	0.432341	0.411	0.219	0.066255
Agt	0.000135734	0.547656	0.357	0.171	0.0745447
Igsf8	0.000117468	0.426752	0.732	0.521	0.0745447
Btbd17	0.000157736	0.408833	0.458	0.253	0.0745447
Selenok	0.000122284	0.337672	0.494	0.274	0.0745447
Mfsd2a	0.000161961	0.326718	0.268	0.103	0.0745447
Cyp4f14	0.000144437	0.258144	0.125	0.014	0.0745447
Arpc3	0.000124807	0.230209	0.262	0.089	0.0745447
Ptprd	0.000157304	-0.133613	1	1	0.0745447
Zfp142	0.000183492	-0.309992	0.071	0.219	0.0802321
Gja1	0.000197289	0.402798	0.917	0.884	0.0821569
Ppib	0.000214536	0.344042	0.411	0.226	0.0852781
Gm20388	0.000232255	0.304872	0.917	0.849	0.0883074
Fgfr1	0.000263681	-0.411223	0.696	0.822	0.0960787
Gm10036	0.000283155	0.266977	0.196	0.055	0.0990477
Mageh1	0.00032942	0.298206	0.173	0.048	0.110661
4930570B17Rik	0.000341665	0.396131	0.429	0.247	0.110661
Gm26518	0.000356038	0.336088	0.363	0.185	0.111198
Saraf	0.00041489	0.372979	0.488	0.295	0.124753
Gm26804	0.000427968	0.323456	0.679	0.527	0.124753
Tenm2	0.000480558	0.0154914	0.976	1	0.128852
Atp1a2	0.000482809	0.293976	0.994	1	0.128852
Gm48383	0.000498285	0.229546	0.125	0.021	0.128852
Cox19	0.000500967	0.360563	0.298	0.144	0.128852
Gm26733	0.000554298	0.31946	0.44	0.253	0.138495
Kcnj16	0.000596135	0.331075	0.292	0.13	0.144811
Ndst4	0.000622946	-0.241419	0.018	0.11	0.147234
Uba1	0.000641716	0.336572	0.256	0.11	0.147679
Trafd1	0.000667832	0.265199	0.351	0.178	0.149749
Mal	0.000999039	-0.33369	0.054	0.164	0.216964
S100b	0.00103404	0.297462	0.315	0.151	0.216964
Rgs6	0.00105736	-0.544245	0.756	0.795	0.216964
Rpl27a	0.00106683	0.271121	0.268	0.116	0.216964
Lgmn	0.0010967	0.227497	0.369	0.199	0.21797
Pfkfb2	0.00127131	0.186767	0.101	0.014	0.247057
Serinc1	0.00137374	0.181227	0.708	0.534	0.259809
Ssna1	0.00139634	0.184432	0.161	0.048	0.259809
Ube2g1	0.00143973	0.356188	0.643	0.425	0.261393
Pde7b	0.00146464	-0.514826	0.685	0.781	0.261393
Furin	0.00152616	0.261975	0.208	0.082	0.263422
Acsl3	0.00153625	0.396131	0.958	0.911	0.263422
Pabpc1	0.00156672	0.252268	0.274	0.13	0.26348
Rps6kb2	0.00170625	0.236228	0.256	0.116	0.273269
C2cd2l	0.00171853	0.224748	0.173	0.062	0.273269
Rapgef4	0.00172605	-0.253915	0.25	0.445	0.273269
Amd2	0.00174992	0.280978	0.202	0.082	0.273269
Glt8d1	0.00180621	0.278419	0.595	0.411	0.277111
Gadd45g	0.00186049	0.223231	0.179	0.062	0.279979
Calm1	0.00189022	0.342626	0.708	0.527	0.279979
Madd	0.00192096	0.22648	0.274	0.13	0.279979
Smpd1	0.00206646	0.246461	0.25	0.116	0.294847
Rps26	0.00215251	0.217341	0.167	0.055	0.294847
Gba2	0.00215353	0.170068	0.19	0.068	0.294847
Mms19	0.00215783	-0.292007	0.214	0.37	0.294847
Cldn10	0.00225704	0.308488	0.583	0.438	0.303658
Usp22	0.00232939	0.233444	0.315	0.164	0.3069
Gm21954	0.00235132	0.255224	0.274	0.137	0.3069
Tmem59	0.00240177	0.340144	0.554	0.39	0.308875
Rnf6	0.00246855	-0.284369	0.143	0.274	0.309251
Gm10563	0.00247542	0.232933	0.333	0.171	0.309251
Tial1	0.00262431	0.336665	0.631	0.493	0.321951
Msmo1	0.00265071	0.334809	0.714	0.527	0.321951
Tex264	0.00271184	0.228023	0.232	0.103	0.324864
Itm2b	0.00289561	0.338854	0.81	0.719	0.342191
Vps13d	0.00296548	-0.301259	0.655	0.774	0.342872
Hprt	0.00297979	0.24834	0.292	0.151	0.342872
Usp24	0.00306694	0.266493	0.768	0.596	0.342968
Bex2	0.003103	0.116392	0.238	0.11	0.342968
Pnck	0.00315871	0.144693	0.125	0.034	0.342968
Sgta	0.00321839	-0.302012	0.179	0.308	0.342968
Dgkd	0.00327068	0.33086	0.393	0.247	0.342968
Stat5b	0.00327762	-0.399153	0.292	0.438	0.342968
Gm28928	0.00335313	-0.0733996	0.804	0.884	0.342968
Gm42439	0.00337375	0.239422	0.268	0.137	0.342968
Nrg1	0.00344216	0.00259141	0.911	0.979	0.342968
Selenop	0.00346754	0.238348	0.44	0.281	0.342968
Map7d2	0.00350151	0.274995	0.363	0.212	0.342968
Atp1b2	0.00352009	0.276039	0.762	0.589	0.342968
Gsdme	0.00355048	0.279305	0.423	0.281	0.342968
Impact	0.00356685	0.235672	0.494	0.342	0.342968
Prdm16	0.00356891	-0.392262	0.833	0.877	0.342968
Erp29	0.00361009	0.23828	0.315	0.171	0.343155
Abcf1	0.00380715	0.199571	0.28	0.144	0.356241
Ubc	0.00382923	0.284348	0.435	0.288	0.356241
Tril	0.00390492	0.243844	0.595	0.432	0.359458
Fam217b	0.00404625	0.117656	0.137	0.041	0.36274
Ccdc138	0.00408729	-0.147768	0.173	0.329	0.36274
1810037I17Rik	0.00408819	0.268038	0.143	0.048	0.36274
Ostc	0.00413074	0.173776	0.167	0.062	0.36274
AY036118	0.00414797	0.178668	0.905	0.822	0.36274
Pcnt	0.00437401	0.25687	0.226	0.11	0.37872
Laptm4a	0.00447504	0.302885	0.595	0.438	0.383669
Ypel3	0.00456736	0.339636	0.298	0.171	0.387782
Hemk1	0.0046482	-0.191971	0.03	0.11	0.390851
Lamp1	0.00472631	0.269	0.542	0.397	0.393634
Lemd3	0.0049328	-0.261072	0.214	0.356	0.406272
Mlc1	0.00497096	0.460235	0.589	0.445	0.406272
Srebf1	0.00510195	0.339057	0.47	0.356	0.407822
Itpa	0.0051073	0.151667	0.202	0.089	0.407822
Zfp609	0.00513993	-0.281082	0.542	0.664	0.407822
Ppp2ca	0.00517647	0.327019	0.417	0.281	0.407822
Igfbp2	0.00527219	0.188596	0.155	0.055	0.411654
Gm26561	0.00534613	0.263149	0.226	0.11	0.413734
Rnf24	0.00544746	-0.305229	0.292	0.452	0.416535
Dok6	0.00547759	-0.432804	0.458	0.582	0.416535
Zswim9	0.00561671	-0.153354	0.048	0.137	0.423432
Smim10l1	0.00568447	0.234344	0.208	0.096	0.424878
Arhgap21	0.00580878	0.172803	0.792	0.651	0.427957
Pnmal2	0.00582354	0.17772	0.208	0.096	0.427957
Mrpl41	0.00592335	0.161715	0.202	0.089	0.431664
Rab6b	0.00606983	0.35026	0.363	0.24	0.438683
Aqp4	0.0061888	0.579696	0.756	0.692	0.439274
Arf4	0.00619173	-0.282637	0.339	0.486	0.439274
Adamtsl5	0.0062287	-0.168244	0.036	0.116	0.439274
Pom121	0.00631001	0.221616	0.244	0.123	0.441448
Ube2o	0.00643346	0.245542	0.232	0.116	0.446397
Uqcrc1	0.00652719	0.383258	0.31	0.199	0.446397
Pcdh9	0.00655412	-0.223953	1	1	0.446397
Osbpl3	0.00660336	0.238958	0.185	0.082	0.446397
Rif1	0.00668187	0.265561	0.47	0.315	0.446397
Jph4	0.00668703	0.236899	0.185	0.082	0.446397
Pex5l	0.00690853	-0.352939	0.423	0.589	0.452668
Nt5m	0.00696943	0.184922	0.167	0.068	0.452668
Il17ra	0.00711515	0.172001	0.149	0.055	0.452668
Ankrd28	0.00712601	-0.367252	0.583	0.692	0.452668
Lfng	0.00717948	0.229823	0.363	0.219	0.452668
Cyth2	0.00718361	0.107574	0.107	0.027	0.452668
Ophn1	0.00723328	-0.289603	0.583	0.699	0.452668
Zfp239	0.00724517	0.195742	0.161	0.062	0.452668
Rfx2	0.00728065	0.250777	0.238	0.123	0.452668
Apod	0.00736124	-0.390728	0.131	0.247	0.452668
Mrpl24	0.00744648	0.16809	0.149	0.055	0.452668
Ndn	0.00748213	0.188959	0.125	0.041	0.452668
Pros1	0.0074931	0.158052	0.161	0.062	0.452668
Rnf2	0.00758431	0.209136	0.268	0.144	0.452668
Commd10	0.00760549	-0.343796	0.238	0.363	0.452668
Epb41l2	0.00766649	-0.288273	0.613	0.719	0.452668
Alpk1	0.00771802	-0.337076	0.512	0.644	0.452668
Tmem65	0.00777346	-0.321713	0.143	0.26	0.452668
Gm48228	0.0077899	0.215778	0.208	0.103	0.452668
Zfp2	0.00781623	0.146625	0.185	0.082	0.452668
Cd2bp2	0.00790388	0.143714	0.137	0.048	0.454733
Ppargc1a	0.00811882	-0.240977	0.643	0.733	0.464046
Cox7a2l	0.00825123	0.236353	0.22	0.11	0.466751
Gldc	0.00833912	-0.333243	0.792	0.822	0.466751
Ei24	0.00841983	0.347756	0.357	0.24	0.466751
Zfp598	0.00844905	0.159005	0.125	0.041	0.466751
Tm2d3	0.00846301	0.273865	0.22	0.11	0.466751
Elf1	0.00848637	0.289745	0.435	0.288	0.466751
4930402H24Rik	0.00877084	-0.17276	0.988	0.993	0.47584
Hnrnph1	0.00883862	0.271934	0.583	0.418	0.47584
Npy1r	0.008858	0.139066	0.101	0.027	0.47584
Foxred1	0.00886929	0.146277	0.137	0.048	0.47584
Atp5o	0.00908603	0.284383	0.577	0.452	0.484496
Spsb3	0.00931003	0.154239	0.143	0.055	0.492905
Ddx47	0.00939388	-0.213164	0.101	0.205	0.492905
Sidt2	0.00941282	0.246577	0.28	0.158	0.492905
Ptcd2	0.00952623	0.167116	0.125	0.041	0.494213
Pcdh17	0.00958807	0.250677	0.607	0.445	0.494213
Mllt11	0.00960734	0.176876	0.226	0.116	0.494213
Tmem35a	0.00979592	0.114988	0.101	0.027	0.500081
Stmn3	0.00983578	0.188922	0.345	0.226	0.500081
Aldoc	0.00990559	0.118261	0.702	0.575	0.500719
Caap1	0.0100372	-0.232671	0.22	0.342	0.503256
Zdhhc6	0.0100709	0.239043	0.28	0.164	0.503256
Sms	0.0102507	0.185605	0.196	0.096	0.503929
Adipor2	0.0102677	-0.311631	0.22	0.349	0.503929
Hint1	0.0105121	0.170406	0.274	0.158	0.503929
Dram2	0.0105268	0.169375	0.345	0.205	0.503929
Prcp	0.0105931	-0.116194	0.036	0.11	0.503929
Chrna7	0.0106252	0.316442	0.167	0.075	0.503929
Dennd2a	0.0107059	-0.26185	0.357	0.473	0.503929
Bax	0.0107074	0.181157	0.274	0.151	0.503929
Dnmt3b	0.0107658	-0.151443	0.036	0.11	0.503929
Ssbp1	0.0107658	0.248316	0.226	0.123	0.503929
Shisa7	0.0107814	0.196473	0.161	0.068	0.503929
Ccz1	0.0108894	0.207618	0.292	0.171	0.503929
Ube2d2a	0.0108963	0.273508	0.53	0.39	0.503929
Mtch2	0.0109126	0.290973	0.44	0.315	0.503929
Metap2	0.0110161	0.195271	0.393	0.253	0.503929
Aven	0.0110592	0.153913	0.173	0.075	0.503929
Nop14	0.0110977	0.201939	0.107	0.034	0.503929
Uchl5	0.0111216	0.181996	0.226	0.116	0.503929
Usp11	0.0113147	-0.309507	0.185	0.295	0.508926
Atg9a	0.011374	0.272219	0.25	0.144	0.508926
Sf3b6	0.0114908	0.191831	0.28	0.158	0.508926
Ptgr2	0.0114983	-0.284562	0.19	0.308	0.508926
Use1	0.0115805	-0.166475	0.054	0.137	0.508926
Bdh1	0.0116053	-0.30392	0.268	0.39	0.508926
Arrb2	0.0116392	0.114094	0.119	0.041	0.508926
Svop	0.0118437	0.271553	0.238	0.137	0.515288
Sesn1	0.0119057	0.261359	0.637	0.5	0.515422
Rnf182	0.0120891	-0.274734	0.393	0.534	0.520783
Cox10	0.012367	0.267868	0.524	0.377	0.52807
Dpp7	0.0123935	0.136066	0.161	0.068	0.52807
Mob1a	0.0124394	0.162153	0.119	0.041	0.52807
Lgals3bp	0.0128104	0.189681	0.119	0.041	0.530201
Rpap3	0.0128517	0.149162	0.22	0.11	0.530201
Tceal5	0.0130768	0.131771	0.107	0.034	0.530201
Zfp563	0.0131606	0.105884	0.143	0.055	0.530201
Vps35	0.0132552	0.265256	0.357	0.24	0.530201
Radil	0.0132685	0.176368	0.167	0.075	0.530201
Retreg3	0.0133162	0.24041	0.238	0.13	0.530201
Prmt7	0.0133176	0.161665	0.208	0.103	0.530201
Slc39a9	0.0133248	0.13767	0.31	0.185	0.530201
Kif1b	0.0133451	-0.220691	0.988	0.993	0.530201
Gm26827	0.0133829	0.213018	0.202	0.103	0.530201
Tmem229a	0.0134333	0.184437	0.262	0.144	0.530201
Gfm1	0.0134439	0.213967	0.185	0.089	0.530201
Dhrs7b	0.0135044	0.216303	0.173	0.082	0.530201
Rexo4	0.0135293	0.224974	0.25	0.144	0.530201
Dhx36	0.0136093	0.242072	0.53	0.377	0.530201
Mdc1	0.0136811	0.130944	0.119	0.041	0.530201
Htra1	0.0137514	0.299362	0.952	0.897	0.530201
4930599N23Rik	0.013776	0.18829	0.125	0.048	0.530201
Abraxas2	0.0137772	0.126846	0.22	0.11	0.530201
Gramd3	0.0138152	-0.318949	0.768	0.801	0.530201
Rlf	0.0138907	0.235771	0.571	0.418	0.530201
Cxcl14	0.0139962	0.240974	0.518	0.377	0.530201
Nrg3	0.014133	-0.0587949	0.97	1	0.530201
C1galt1c1	0.0141938	0.14703	0.137	0.055	0.530201
Ubox5	0.0142052	-0.175217	0.089	0.185	0.530201
1600010M07Rik	0.0142077	0.174953	0.25	0.137	0.530201
Mta2	0.014289	0.187496	0.137	0.055	0.530201
Tgoln1	0.0143393	0.193441	0.244	0.13	0.530201
Scube1	0.0143428	0.104172	0.107	0.034	0.530201
Jagn1	0.0143748	0.0889649	0.131	0.048	0.530201
Lrrc4c	0.0144297	-0.23054	0.994	0.993	0.530201
Atxn7l3	0.0145712	0.120256	0.161	0.068	0.531194
Rnf31	0.0145782	0.166847	0.137	0.055	0.531194
Ogfod1	0.0146485	0.248798	0.321	0.199	0.531539
Cep57	0.0147841	-0.230671	0.149	0.253	0.534181
Rbm12b1	0.0148434	-0.187199	0.036	0.103	0.534181
Flrt3	0.0149752	0.166956	0.167	0.075	0.534735
Ggact	0.0151063	0.236702	0.304	0.185	0.534735
Mgst1	0.0151396	0.1464	0.119	0.041	0.534735
Ttc39c	0.0152008	-0.211293	0.101	0.199	0.534735
Ttll8	0.0152877	-0.301891	0.44	0.555	0.534735
Mdm2	0.0153599	0.225047	0.399	0.267	0.534735
Ebpl	0.0154612	0.160593	0.149	0.062	0.534735
Pelp1	0.0154657	-0.144024	0.071	0.158	0.534735
Ing2	0.0155007	0.0975175	0.131	0.048	0.534735
Ogdh	0.0155288	-0.337373	0.476	0.603	0.534735
Tm9sf2	0.0155315	0.201736	0.405	0.281	0.534735
Adgrg1	0.0158319	0.226546	0.512	0.363	0.542939
Gabrb3	0.0159741	-0.222815	0.5	0.664	0.543374
Qsox2	0.0159792	0.153914	0.155	0.068	0.543374
Atp2c1	0.0160309	0.290946	0.631	0.514	0.543374
Fam155a	0.016195	-0.283884	0.81	0.863	0.544962
Ago3	0.0162302	-0.226958	0.583	0.685	0.544962
Rab3a	0.0163673	0.19304	0.22	0.116	0.544962
Snu13	0.0165072	0.182153	0.125	0.048	0.544962
Large1	0.016534	-0.29868	0.839	0.897	0.544962
Mprip	0.0165404	0.245743	0.554	0.425	0.544962
Adcyap1r1	0.0167003	0.220563	0.458	0.315	0.544962
Fam120c	0.0167767	-0.246749	0.488	0.63	0.544962
Robo1	0.0167947	-0.256806	0.702	0.815	0.544962
Hs1bp3	0.0168128	0.147081	0.113	0.041	0.544962
Hsd11b1	0.0169856	0.314256	0.31	0.205	0.544962
Supt16	0.017002	-0.328643	0.202	0.308	0.544962
Faim2	0.0170211	0.248292	0.286	0.178	0.544962
Anp32e	0.0170889	0.21295	0.244	0.137	0.544962
Echdc1	0.0171289	0.181471	0.375	0.24	0.544962
Acp2	0.017173	-0.342263	0.149	0.247	0.544962
AC129186.1	0.0171912	-0.135908	0.214	0.329	0.544962
Tigd2	0.0172759	0.174289	0.173	0.082	0.544962
Psma3	0.0172889	0.228083	0.488	0.349	0.544962
Taf4b	0.0173624	-0.335173	0.131	0.226	0.544962
Cacng7	0.0174762	0.229606	0.417	0.288	0.544962
Ly6h	0.0175212	0.221169	0.369	0.247	0.544962
Cnpy2	0.0175563	0.141202	0.113	0.041	0.544962
Mycbp	0.0175734	0.146294	0.196	0.096	0.544962
Esd	0.017678	0.1352	0.125	0.048	0.54627
Crlf3	0.0177492	-0.305161	0.565	0.699	0.546539
Gm42372	0.0178578	0.151595	0.101	0.034	0.547951
Gm45871	0.0179504	-0.172422	0.065	0.144	0.548868
Rufy1	0.0182377	0.275872	0.417	0.295	0.554508
Nkain4	0.0183655	0.271196	0.429	0.288	0.554508
Vamp2	0.0183672	-0.318956	0.298	0.404	0.554508
Tlcd1	0.0183885	0.240673	0.375	0.253	0.554508
Smarca4	0.0185157	-0.362713	0.327	0.432	0.555239
Sparcl1	0.0186268	0.222731	1	0.986	0.555239
6720427I07Rik	0.0187272	0.225082	0.173	0.089	0.555239
Tanc2	0.0189312	-0.279104	0.827	0.877	0.555239
Mgll	0.0190341	-0.344401	0.869	0.897	0.555239
Hsdl2	0.0190938	-0.18902	0.173	0.288	0.555239
Tarsl2	0.0193125	-0.149471	0.083	0.171	0.555239
Nsun2	0.0193242	0.214467	0.256	0.144	0.555239
Gm47423	0.0193266	0.189886	0.226	0.123	0.555239
Aspa	0.019348	-0.274286	0.095	0.185	0.555239
Immt	0.0194043	0.29193	0.464	0.349	0.555239
Dcps	0.019432	-0.114967	0.077	0.164	0.555239
Tlr3	0.0194821	0.242129	0.298	0.192	0.555239
Mmab	0.0195164	0.14417	0.143	0.062	0.555239
Gm11417	0.0195409	0.203042	0.214	0.116	0.555239
Tnr	0.0195753	-0.186727	0.339	0.473	0.555239
Cdk19	0.0196721	-0.247734	0.679	0.788	0.555239
Mrps12	0.0196814	0.11192	0.113	0.041	0.555239
Tmbim4	0.0197231	0.216644	0.298	0.185	0.555239
BC005561	0.0197767	0.198115	0.399	0.267	0.555239
Cdh8	0.0198458	-0.24056	0.292	0.432	0.555239
Gm28750	0.0198524	0.154429	0.101	0.034	0.555239
Cpt1a	0.019873	0.271257	0.292	0.185	0.555239
Hip1r	0.019976	-0.270617	0.262	0.384	0.556338
Mettl23	0.0202189	0.214979	0.387	0.267	0.560031
Nkain2	0.0204088	-0.222447	0.952	0.959	0.560031
Sun2	0.0204402	-0.245539	0.125	0.226	0.560031
Agrp	0.0205255	0.176548	0.161	0.075	0.560031
Mbd2	0.0205257	0.201891	0.53	0.377	0.560031
Slc27a4	0.0207039	0.0668885	0.167	0.075	0.560031
Tmco3	0.0207052	-0.318438	0.232	0.336	0.560031
Ppp1r1a	0.0207648	0.200224	0.185	0.096	0.560031
Bcar1	0.0208334	0.11721	0.268	0.151	0.560031
Nt5c3	0.0209055	0.212116	0.238	0.137	0.560031
Tmem246	0.0209069	0.151417	0.298	0.178	0.560031
Bcap31	0.0209267	0.293987	0.268	0.171	0.560031
Gtf3c1	0.0210436	0.162382	0.381	0.247	0.560031
Ss18l1	0.0210552	0.114148	0.19	0.096	0.560031
Vcam1	0.0210692	0.194112	0.333	0.212	0.560031
Psd2	0.0212594	-0.233991	0.53	0.658	0.561028
Prpf31	0.0212757	0.168539	0.131	0.055	0.561028
Sgms1	0.0212992	0.139909	0.631	0.479	0.561028
Wdr12	0.0213652	0.219713	0.232	0.137	0.561077
Lzts2	0.0215238	0.151134	0.208	0.11	0.56355
Fuca1	0.0217807	0.142531	0.202	0.11	0.56559
Lrrtm4	0.02201	-0.122058	0.929	0.959	0.56559
Maml2	0.0220204	-0.236959	0.964	0.973	0.56559
Cab39l	0.0220241	0.121901	0.321	0.199	0.56559
Vma21	0.0220389	0.134254	0.101	0.034	0.56559
Rcor1	0.0220658	0.189991	0.351	0.233	0.56559
Fabp5	0.0221265	0.203464	0.28	0.171	0.56559
Rtn4rl1	0.0222339	0.0889628	0.143	0.062	0.56559
Atp8a1	0.0222468	-0.239321	0.78	0.842	0.56559
Rundc3a	0.0222556	0.156223	0.262	0.151	0.56559
Sgcd	0.0223647	-0.597138	0.524	0.596	0.56559
Atad5	0.0223778	-0.141001	0.107	0.205	0.56559
Pdgfrb	0.0227236	0.281884	0.417	0.295	0.570422
Ppia	0.0227312	0.237197	0.351	0.24	0.570422
Slc6a1	0.0227647	0.284486	0.875	0.829	0.570422
Rps9	0.0228788	0.268499	0.292	0.192	0.571599
Ccdc39	0.0229446	-0.127441	0.089	0.178	0.571599
Idh2	0.0230077	0.182336	0.351	0.24	0.571599
Hipk1	0.0231457	0.26171	0.369	0.26	0.573397
Ufc1	0.0232704	0.144009	0.196	0.103	0.574859
Hadha	0.0234985	-0.214322	0.298	0.411	0.57691
Opcml	0.0235296	-0.231806	0.911	0.966	0.57691
Rbm4b	0.0235514	0.277588	0.435	0.315	0.57691
Axin2	0.0237649	0.147806	0.202	0.11	0.577634
Zbtb16	0.0237987	0.344889	0.506	0.39	0.577634
Fras1	0.0238515	0.149288	0.179	0.089	0.577634
Rnf19a	0.0238763	-0.225263	0.202	0.308	0.577634
Fbxo18	0.0239112	0.336028	0.321	0.226	0.577634
2810004N23Rik	0.0241958	0.20772	0.19	0.103	0.582305
Fbxw4	0.0242378	0.169481	0.31	0.199	0.582305
Gnpat	0.0243895	0.128162	0.304	0.192	0.58412
Gab2	0.0245702	-0.289854	0.399	0.514	0.58412
Crcp	0.0247913	-0.149511	0.071	0.151	0.58412
A230072E10Rik	0.0248313	0.150267	0.107	0.041	0.58412
1110046J04Rik	0.0248313	0.127519	0.107	0.041	0.58412
Grb2	0.0248511	0.18734	0.411	0.274	0.58412
Ppp2r1a	0.0249134	0.205947	0.208	0.116	0.58412
Rmnd5b	0.0249742	0.120109	0.161	0.075	0.58412
Kcnq1	0.0250027	0.228533	0.256	0.158	0.58412
Ttyh1	0.025131	0.213862	0.929	0.918	0.58412
Pdia4	0.025131	0.237845	0.161	0.082	0.58412
Fndc4	0.0251667	-0.215243	0.214	0.336	0.58412
Terf1	0.0252354	0.165046	0.315	0.199	0.58412
Surf4	0.0252484	0.151664	0.119	0.048	0.58412
Endod1	0.0254509	0.141941	0.179	0.089	0.586322
Shoc2	0.0255269	0.272778	0.369	0.26	0.586322
Eif5b	0.0255447	0.2089	0.357	0.24	0.586322
Trp53i13	0.0257642	0.128853	0.131	0.055	0.589812
Cdh20	0.0261	0.25688	0.911	0.815	0.59494
Dynll2	0.0262648	0.231168	0.256	0.164	0.59494
Ctsf	0.0263298	0.162862	0.321	0.212	0.59494
Gm37240	0.0263407	0.180465	0.435	0.322	0.59494
Pnn	0.0263739	0.163164	0.649	0.562	0.59494
Pla2g4e	0.0264412	0.144622	0.107	0.041	0.59494
Snap47	0.0265761	0.225612	0.31	0.199	0.59494
Sdf4	0.0265779	0.15485	0.315	0.205	0.59494
Ofd1	0.026838	0.185862	0.208	0.116	0.59494
Matr3	0.0271066	0.179159	0.565	0.418	0.59494
Arpc2	0.0271073	0.205054	0.393	0.295	0.59494
Gm35188	0.0271353	0.285293	0.696	0.603	0.59494
Disp2	0.0271641	0.120855	0.155	0.075	0.59494
Tjp2	0.0271802	-0.25245	0.577	0.658	0.59494
Dgat1	0.0272097	0.219556	0.244	0.151	0.59494
Ttc13	0.027282	0.0918531	0.208	0.11	0.59494
Lekr1	0.0273842	0.265074	0.292	0.185	0.59494
Eftud2	0.0274655	0.279187	0.351	0.24	0.59494
Pknox1	0.0276204	-0.0542085	0.101	0.199	0.59494
Tmem138	0.0276459	-0.107306	0.048	0.116	0.59494
Ufm1	0.0277731	0.178353	0.137	0.062	0.59494
Zfp72	0.027833	0.200818	0.125	0.055	0.59494
Arl14ep	0.0279724	0.115555	0.167	0.082	0.59494
Wdr44	0.0280018	-0.226397	0.179	0.274	0.59494
Gm7854	0.0281114	0.138897	0.137	0.062	0.59494
Zmym6	0.0281764	0.256896	0.357	0.253	0.59494
Tmx3	0.0282678	0.264224	0.393	0.301	0.59494
Gm48678	0.0283308	0.151777	0.226	0.13	0.59494
2410131K14Rik	0.0283349	0.13101	0.107	0.041	0.59494
Adck1	0.0283479	0.218034	0.351	0.253	0.59494
Tmem144	0.0283488	-0.242636	0.119	0.205	0.59494
Tmem63b	0.0284045	0.225631	0.458	0.356	0.59494
Abhd18	0.0285017	-0.242234	0.548	0.637	0.59494
Rbm42	0.0285124	0.125979	0.119	0.048	0.59494
Gm26694	0.028588	0.200022	0.482	0.363	0.59494
Lppos	0.0285919	0.146532	0.167	0.082	0.59494
Ide	0.0287002	-0.290227	0.429	0.527	0.59494
Oma1	0.0287067	-0.121045	0.137	0.24	0.59494
Nim1k	0.0288121	-0.292068	0.744	0.801	0.59494
Rasl11b	0.0288886	0.204025	0.161	0.082	0.59494
Spag5	0.0290887	0.220806	0.601	0.473	0.59494
Ndufa6	0.0292067	0.0977244	0.202	0.11	0.59494
Zbtb5	0.0292112	-0.166434	0.101	0.185	0.59494
Arl6ip1	0.0292462	0.24853	0.464	0.356	0.59494
Lgi4	0.029257	0.193601	0.565	0.432	0.59494
Gm10130	0.0294581	-0.185024	0.06	0.13	0.59494
Topors	0.0294581	0.147131	0.125	0.055	0.59494
Ugp2	0.0294743	-0.250868	0.702	0.76	0.59494
Sirt1	0.02967	-0.143224	0.119	0.212	0.59494
Zkscan17	0.0296956	0.163918	0.161	0.082	0.59494
Ctsb	0.0296963	0.213536	0.5	0.37	0.59494
Prex1	0.029721	0.199329	0.72	0.63	0.59494
Ppp4r3a	0.0297538	0.232867	0.369	0.253	0.59494
L3mbtl2	0.0297669	0.13429	0.137	0.062	0.59494
Dusp15	0.0297788	-0.172232	0.065	0.137	0.59494
Hcn1	0.0298906	-0.294717	0.554	0.623	0.59494
Tppp	0.029898	0.0956636	0.196	0.103	0.59494
Vps18	0.0299605	-0.157414	0.065	0.137	0.59494
Fam198a	0.0300624	0.166557	0.179	0.096	0.59494
Zfp64	0.0301458	-0.202311	0.238	0.342	0.59494
Lmtk3	0.0302006	0.0996496	0.256	0.144	0.59494
Isca2	0.0302062	0.131348	0.125	0.055	0.59494
Farp1	0.0304081	-0.216661	0.982	1	0.596392
Syndig1	0.0304163	0.161731	0.244	0.137	0.596392
Tecr	0.0307764	0.232946	0.637	0.534	0.599567
A830082K12Rik	0.030787	0.244735	0.649	0.548	0.599567
Gm37885	0.0308187	-0.124067	0.054	0.123	0.599567
Myo1c	0.0308525	0.0445023	0.149	0.068	0.599567
Pcdh15	0.0310665	-0.133596	0.631	0.74	0.600324
Nol8	0.0310708	-0.177698	0.065	0.137	0.600324
Clip3	0.0310974	0.214527	0.339	0.24	0.600324
Sel1l3	0.031292	0.338688	0.226	0.144	0.600617
Picalm	0.0312928	-0.31313	0.452	0.534	0.600617
Chac2	0.0313186	0.0985983	0.137	0.062	0.600617
Rnf111	0.0316618	0.263293	0.458	0.349	0.605439
Usp28	0.0317085	-0.281935	0.202	0.301	0.605439
Hepacam	0.0319984	0.202504	0.905	0.815	0.606692
Pot1b	0.0320192	0.194215	0.369	0.247	0.606692
Rnf114	0.0320295	0.203444	0.208	0.123	0.606692
Rbm8a	0.0320725	0.0818958	0.137	0.062	0.606692
Selenow	0.0322831	0.214131	0.405	0.288	0.606692
Ankrd17	0.0324508	-0.225119	0.732	0.774	0.606692
Srrm2	0.0329158	-0.220556	0.792	0.849	0.606692
Tcf4	0.0329797	-0.139474	0.994	1	0.606692
Emc3	0.0330088	0.154221	0.339	0.233	0.606692
Hsbp1	0.0330258	0.154556	0.202	0.11	0.606692
Rnps1	0.033129	0.145973	0.321	0.212	0.606692
Wars	0.0331587	0.088519	0.125	0.055	0.606692
Lrrc8c	0.0331664	0.291947	0.381	0.267	0.606692
Srsf2	0.0332116	0.160789	0.649	0.514	0.606692
Shroom3	0.0332173	-0.438052	0.458	0.555	0.606692
Taf4	0.033228	-0.187805	0.077	0.151	0.606692
Gas6	0.0333088	0.193338	0.262	0.164	0.606692
Ubac2	0.0333855	0.273097	0.446	0.342	0.606692
Calm3	0.0334095	0.292857	0.232	0.144	0.606692
D630003M21Rik	0.0335108	0.193106	0.232	0.137	0.606692
Hebp1	0.0335704	-0.119368	0.06	0.13	0.606692
Dvl2	0.0335704	0.129416	0.125	0.055	0.606692
Arap1	0.0337133	-0.129572	0.107	0.199	0.606692
Srpr	0.0337151	0.173483	0.22	0.13	0.606692
Gjb6	0.0337521	0.317405	0.565	0.473	0.606692
Uhrf2	0.0338841	0.295382	0.518	0.404	0.606692
Mmd	0.0339087	0.136871	0.244	0.144	0.606692
Syt4	0.0339145	-0.338511	0.244	0.342	0.606692
Paip2	0.0339773	0.198075	0.5	0.363	0.606692
Ipp	0.0339873	0.0997441	0.167	0.082	0.606692
Gan	0.033995	0.130494	0.202	0.116	0.606692
Inhba	0.0339962	-0.263128	0.083	0.158	0.606692
Trmt11	0.0340635	0.196832	0.214	0.13	0.606692
Letm2	0.0341464	0.193022	0.357	0.247	0.606932
H2afz	0.0343249	0.194312	0.262	0.164	0.608866
Cfap100	0.0343962	0.177069	0.161	0.082	0.608897
Ddx24	0.0348961	0.214484	0.417	0.308	0.615594
Gcn1l1	0.0349153	0.150362	0.393	0.274	0.615594
Pdia6	0.0349942	0.170898	0.315	0.205	0.615743
Gmds	0.0350784	-0.21243	0.518	0.637	0.615985
Cacna2d3	0.0353243	-0.0328935	0.47	0.589	0.618856
Scoc	0.0355913	0.129349	0.185	0.096	0.618856
Dpy30	0.0355913	0.247638	0.179	0.103	0.618856
Cdk2ap1	0.0356068	0.178775	0.143	0.068	0.618856
Ccdc66	0.0357535	0.205864	0.333	0.226	0.618856
Camta2	0.0357572	0.164789	0.351	0.247	0.618856
Aacs	0.0358941	-0.219405	0.19	0.288	0.618856
Zfp1	0.0359344	0.190618	0.286	0.185	0.618856
Rfx7	0.0359413	-0.265408	0.702	0.74	0.618856
Qrich1	0.0359495	-0.313679	0.512	0.548	0.618856
Lypd6	0.0360336	-0.199576	0.506	0.637	0.619085
Elovl5	0.0362231	0.30229	0.423	0.322	0.62112
Sec22a	0.0364182	-0.309671	0.202	0.295	0.621529
Ppp5c	0.0365135	0.206246	0.226	0.144	0.621529
Tmem176a	0.0366317	0.184086	0.22	0.13	0.621529
Twf2	0.0366325	0.138433	0.143	0.068	0.621529
Cbx1	0.036663	0.220743	0.327	0.219	0.621529
Ipo11	0.0367556	0.158829	0.411	0.295	0.621529
Pdk2	0.0368856	0.155222	0.238	0.144	0.621529
St6gal1	0.0368857	-0.355697	0.613	0.658	0.621529
Pithd1	0.0369681	0.107911	0.113	0.048	0.621529
Plcb3	0.0369806	-0.224868	0.077	0.151	0.621529
Afap1	0.0370973	0.158108	0.196	0.11	0.621529
Cobl	0.0370999	0.184231	0.244	0.151	0.621529
Mrpl23	0.0374429	0.142545	0.113	0.048	0.626078
Gm42418	0.0375839	-0.239667	0.994	1	0.626485
Iqgap1	0.0376675	-0.227178	0.25	0.349	0.626485
Trak2	0.037684	-0.265276	0.185	0.274	0.626485
Derl1	0.0379439	0.185332	0.304	0.199	0.626485
Psmb1	0.0380123	0.172468	0.262	0.164	0.626485
Csnk1d	0.0380405	0.23577	0.333	0.24	0.626485
Trappc4	0.0381106	0.126939	0.143	0.068	0.626485
AC061963.1	0.0383974	0.137026	0.101	0.041	0.626485
Psma4	0.0384509	0.104759	0.167	0.089	0.626485
Glyr1	0.0385837	0.233578	0.47	0.349	0.626485
Fgf2	0.0387594	0.0973839	0.143	0.068	0.626485
Srsf1	0.0387854	-0.185252	0.542	0.651	0.626485
Ndufa4	0.0388285	0.215092	0.286	0.185	0.626485
Nfe2l3	0.0388785	0.0347197	0.107	0.041	0.626485
Ppih	0.0388988	-0.192104	0.054	0.116	0.626485
Mif	0.0389164	0.153921	0.101	0.041	0.626485
Ccnc	0.0389699	0.0547843	0.357	0.26	0.626485
Pxn	0.0390775	0.214348	0.274	0.185	0.626485
Ppp1ca	0.0391828	0.137458	0.131	0.062	0.626485
Elob	0.0394414	0.163434	0.101	0.041	0.626485
Syt13	0.0394586	0.130453	0.167	0.089	0.626485
Nkap	0.0394869	0.164742	0.149	0.075	0.626485
Krt10	0.0396447	0.120319	0.113	0.048	0.626485
Gm17655	0.0396521	-0.1226	0.048	0.11	0.626485
Eef2k	0.039656	0.125828	0.446	0.315	0.626485
Creb5	0.0396964	-0.2192	0.071	0.144	0.626485
Srsf3	0.039704	0.221365	0.458	0.356	0.626485
Dpm3	0.0397062	0.126501	0.101	0.041	0.626485
Dnajc21	0.0397605	0.140306	0.22	0.13	0.626485
Supt3	0.0397817	0.276947	0.589	0.459	0.626485
Jund	0.0397827	0.11919	0.173	0.089	0.626485
Sgcb	0.0399068	0.144184	0.185	0.103	0.626485
Mkln1os	0.0399283	0.119274	0.161	0.082	0.626485
Lrrc19	0.0399724	0.124617	0.101	0.041	0.626485
Hdac5	0.0399747	-0.157235	0.113	0.199	0.626485
Snrpe	0.0402402	0.130371	0.101	0.041	0.629518
Vegfb	0.040315	0.120554	0.262	0.164	0.629562
Rundc3b	0.0404587	0.169111	0.19	0.11	0.629943
Sfxn1	0.0404835	-0.269446	0.333	0.445	0.629943
Zfp521	0.0408881	-0.195951	0.661	0.788	0.631555
Camk2b	0.0409011	0.182826	0.304	0.199	0.631555
Mier2	0.0410527	0.101424	0.101	0.041	0.631555
Gm26916	0.0411304	0.0593186	0.155	0.075	0.631555
Mt1	0.0411814	0.237686	0.577	0.452	0.631555
Zfp664	0.0412083	0.255319	0.208	0.13	0.631555
Lsg1	0.0414358	0.10609	0.274	0.171	0.631555
Dnm2	0.0414463	-0.262276	0.482	0.603	0.631555
Slitrk2	0.041447	0.193134	0.268	0.171	0.631555
Sh3bp5	0.0415243	0.124151	0.119	0.055	0.631555
Srsf7	0.0415286	0.280412	0.524	0.425	0.631555
Rab33b	0.0416165	0.146306	0.196	0.11	0.631555
Syn1	0.0417401	0.184745	0.321	0.219	0.631555
Timm17a	0.0417733	-0.184159	0.167	0.26	0.631555
Slc25a12	0.0419778	-0.277235	0.595	0.658	0.631555
Ccdc82	0.0420733	0.148754	0.286	0.178	0.631555
Hsd17b4	0.0422105	0.28407	0.589	0.507	0.631555
BC034090	0.0422801	-0.245521	0.071	0.137	0.631555
Ergic3	0.0423348	0.115511	0.25	0.151	0.631555
Park2	0.0423599	-0.196541	0.899	0.952	0.631555
Tmem165	0.0423756	0.224488	0.339	0.247	0.631555
Celrr	0.0423984	-0.157061	0.5	0.644	0.631555
Ubald1	0.0424789	0.157496	0.137	0.068	0.631555
Nbas	0.042518	-0.250591	0.446	0.562	0.631555
Yipf3	0.0426644	0.172924	0.202	0.116	0.631555
Chl1	0.0427034	-0.337322	0.304	0.397	0.631555
Btbd2	0.042718	0.157842	0.137	0.068	0.631555
Hmgcr	0.0427762	0.223861	0.476	0.37	0.631555
E2f5	0.0428382	0.127512	0.149	0.075	0.631555
Nexmif	0.0429322	-0.307448	0.137	0.212	0.631555
Aatk	0.0430579	0.192984	0.506	0.39	0.631555
Alg12	0.0430597	-0.150864	0.06	0.123	0.631555
B4gat1	0.0431463	0.153729	0.185	0.103	0.631555
Uqcrc2	0.0432492	0.165883	0.387	0.281	0.631555
Glg1	0.0433019	0.21207	0.673	0.575	0.631555
Ddx46	0.0433332	0.136413	0.363	0.247	0.631555
Ptdss2	0.0433915	0.153952	0.298	0.192	0.631555
Slc25a11	0.043395	0.16957	0.208	0.123	0.631555
Lclat1	0.0437331	0.169977	0.333	0.226	0.631555
Tsc22d3	0.0437731	0.283124	0.369	0.26	0.631555
Creg1	0.0438103	0.111999	0.143	0.068	0.631555
Gm13111	0.0438838	0.173475	0.19	0.11	0.631555
Csdc2	0.0439106	0.171194	0.512	0.39	0.631555
Gm26843	0.0439706	-0.148069	0.25	0.349	0.631555
Gzf1	0.0440417	-0.047339	0.042	0.103	0.631555
Cnr1	0.0440506	0.126271	0.167	0.089	0.631555
Tpp1	0.0441151	0.192297	0.292	0.192	0.631555
Dcaf12	0.0441345	0.125726	0.226	0.13	0.631555
Kpna3	0.0441493	0.239901	0.488	0.37	0.631555
Trpc4	0.0442445	0.198348	0.149	0.075	0.631555
Pmm1	0.0442703	-0.232805	0.28	0.356	0.631555
D030047H15Rik	0.0443581	0.239753	0.44	0.342	0.631585
Apopt1	0.0446408	0.177597	0.327	0.226	0.631585
Zfp322a	0.044843	-0.237215	0.19	0.281	0.631585
Papolg	0.0448815	0.0479244	0.196	0.11	0.631585
Gabarap	0.0450104	0.1914	0.214	0.13	0.631585
Tns1	0.0450126	-0.156879	0.161	0.253	0.631585
Mrpl42	0.045043	-0.134352	0.113	0.199	0.631585
Nfrkb	0.0452	0.18541	0.321	0.219	0.631585
Hook1	0.0452136	0.11492	0.286	0.185	0.631585
Arcn1	0.0452568	0.168115	0.375	0.26	0.631585
Faf1	0.0452728	-0.239799	0.714	0.747	0.631585
Slf1	0.0452828	-0.25796	0.25	0.349	0.631585
Gm15283	0.0454246	0.147892	0.137	0.068	0.631585
Mrpl3	0.0454417	0.191504	0.262	0.178	0.631585
Cmtm5	0.0454545	0.20284	0.429	0.336	0.631585
Smyd2	0.0454933	0.0278727	0.113	0.048	0.631585
Zbtb46	0.0455001	0.132781	0.185	0.103	0.631585
Plbd2	0.0455729	-0.180874	0.196	0.288	0.631592
Akt1	0.0457194	0.13131	0.185	0.103	0.63262
Fam189a2	0.0459206	0.116173	0.226	0.13	0.632927
Efcab14	0.0459442	-0.174283	0.268	0.377	0.632927
Fbxl12os	0.0460223	0.16254	0.107	0.048	0.632927
Ptprn	0.046146	0.207404	0.304	0.205	0.632927
Mrpl19	0.0462748	0.0945812	0.119	0.055	0.632927
Hspa2	0.0462748	0.150117	0.119	0.055	0.632927
Mga	0.046385	0.196698	0.571	0.473	0.632927
Caml	0.0464065	0.201834	0.399	0.295	0.632927
Scpep1	0.0464591	0.0661069	0.214	0.123	0.632927
Grina	0.0465538	0.140609	0.815	0.712	0.632927
Chmp4b	0.0466483	0.229388	0.381	0.281	0.632927
Cry1	0.0468298	0.139662	0.119	0.055	0.632927
Gm42917	0.0468317	0.0624177	0.101	0.041	0.632927
Rcbtb1	0.0468556	0.188747	0.274	0.185	0.632927
Prmt1	0.0471924	0.118079	0.107	0.048	0.632927
Gart	0.0472179	0.0389232	0.155	0.075	0.632927
Zbtb34	0.0472211	0.139103	0.137	0.068	0.632927
Casp9	0.0472211	0.131718	0.137	0.068	0.632927
S100a16	0.0472959	0.192666	0.25	0.158	0.632927
Tmem109	0.0473207	0.0913464	0.179	0.096	0.632927
Mpv17	0.0473253	0.138555	0.28	0.185	0.632927
Zfp362	0.0473338	0.137177	0.155	0.082	0.632927
Nrxn3	0.0475893	0.0450802	0.929	0.979	0.635371
Qtrt1	0.047844	0.0694619	0.238	0.144	0.637798
Zfp771	0.0479689	0.18131	0.387	0.281	0.637966
Tprkb	0.0480469	-0.234969	0.804	0.808	0.637966
Mydgf	0.0480754	0.133132	0.155	0.082	0.637966
Slc25a4	0.0483443	0.170837	0.452	0.349	0.640038
Trip11	0.0484449	0.245239	0.649	0.541	0.640038
Basp1	0.0484748	-0.224724	0.208	0.322	0.640038
Gm16794	0.0486178	0.138563	0.143	0.075	0.640038
Dcaf7	0.0486886	0.170409	0.292	0.205	0.640038
Gm9493	0.0486935	0.0601849	0.101	0.041	0.640038
Trnau1ap	0.0488835	0.122109	0.185	0.103	0.640038
Arl1	0.0488835	0.141644	0.185	0.103	0.640038
Tspan3	0.04897	0.155821	0.607	0.479	0.640038
Ablim1	0.048985	-0.222394	0.643	0.726	0.640038
Helq	0.0490367	0.0809475	0.196	0.11	0.640038
Extl3	0.0491525	0.202494	0.589	0.486	0.640594
Gm6277	0.0493315	-0.186209	0.19	0.281	0.641384
Pex13	0.0493598	0.186827	0.321	0.226	0.641384
1110008F13Rik	0.0496757	0.168848	0.22	0.137	0.644532
Dnajb14	0.0497983	0.153996	0.351	0.247	0.645165
Raf1	0.0499351	0.166144	0.554	0.452	0.64598
Wnk1	0.0503611	-0.165948	0.756	0.801	0.649239
Uchl1	0.0503797	0.169583	0.244	0.158	0.649239
Ppil3	0.0506654	0.166465	0.179	0.103	0.649239
Farsb	0.0509251	-0.261409	0.226	0.322	0.649239
Alkbh1	0.0512187	0.181674	0.244	0.158	0.649239
A230050P20Rik	0.0512758	0.142142	0.202	0.123	0.649239
Vti1b	0.0512944	0.111137	0.429	0.315	0.649239
Slc25a5	0.051328	-0.122755	0.083	0.158	0.649239
Timm9	0.0513603	0.115432	0.262	0.164	0.649239
Mtr	0.0514256	-0.22102	0.143	0.226	0.649239
Pten	0.0515316	0.182433	0.619	0.507	0.649239
Creb3l2	0.0515385	-0.24754	0.202	0.295	0.649239
Syap1	0.0516215	-0.127967	0.125	0.212	0.649239
Xpo7	0.0516839	-0.1837	0.5	0.616	0.649239
Pop1	0.0517776	0.0876294	0.119	0.055	0.649239
Cds1	0.0519499	0.0795597	0.19	0.11	0.649239
Sesn3	0.0519887	0.215072	0.726	0.61	0.649239
Bag1	0.052061	0.135613	0.125	0.062	0.649239
Pi4kb	0.0520691	0.120605	0.435	0.308	0.649239
Alg11	0.0521168	0.115665	0.137	0.068	0.649239
Baz2b	0.052197	-0.199138	0.881	0.877	0.649239
Gm27032	0.0523094	0.132068	0.161	0.089	0.649239
Eed	0.0523238	0.175153	0.274	0.185	0.649239
Gm20696	0.0523524	0.0983465	0.185	0.103	0.649239
Dhps	0.0523773	0.0815947	0.214	0.123	0.649239
Dmac2	0.0523804	0.146464	0.143	0.075	0.649239
Zcchc8	0.0524098	0.194501	0.31	0.212	0.649239
Dda1	0.0524484	0.129048	0.107	0.048	0.649239
Uhmk1	0.0524553	0.153499	0.226	0.144	0.649239
Agl	0.0524844	-0.114269	0.607	0.712	0.649239
Tenm3	0.0525472	-0.159012	0.952	0.959	0.649239
Pdzrn4	0.0525864	0.216234	0.333	0.24	0.649239
Sec11a	0.052637	0.15013	0.345	0.247	0.649239
Inca1	0.0528806	-0.13019	0.107	0.185	0.650338
Leng1	0.0529414	0.0557723	0.101	0.041	0.650338
Zc3h13	0.0529492	0.135262	0.494	0.37	0.650338
Trappc8	0.0530528	0.0765468	0.53	0.404	0.650696
Nav3	0.0532335	-0.128346	0.857	0.925	0.651999
Arhgap26	0.0533797	-0.17566	0.94	0.952	0.652515
Ajap1	0.0534249	0.0840865	0.107	0.048	0.652515
Qrsl1	0.0536989	-0.174699	0.077	0.144	0.654869
Col4a1	0.0537674	0.183111	0.185	0.11	0.654869
Zbtb11	0.0538465	0.0758122	0.375	0.253	0.654921
Ctdspl	0.0539561	-0.26993	0.607	0.623	0.655342
9630028H03Rik	0.0540552	0.198593	0.304	0.212	0.655635
Malt1	0.0544768	-0.134018	0.155	0.247	0.658063
Med17	0.05448	-0.242112	0.113	0.185	0.658063
Cecr2	0.0545652	0.233922	0.619	0.507	0.658063
Fam208b	0.0545817	0.115892	0.405	0.288	0.658063
Dnmt3a	0.0546316	-0.264876	0.774	0.781	0.658063
Cnep1r1	0.0548256	0.185966	0.274	0.185	0.658919
Fntb	0.0549245	0.136202	0.196	0.116	0.658919
Ik	0.0549287	0.137723	0.238	0.151	0.658919
Ppfia3	0.0550802	0.135575	0.22	0.137	0.65929
Map2k6	0.0551449	0.116896	0.637	0.534	0.65929
Stradb	0.0553762	0.119756	0.167	0.096	0.65929
Cox18	0.0554796	0.116665	0.155	0.082	0.65929
Nfat5	0.0555719	-0.155875	0.845	0.877	0.65929
Gm26699	0.0556132	0.127697	0.226	0.137	0.65929
Stx12	0.0556382	0.193142	0.28	0.185	0.65929
Ddx52	0.0557451	0.159898	0.19	0.116	0.65929
Cfap54	0.0557627	0.0818241	0.107	0.048	0.65929
Gnptg	0.0557835	0.148665	0.238	0.158	0.65929
Mex3c	0.055789	0.189435	0.22	0.137	0.65929
Nipa2	0.056047	0.202098	0.292	0.199	0.65944
Por	0.0560535	0.152281	0.47	0.356	0.65944
Zfp30	0.0560633	0.122515	0.202	0.116	0.65944
3110021N24Rik	0.0561599	0.177568	0.25	0.164	0.65944
Gkap1	0.0562355	0.225645	0.429	0.342	0.65944
Dgke	0.0562588	0.0917637	0.268	0.171	0.65944
Scn2a	0.0563364	0.321825	0.482	0.397	0.65944
Lbh	0.0564461	0.138019	0.107	0.048	0.65944
Spop	0.0564804	-0.16211	0.53	0.637	0.65944
Lrrc3b	0.0568629	0.198571	0.119	0.062	0.660968
Ap3m2	0.0570926	0.116175	0.185	0.11	0.660968
Sec11c	0.0571081	0.0625642	0.22	0.137	0.660968
Ssh1	0.0571181	-0.263448	0.161	0.24	0.660968
Mast1	0.0571364	0.0770881	0.107	0.048	0.660968
Sorbs3	0.0571513	-0.190424	0.143	0.219	0.660968
Lig3	0.0571891	0.107955	0.196	0.116	0.660968
Klhl26	0.0573959	0.173456	0.214	0.137	0.660968
Malat1	0.0574457	0.163675	1	1	0.660968
Wdr5	0.0574723	0.135258	0.161	0.089	0.660968
Prkrip1	0.0574842	0.100388	0.107	0.048	0.660968
Sumo1	0.0575182	0.197374	0.649	0.541	0.660968
Prr5	0.0578061	-0.169024	0.274	0.37	0.661504
Glb1l	0.0578858	-0.231843	0.149	0.226	0.661504
Frmd4a	0.0579382	-0.151135	0.994	1	0.661504
Slc2a8	0.057961	-0.185485	0.125	0.199	0.661504
Ntsr2	0.0580142	0.174968	0.929	0.89	0.661504
Lyrm7	0.0580385	0.137213	0.113	0.055	0.661504
Gm3764	0.0581031	-0.159248	1	1	0.661504
Chd6	0.05817	0.208206	0.78	0.692	0.661504
Prkcz	0.0583351	0.0776603	0.256	0.158	0.661724
4933427D14Rik	0.0584071	0.20098	0.25	0.171	0.661724
Birc2	0.0584163	-0.203732	0.244	0.336	0.661724
Tsr2	0.0585382	0.0911635	0.107	0.048	0.662246
Stox2	0.0587654	-0.12654	0.982	0.973	0.663066
Dnajc19	0.0589616	0.159646	0.31	0.205	0.663066
Atp5g1	0.0590848	0.146843	0.202	0.123	0.663066
Tmem208	0.0591468	0.222827	0.298	0.212	0.663066
Tomm34	0.0591863	0.139977	0.179	0.103	0.663066
Park7	0.0591881	0.102684	0.161	0.089	0.663066
Kcnj3	0.0592021	-0.225188	0.458	0.596	0.663066
Srsf10	0.0592172	0.15982	0.482	0.377	0.663066
Dcc	0.0594437	-0.342634	0.643	0.747	0.664751
Ptbp3	0.0595286	0.144991	0.262	0.171	0.664851
Lonp2	0.0596755	-0.2228	0.589	0.678	0.665101
Zic5	0.0597032	-0.140381	0.048	0.103	0.665101
Slc9a6	0.0601792	0.177779	0.19	0.116	0.669078
Kif5c	0.0603227	0.192254	0.411	0.308	0.669078
Srgap3	0.0603608	-0.12078	0.887	0.89	0.669078
Dlg1	0.0603662	-0.261655	0.732	0.76	0.669078
Ttyh3	0.0606324	0.246299	0.613	0.514	0.669393
Tshz1	0.0606411	0.121798	0.256	0.164	0.669393
Lztfl1	0.0606886	-0.158239	0.214	0.308	0.669393
Plppr2	0.0607008	0.124465	0.262	0.171	0.669393
2900055J20Rik	0.0607917	0.158917	0.173	0.103	0.669551
Gm11659	0.0609463	0.0954373	0.161	0.089	0.669896
Acox1	0.0610102	-0.208595	0.333	0.418	0.669896
Cntn6	0.0610528	-0.403907	0.196	0.274	0.669896
Ssbp4	0.0613595	0.163586	0.298	0.212	0.67091
Cops8	0.0614182	0.12968	0.185	0.11	0.67091
Dlgap3	0.0614511	0.141405	0.202	0.123	0.67091
Zc3h12b	0.061734	0.216052	0.512	0.411	0.67091
Vamp5	0.0617967	-0.198798	0.054	0.11	0.67091
Dnajc10	0.0618212	-0.191155	0.244	0.336	0.67091
Mpp2	0.0618415	0.122215	0.161	0.089	0.67091
Ppat	0.0618676	0.0673131	0.137	0.068	0.67091
Mtm1	0.0620366	-0.237457	0.22	0.301	0.67091
Ythdf3	0.0620852	0.1913	0.571	0.479	0.67091
Tbc1d15	0.0622048	-0.165748	0.167	0.253	0.67091
Fastkd2	0.0622305	0.118092	0.113	0.055	0.67091
Slc39a12	0.0624134	0.195557	0.845	0.692	0.67091
Mrs2	0.062428	0.0850829	0.327	0.226	0.67091
Rbbp6	0.0624568	0.211666	0.542	0.438	0.67091
Smoc1	0.0625277	-0.28251	0.131	0.205	0.67091
Haus2	0.0625409	-0.166651	0.054	0.11	0.67091
Etfa	0.062821	0.138644	0.5	0.377	0.67091
Gemin8	0.0628712	0.123566	0.232	0.144	0.67091
Dirc2	0.0629489	0.178139	0.298	0.212	0.67091
Zbtb4	0.0630321	-0.225895	0.25	0.336	0.67091
Naa50	0.0631482	0.191163	0.196	0.123	0.67091
Strip1	0.0632576	-0.180278	0.155	0.233	0.67091
Rfesd	0.0633167	0.119442	0.113	0.055	0.67091
Pde7a	0.0633874	0.0908742	0.369	0.26	0.67091
Hnrnpul1	0.0634086	0.207216	0.345	0.26	0.67091
Stard8	0.0635016	0.285117	0.315	0.233	0.67091
Ttc14	0.0635894	-0.135287	0.851	0.829	0.67091
Tnpo3	0.0635999	0.220038	0.488	0.39	0.67091
Snx18	0.0636231	0.183529	0.292	0.199	0.67091
Jpt1	0.0636446	0.0747184	0.125	0.062	0.67091
Rab12	0.0637594	0.156769	0.44	0.336	0.67091
Tmem241	0.0639193	-0.0868782	0.238	0.349	0.67091
Ubtd1	0.0639353	-0.15192	0.048	0.103	0.67091
Dock4	0.0639379	-0.154658	0.952	0.966	0.67091
Prpf38b	0.063953	0.17547	0.435	0.329	0.67091
Atcay	0.0639839	0.169316	0.173	0.103	0.67091
Ptgds	0.0642112	-0.355438	0.643	0.692	0.671618
Fto	0.0642245	0.126329	0.839	0.767	0.671618
Exoc2	0.064284	-0.149876	0.381	0.479	0.671618
Dclk2	0.0644624	-0.225092	0.548	0.644	0.671618
2610035D17Rik	0.0645278	-0.204545	0.69	0.781	0.671618
Gopc	0.064568	0.108596	0.351	0.247	0.671618
Nsg1	0.0646036	0.178963	0.214	0.137	0.671618
Mdga2	0.0646658	0.12242	1	1	0.671618
Stk40	0.0649029	-0.127037	0.143	0.226	0.673094
Zfat	0.0650071	-0.181612	0.131	0.205	0.673094
Ap1s2	0.0651013	0.188903	0.196	0.123	0.673094
Rbbp9	0.065162	0.102743	0.113	0.055	0.673094
Wdr43	0.0652565	0.215123	0.298	0.205	0.673094
Mb21d2	0.0652697	0.19023	0.232	0.151	0.673094
Ptpn4	0.0653542	-0.178906	0.792	0.815	0.673171
Mbip	0.0654485	-0.257667	0.179	0.253	0.673349
Rgs4	0.0655363	0.117461	0.113	0.055	0.673461
Tfb2m	0.0656433	0.126657	0.131	0.068	0.673769
Ikbip	0.065884	0.0935636	0.232	0.144	0.674242
Otud7b	0.0658921	-0.270569	0.435	0.521	0.674242
Pibf1	0.0659452	0.224946	0.56	0.459	0.674242
Itpka	0.0661038	0.109303	0.179	0.103	0.674242
Snca	0.066127	0.285504	0.286	0.205	0.674242
Fam193a	0.0661521	-0.20375	0.619	0.671	0.674242
Chpf2	0.0666508	0.127026	0.327	0.233	0.677426
Actn1	0.0666984	0.0722324	0.155	0.082	0.677426
Tubgcp4	0.06678	0.18104	0.244	0.164	0.677426
Gucy1b1	0.0667919	0.195754	0.286	0.199	0.677426
Rnls	0.0668518	0.0088701	0.125	0.062	0.677426
Als2cl	0.0669341	0.220066	0.22	0.144	0.677476
Lmna	0.0671879	-0.111881	0.083	0.151	0.679258
Arhgef28	0.0673131	0.192631	0.173	0.103	0.679275
Mettl16	0.067389	0.205538	0.333	0.253	0.679275
Rpl21	0.0674226	0.18974	0.298	0.205	0.679275
Hpcal4	0.0676368	-0.00147711	0.149	0.082	0.68025
Map6	0.067675	0.105076	0.232	0.151	0.68025
Prkacb	0.0679024	0.168102	0.44	0.342	0.68146
Pole4	0.0679511	0.138466	0.167	0.096	0.68146
Trim9	0.0680678	-0.117348	0.976	0.945	0.681848
Trmt2a	0.0682064	0.115603	0.113	0.055	0.682455
Fis1	0.0683369	0.172917	0.214	0.137	0.682878
Arpp19	0.0684049	0.204741	0.298	0.219	0.682878
Fgfrl1	0.0685701	0.0856444	0.208	0.123	0.683746
Arid1a	0.0686702	0.11659	0.685	0.541	0.683965
Gm45025	0.068759	0.131394	0.119	0.062	0.68407
Snx16	0.0689575	-0.228895	0.179	0.253	0.68463
Magt1	0.0689719	0.115518	0.244	0.158	0.68463
Gls2	0.0690735	0.100287	0.101	0.048	0.684862
Intu	0.0693615	-0.114369	0.22	0.315	0.686938
Fbxl17	0.0695942	-0.190897	0.869	0.877	0.688463
Rnf13	0.0696907	0.122736	0.542	0.452	0.688603
Kcnk9	0.0697947	-0.200713	0.107	0.171	0.688603
Stk25	0.0698476	0.18822	0.28	0.199	0.688603
Atp6v0b	0.0699233	0.164301	0.643	0.575	0.688603
Tdp1	0.0702679	-0.138109	0.137	0.212	0.691206
Tmem147	0.0704622	0.123457	0.173	0.103	0.691206
Tomm20	0.0707837	0.122974	0.173	0.103	0.691206
Tsc22d2	0.0707921	0.178283	0.53	0.411	0.691206
Zfp672	0.0709552	0.155474	0.268	0.192	0.691206
Vmn2r87	0.0709654	0.0208762	0.113	0.055	0.691206
Pomp	0.0710098	0.0234228	0.143	0.075	0.691206
Rmdn3	0.0710364	0.107324	0.131	0.068	0.691206
Ranbp1	0.0710364	0.109667	0.131	0.068	0.691206
Glp2r	0.0710539	0.0742568	0.22	0.137	0.691206
Polr2m	0.0710571	0.13689	0.119	0.062	0.691206
Vkorc1l1	0.0712371	0.190268	0.381	0.281	0.691439
Hspa8	0.0713771	0.17063	0.536	0.452	0.691439
Slitrk5	0.0714174	0.0104184	0.173	0.096	0.691439
Zfp951	0.0714461	0.125038	0.119	0.062	0.691439
Ube3b	0.0715105	-0.137893	0.149	0.233	0.691439
Las1l	0.0715912	0.216849	0.28	0.205	0.691439
Ldah	0.0717038	-0.217283	0.298	0.377	0.691439
Lurap1	0.0717136	0.0838178	0.202	0.123	0.691439
Kif3a	0.0719454	0.168515	0.399	0.301	0.692808
Tbc1d10a	0.072014	0.138623	0.274	0.185	0.692808
Pex2	0.0721337	0.206565	0.274	0.192	0.693197
Otud7a	0.0725046	0.210952	0.869	0.822	0.695997
Slc38a10	0.0727126	0.173751	0.19	0.116	0.696186
Btbd1	0.0727561	0.243824	0.399	0.301	0.696186
Cadm3	0.0727632	0.109174	0.25	0.164	0.696186
Heatr3	0.0729083	0.264762	0.321	0.247	0.696812
Pomt1	0.0730677	0.123955	0.173	0.103	0.697573
Chp1	0.073172	-0.103452	0.321	0.425	0.697807
Atp5d	0.0735648	0.162395	0.28	0.192	0.698831
Nfxl1	0.0736073	0.212559	0.161	0.096	0.698831
Lrrc14	0.0738123	0.152461	0.125	0.068	0.698831
Mfsd5	0.0738152	0.0435811	0.113	0.055	0.698831
Tomm22	0.0738173	0.0845315	0.119	0.062	0.698831
Trak1	0.0738544	-0.237138	0.613	0.699	0.698831
Apmap	0.0740603	0.152096	0.149	0.082	0.698831
Hmgb1	0.0740639	0.103748	0.369	0.274	0.698831
Slc12a4	0.0742794	0.214711	0.292	0.205	0.698831
Eif3a	0.074315	0.194222	0.369	0.295	0.698831
Parp2	0.0743583	-0.246818	0.131	0.199	0.698831
Gpt2	0.0744458	0.178762	0.333	0.247	0.698831
Wscd2	0.0744729	0.122564	0.137	0.075	0.698831
Cox6c	0.07455	0.223035	0.363	0.281	0.698831
Senp6	0.0746274	0.119589	0.667	0.562	0.698831
Zfp617	0.0746415	0.136446	0.161	0.096	0.698831
Ttll4	0.0746426	0.140279	0.238	0.158	0.698831
Cyth1	0.0747756	-0.268999	0.435	0.527	0.698831
Lage3	0.0748493	0.132084	0.137	0.075	0.698831
Dlgap2	0.0750384	-0.0952976	0.494	0.637	0.698831
Kcnh7	0.0751643	0.0688179	0.69	0.808	0.698831
Negr1	0.0752366	0.145449	0.994	0.986	0.698831
Vac14	0.075242	0.0752372	0.167	0.096	0.698831
Plin3	0.0753593	-0.220361	0.077	0.137	0.698831
Thrsp	0.0753868	0.0927969	0.185	0.11	0.698831
Otud4	0.075412	-0.190316	0.304	0.397	0.698831
Slc2a13	0.0754369	0.115888	0.494	0.39	0.698831
Rnf185	0.0761967	0.165156	0.22	0.144	0.699999
Zfp112	0.0763883	0.164967	0.179	0.11	0.699999
Hey1	0.076403	0.106069	0.101	0.048	0.699999
Gm44643	0.076403	0.0712363	0.101	0.048	0.699999
Tbc1d32	0.0764051	-0.216133	0.256	0.342	0.699999
Rnf149	0.0765022	0.158974	0.22	0.144	0.699999
Kdsr	0.0765647	0.153534	0.28	0.192	0.699999
Ndufb5	0.0765686	0.14289	0.19	0.116	0.699999
Kantr	0.0767004	0.164848	0.446	0.356	0.699999
G2e3	0.0767456	0.125266	0.161	0.096	0.699999
Tomm70a	0.0768991	0.190871	0.321	0.24	0.699999
Mettl25	0.0769268	-0.223567	0.22	0.301	0.699999
Gria4	0.0769731	0.299753	0.637	0.534	0.699999
Rcn2	0.077001	0.130531	0.506	0.404	0.699999
Plod3	0.0771719	0.146185	0.143	0.082	0.699999
Lrrc24	0.0773056	0.106859	0.101	0.048	0.699999
Rin2	0.0774156	0.223472	0.494	0.411	0.699999
Aida	0.077428	0.105897	0.232	0.151	0.699999
Mthfd1l	0.0774945	0.0853837	0.119	0.062	0.699999
Heatr5a	0.0775583	0.126167	0.19	0.116	0.699999
Ndp	0.0775729	-0.133644	0.113	0.185	0.699999
Gpr146	0.0776162	0.141368	0.208	0.13	0.699999
Synj1	0.0777313	0.0905397	0.536	0.438	0.699999
Pcyox1	0.0777542	0.169835	0.256	0.178	0.699999
Rpl18a	0.0778156	0.135602	0.161	0.096	0.699999
Dync1h1	0.077941	-0.159996	0.506	0.589	0.699999
Tctn1	0.0779819	0.0661344	0.131	0.068	0.699999
Plpp3	0.0780364	0.142723	0.994	0.986	0.699999
Alg8	0.0781894	0.142661	0.125	0.068	0.699999
Slc25a38	0.0783315	0.0910977	0.119	0.062	0.699999
Ndufb3	0.0783409	0.216818	0.226	0.158	0.699999
Npdc1	0.0783509	0.128481	0.363	0.274	0.699999
Rab8b	0.0783804	0.102189	0.226	0.144	0.699999
Abcb7	0.0787017	-0.2134	0.22	0.301	0.699999
Rarg	0.0787143	0.128756	0.256	0.171	0.699999
Tbc1d22b	0.0787198	-0.262788	0.208	0.281	0.699999
Gtf2f1	0.0787528	0.104182	0.119	0.062	0.699999
Klhl23	0.0787867	0.0764725	0.131	0.068	0.699999
Txndc11	0.0788833	-0.287917	0.333	0.411	0.699999
AI987944	0.0788839	-0.152793	0.077	0.137	0.699999
Bmyc	0.0789285	0.214991	0.268	0.192	0.699999
Xylt1	0.0791814	-0.148013	0.946	0.952	0.699999
Iscu	0.0792186	0.0582866	0.173	0.103	0.699999
Zfp511	0.0792186	0.109864	0.173	0.103	0.699999
Dpm2	0.0793774	0.118613	0.155	0.089	0.699999
Mad1l1	0.0793882	0.207368	0.589	0.493	0.699999
Hs3st1	0.0794919	0.141886	0.107	0.055	0.699999
Gorasp2	0.0795415	-0.209677	0.131	0.199	0.699999
Gm13483	0.07961	-0.205501	0.208	0.295	0.699999
Adipor1	0.0796385	-0.0983465	0.113	0.185	0.699999
Ociad1	0.0796711	-0.13435	0.214	0.308	0.699999
Lrrc49	0.0797368	0.0891275	0.482	0.377	0.699999
Sh3gl1	0.0798644	0.09505	0.238	0.158	0.699999
Cfap69	0.0798856	0.086306	0.137	0.075	0.699999
St6galnac4	0.0800278	0.10375	0.119	0.062	0.700543
Zfp974	0.0802841	0.0726685	0.137	0.075	0.701384
Agpat5	0.0802842	0.281485	0.571	0.486	0.701384
Elp3	0.0804275	0.173189	0.28	0.199	0.701935
Pfdn6	0.0806843	0.101156	0.137	0.075	0.703368
Slc7a6	0.0808666	0.202461	0.173	0.11	0.703368
Snhg11	0.080917	0.359641	0.976	0.966	0.703368
Clasp2	0.080918	-0.129448	0.976	0.973	0.703368
Ubr7	0.0809939	0.125836	0.262	0.171	0.703368
Matn4	0.0812967	0.205807	0.107	0.055	0.704912
Zmynd8	0.0814298	0.177951	0.619	0.493	0.704912
Ccdc127	0.0814493	0.170655	0.167	0.103	0.704912
Mcm3ap	0.0815594	-0.194511	0.131	0.199	0.704912
Alg10b	0.0815747	0.0215399	0.113	0.055	0.704912
Lrrc45	0.0817819	0.177637	0.19	0.123	0.706005
5730455P16Rik	0.0820155	-0.216238	0.137	0.205	0.706138
Etv5	0.0820684	0.124173	0.506	0.377	0.706138
9430015G10Rik	0.0821899	0.0981449	0.119	0.062	0.706138
Usp32	0.0823091	-0.173622	0.631	0.664	0.706138
Ilkap	0.0823284	0.111231	0.286	0.199	0.706138
Gm47283	0.0823578	0.0848122	0.321	0.226	0.706138
Slc12a9	0.0825175	0.170768	0.238	0.164	0.706138
Mapk4	0.0825291	0.251742	0.917	0.842	0.706138
Ippk	0.0827095	0.122458	0.137	0.075	0.706138
Nrxn1	0.0828909	-0.0933085	1	1	0.706138
Leprot	0.0829047	0.0786773	0.101	0.048	0.706138
Gm15520	0.0829047	0.0685073	0.101	0.048	0.706138
Uevld	0.0830137	-0.211646	0.125	0.192	0.706138
Zcrb1	0.0830307	0.0666942	0.274	0.185	0.706138
Bicd2	0.0831593	0.108054	0.167	0.096	0.706138
Zfp644	0.0832923	-0.188605	0.488	0.548	0.706138
Hs6st2	0.0833486	0.140575	0.185	0.116	0.706138
Fam160b2	0.0836186	0.0817756	0.196	0.123	0.706138
Arhgef12	0.0837586	-0.145266	0.94	0.959	0.706138
Gm14443	0.0837907	-0.104903	0.077	0.137	0.706138
Prmt5	0.0840348	0.166467	0.167	0.103	0.706138
Eif3j1	0.0840529	0.117275	0.28	0.192	0.706138
Pde4d	0.0841038	-0.253891	0.881	0.938	0.706138
Ubxn1	0.0841105	0.116715	0.161	0.096	0.706138
Lrp10	0.0841188	0.169051	0.173	0.11	0.706138
Wipf3	0.0842106	0.18607	0.131	0.075	0.706138
Rbfox1	0.0843343	0.0919177	0.952	0.993	0.706138
Cul1	0.0843403	0.13624	0.631	0.562	0.706138
Calr	0.0844685	0.207986	0.512	0.411	0.706138
Lpcat3	0.0844776	0.251839	0.548	0.479	0.706138
Dctn2	0.0845625	0.0596544	0.369	0.274	0.706138
Caly	0.0845686	0.151888	0.226	0.151	0.706138
Glmp	0.0846117	0.125804	0.143	0.082	0.706138
Rac1	0.0846128	-0.331851	0.25	0.308	0.706138
Kdm5b	0.0846235	-0.153957	0.571	0.651	0.706138
Cntn3	0.085272	-0.201321	0.363	0.459	0.708993
Serhl	0.0854082	0.129416	0.173	0.103	0.708993
Fam126b	0.085421	0.114998	0.464	0.377	0.708993
Sike1	0.0854309	0.160605	0.202	0.13	0.708993
Stip1	0.0854454	0.18159	0.22	0.151	0.708993
Efna5	0.0854521	-0.227862	0.327	0.438	0.708993
Bend6	0.0855784	0.102303	0.208	0.13	0.709253
Cirbp	0.0856826	0.0975423	0.381	0.281	0.709253
Vcan	0.0857842	0.0358373	0.173	0.103	0.709253
Psmc5	0.0858079	0.149063	0.19	0.123	0.709253
Fam189b	0.0859546	0.133819	0.107	0.055	0.709402
Aff3	0.0859882	0.256796	0.405	0.322	0.709402
Psd3	0.0862549	0.159425	0.887	0.822	0.710504
Acaa2	0.0863428	0.0710883	0.149	0.082	0.710504
Rb1cc1	0.0863654	0.135714	0.649	0.555	0.710504
Mtmr9	0.0866879	-0.0987852	0.071	0.13	0.712486
Nap1l5	0.0869623	0.0655242	0.298	0.205	0.713678
Nphp1	0.0872908	0.196909	0.226	0.158	0.713678
Slc25a32	0.0873177	0.0645113	0.208	0.13	0.713678
Nin	0.0873946	0.117419	0.28	0.192	0.713678
Agrn	0.087448	-0.203964	0.315	0.397	0.713678
Add2	0.0874778	0.270285	0.208	0.144	0.713678
Igsf3	0.0875772	0.11464	0.125	0.068	0.713678
Otulin	0.0876619	0.151783	0.232	0.158	0.713678
Dhcr24	0.0877678	0.119096	0.333	0.24	0.713678
Slc27a1	0.0877988	0.148134	0.911	0.836	0.713678
Gm37768	0.0878179	0.0714615	0.101	0.048	0.713678
Itgav	0.0878477	0.150072	0.714	0.603	0.713678
Mthfsl	0.0879876	-0.136407	0.089	0.151	0.713678
Tfeb	0.0880775	0.14138	0.25	0.171	0.713678
Sfmbt1	0.0880841	0.0932134	0.44	0.342	0.713678
Entpd5	0.0881387	0.179872	0.22	0.151	0.713678
Slc39a3	0.0883631	0.11768	0.107	0.055	0.714834
Rasa2	0.0884847	-0.233622	0.774	0.808	0.715156
Hspa5	0.088636	0.174416	0.458	0.377	0.715316
Add1	0.088733	-0.298306	0.607	0.651	0.715316
Plekha8	0.0887974	-0.234398	0.101	0.164	0.715316
Nsd1	0.0888787	0.168234	0.863	0.781	0.715316
Alg6	0.0889135	-0.103755	0.155	0.233	0.715316
Ppp2r2d	0.0890124	-0.125106	0.107	0.171	0.715322
Macrod1	0.0891915	0.178818	0.44	0.349	0.715322
Cln3	0.0892533	-0.319282	0.131	0.192	0.715322
Rccd1	0.0893875	0.0429775	0.179	0.103	0.715322
Rora	0.0893879	0.140356	0.994	1	0.715322
Iqsec3	0.089405	0.12399	0.167	0.103	0.715322
Emc7	0.0895425	0.0997197	0.339	0.247	0.715767
Bcl6	0.089681	-0.167177	0.405	0.493	0.716219
Fam120aos	0.0898477	0.0127671	0.101	0.048	0.716592
Ddx1	0.0898915	0.138567	0.274	0.199	0.716592
Hpf1	0.0900626	-0.109886	0.179	0.267	0.71698
Gaa	0.0901042	0.194107	0.363	0.281	0.71698
Dhx16	0.0903436	0.0820383	0.137	0.075	0.717743
Actr1b	0.0903642	0.16601	0.19	0.123	0.717743
Rpl27-ps3	0.0905283	0.0612684	0.167	0.096	0.718394
Fbxo33	0.0906418	-0.15279	0.149	0.219	0.718642
Dhrs1	0.0907482	0.0918686	0.125	0.068	0.718834
Cic	0.0911337	0.115172	0.202	0.13	0.721234
Ift81	0.0915555	0.185051	0.423	0.336	0.723626
Snx15	0.0916267	0.0921302	0.155	0.089	0.723626
Mlf2	0.0916841	0.10306	0.375	0.274	0.723626
Supt6	0.0919132	0.12263	0.423	0.342	0.723898
Trim37	0.0919394	0.186363	0.56	0.452	0.723898
Pgm2	0.0923253	-0.188566	0.345	0.432	0.723898
Azin1	0.0923768	0.271459	0.429	0.356	0.723898
Cmas	0.0925956	0.0966024	0.167	0.103	0.723898
Lyrm1	0.0926012	0.154724	0.125	0.068	0.723898
Sart3	0.0926213	0.108063	0.143	0.082	0.723898
Igsf11	0.0927517	0.188416	0.625	0.534	0.723898
Gcdh	0.0928353	0.0918616	0.107	0.055	0.723898
Vps41	0.0928775	-0.184004	0.548	0.623	0.723898
Plpbp	0.0929052	0.122442	0.226	0.151	0.723898
Agfg1	0.0929811	0.108017	0.429	0.322	0.723898
Pcyt1a	0.0929952	0.161997	0.256	0.185	0.723898
Enho	0.0930008	0.141185	0.167	0.103	0.723898
Rilpl1	0.0930376	0.158104	0.256	0.178	0.723898
Tcp1	0.0930431	0.0746645	0.286	0.199	0.723898
Gm20642	0.0932299	0.130012	0.149	0.089	0.724063
Exosc7	0.0932299	0.153348	0.149	0.089	0.724063
Slc35a1	0.0934988	0.0902697	0.143	0.082	0.724408
Psap	0.0936429	0.147466	0.875	0.849	0.724408
Btbd9	0.0937362	0.115777	0.798	0.699	0.724408
Dek	0.0938159	-0.153068	0.149	0.226	0.724408
Fopnl	0.0938688	0.15436	0.214	0.144	0.724408
Jade1	0.0940108	-0.0912694	0.071	0.13	0.724408
Aass	0.0940518	0.117172	0.286	0.192	0.724408
Tcn2	0.0941752	0.134835	0.232	0.151	0.724408
Tle1	0.094268	-0.191418	0.399	0.479	0.724408
Agap3	0.0943175	0.10009	0.339	0.24	0.724408
Acss2	0.0943411	0.0748887	0.577	0.5	0.724408
Sntg2	0.0943679	0.101416	0.137	0.075	0.724408
Acadsb	0.09446	0.0852983	0.548	0.438	0.724408
Fbxl19	0.0947241	0.0983738	0.196	0.13	0.724408
Myl6	0.094869	0.133673	0.28	0.199	0.724408
Nemp1	0.0948804	0.0503884	0.107	0.055	0.724408
Gm26835	0.0948888	0.20813	0.363	0.288	0.724408
Dap3	0.0949037	0.111759	0.22	0.144	0.724408
Tmco6	0.0950523	0.0745134	0.137	0.075	0.724408
Ddrgk1	0.0950859	0.123094	0.22	0.144	0.724408
Brd4	0.0951596	0.1585	0.708	0.623	0.724408
Wnt7b	0.0952148	0.0352643	0.173	0.103	0.724408
Hars2	0.0952736	0.0731375	0.143	0.082	0.724408
Vegfd	0.0953241	-0.200742	0.113	0.178	0.724408
Taf1a	0.0954544	-0.11734	0.095	0.158	0.724408
Soga1	0.0955301	-0.254463	0.25	0.329	0.724408
Auts2	0.095543	-0.112402	0.994	1	0.724408
C130071C03Rik	0.0956156	-0.193556	0.893	0.904	0.724408
Cetn3	0.0958178	0.204275	0.214	0.151	0.724408
Zfp944	0.0958771	-0.112817	0.107	0.171	0.724408
Tmem216	0.0959169	0.123805	0.125	0.068	0.724408
Nectin3	0.0959711	0.203333	0.47	0.39	0.724408
Slc14a1	0.0960079	0.0775121	0.268	0.185	0.724408
Prdx4	0.0961762	0.0516017	0.119	0.062	0.725037
Slc1a4	0.096257	0.071898	0.625	0.507	0.725037
Kat6b	0.0966041	0.157776	0.72	0.616	0.727025
Parg	0.0967385	-0.181154	0.333	0.418	0.72741
Ftx	0.0969858	0.17555	0.5	0.425	0.728045
4930545L23Rik	0.0970753	0.105962	0.143	0.082	0.728045
Parp9	0.0971437	0.165698	0.131	0.075	0.728045
Tm2d2	0.0971559	0.151161	0.149	0.089	0.728045
Cdyl2	0.0973314	0.0880773	0.238	0.158	0.728736
Stag2	0.0975503	-0.203719	0.53	0.589	0.729486
Nt5c	0.0976357	-0.138999	0.095	0.158	0.729486
Ndst1	0.0977854	-0.114573	0.113	0.178	0.729486
Rundc1	0.0978088	0.192887	0.202	0.144	0.729486
Rnf150	0.0978487	-0.218362	0.238	0.315	0.729486
Cnnm3	0.0980666	-0.151617	0.202	0.281	0.730325
Psph	0.0981364	0.089926	0.185	0.116	0.730325
Cdc14b	0.0982437	0.242776	0.315	0.233	0.730325
Slc25a17	0.0983268	0.0780439	0.226	0.151	0.730325
Vdac1	0.0984275	0.143005	0.393	0.295	0.730325
Epha5	0.0984623	-0.207795	0.756	0.801	0.730325
Usp14	0.0986474	-0.151082	0.28	0.363	0.730812
Prkar2b	0.0986951	0.154822	0.155	0.096	0.730812
Sema4g	0.098812	0.0738137	0.107	0.055	0.731059
Dync1li1	0.0991108	0.161171	0.304	0.226	0.732649
Mrps17	0.0992374	0.0773924	0.161	0.096	0.732734
Srp19	0.0994384	0.148552	0.179	0.116	0.732734
C1qtnf4	0.0995087	0.110689	0.238	0.158	0.732734
Dip2a	0.0995398	-0.173038	0.262	0.342	0.732734
Jmy	0.0997076	0.180654	0.351	0.274	0.732734
Smdt1	0.0998288	0.1522	0.143	0.082	0.732734
Mbtps1	0.0999325	-0.164273	0.232	0.308	0.732734
Fam163a	0.0999537	0.183066	0.411	0.329	0.732734
Kcnk1	0.100005	0.186475	0.5	0.397	0.732734
Dtx3	0.100016	0.156577	0.518	0.438	0.732734
Zfp369	0.100177	0.153555	0.226	0.158	0.732734
Mars2	0.100211	-0.0259958	0.065	0.123	0.732734
Nbdy	0.100211	0.0279676	0.131	0.068	0.732734
Slc25a20	0.100304	-0.23058	0.155	0.219	0.7328
Zcchc24	0.100477	-0.315867	0.417	0.473	0.733447
9630001P10Rik	0.10057	-0.186288	0.054	0.103	0.733516
9330179D12Rik	0.10066	0.0320343	0.173	0.103	0.733558
Tcf20	0.101115	0.16145	0.548	0.466	0.735124
Csnk1g3	0.101213	-0.216421	0.446	0.507	0.735124
Dmwd	0.101234	0.206877	0.161	0.103	0.735124
Golga7	0.101359	0.0768662	0.179	0.11	0.735124
Slc4a7	0.101498	0.117598	0.28	0.192	0.735124
Mef2d	0.101654	0.115682	0.452	0.342	0.735124
Ctdsp2	0.10171	0.149989	0.268	0.199	0.735124
Chrdl1	0.101759	0.247033	0.304	0.226	0.735124
4933427I22Rik	0.101808	0.11108	0.113	0.062	0.735124
Twistnb	0.101808	0.129733	0.113	0.062	0.735124
D830024N08Rik	0.101831	0.112209	0.185	0.116	0.735124
Fxn	0.101883	0.0992496	0.161	0.096	0.735124
Syt1	0.101982	-0.0887783	0.929	0.938	0.735227
Limk1	0.102324	0.0563135	0.107	0.055	0.735326
Det1	0.102324	0.0649727	0.107	0.055	0.735326
Fnip2	0.102369	-0.293383	0.363	0.411	0.735326
Zfp36l2	0.102438	-0.205105	0.077	0.13	0.735326
Eif4b	0.102574	0.101794	0.244	0.164	0.735326
Map9	0.10262	-0.0895212	0.143	0.219	0.735326
Limd1	0.102648	0.174886	0.22	0.151	0.735326
Wdr82	0.102668	0.143229	0.208	0.137	0.735326
Adamtsl1	0.102878	-0.298619	0.143	0.205	0.736228
Rsrc1	0.103077	0.179118	0.595	0.514	0.737049
Eefsec	0.103358	0.147156	0.28	0.199	0.737898
Fam207a	0.103424	-0.11259	0.06	0.11	0.737898
Dmxl1	0.103603	-0.186862	0.69	0.726	0.737898
Blzf1	0.103607	0.175393	0.208	0.144	0.737898
Plod1	0.103678	0.106302	0.161	0.096	0.737898
Selenos	0.103882	0.100131	0.345	0.247	0.737898
Mindy1	0.103935	-0.165893	0.065	0.116	0.737898
H2-K1	0.103944	0.0653135	0.315	0.226	0.737898
Ripk1	0.103955	-0.152111	0.095	0.158	0.737898
Gpr180	0.104359	0.0909021	0.238	0.158	0.73948
E2f4	0.104461	0.0784033	0.149	0.089	0.73948
BC030499	0.104534	0.0563964	0.107	0.055	0.73948
Anp32b	0.104555	-0.0812563	0.054	0.103	0.73948
Plp1	0.104601	-0.278275	0.577	0.651	0.73948
Golim4	0.10496	-0.209784	0.238	0.315	0.739629
Chid1	0.105036	0.134625	0.173	0.11	0.739629
Serp2	0.105038	0.0685806	0.143	0.082	0.739629
Mgp	0.105059	-0.223302	0.083	0.137	0.739629
Mapk8ip1	0.105104	-0.11116	0.19	0.267	0.739629
Abhd14b	0.10513	0.103876	0.458	0.37	0.739629
Atrn	0.105491	0.0990286	0.583	0.473	0.740975
Rnf169	0.105546	-0.215424	0.476	0.534	0.740975
Nars	0.105766	0.143567	0.22	0.151	0.740975
Tcea1	0.10602	0.131678	0.262	0.185	0.740975
Upf3a	0.106098	-0.113541	0.065	0.116	0.740975
Ldlrad4	0.10622	0.152161	0.464	0.356	0.740975
Usp50	0.106276	-0.2149	0.137	0.199	0.740975
Rer1	0.106276	0.149049	0.196	0.13	0.740975
Gm30075	0.106301	-0.111445	0.054	0.103	0.740975
Luzp1	0.10632	0.312392	0.506	0.445	0.740975
Gpr107	0.106328	0.19967	0.393	0.308	0.740975
Nhlrc2	0.106615	0.129441	0.399	0.322	0.740975
Tspan14	0.106674	-0.171588	0.381	0.452	0.740975
Cadm2	0.106686	-0.120715	1	1	0.740975
Irak1	0.106709	-0.194596	0.22	0.295	0.740975
Akirin1	0.106927	0.080504	0.185	0.116	0.740975
Ercc6	0.106971	0.030675	0.179	0.11	0.740975
Phc1	0.107153	-0.125602	0.125	0.192	0.740975
Cystm1	0.107303	-0.168892	0.226	0.308	0.740975
Dhdds	0.10732	-0.201542	0.363	0.425	0.740975
Vps13b	0.1074	-0.131924	0.774	0.788	0.740975
Cbx7	0.107416	0.109697	0.292	0.205	0.740975
Srcap	0.107527	-0.18131	0.077	0.13	0.740975
Map3k19	0.107532	0.152797	0.196	0.13	0.740975
Edc4	0.107644	-0.0970258	0.107	0.171	0.740975
Pced1b	0.107657	0.202072	0.464	0.384	0.740975
Adsl	0.10797	0.0451497	0.143	0.082	0.740975
Ssr2	0.108062	0.179305	0.137	0.082	0.740975
Gm15564	0.108206	0.0753979	0.107	0.055	0.740975
4932438H23Rik	0.108282	-0.180157	0.202	0.281	0.740975
Cox5b	0.108296	0.139904	0.113	0.062	0.740975
Mrgbp	0.108492	0.130981	0.131	0.075	0.740975
Rtn1	0.108521	0.165972	0.756	0.685	0.740975
Rnf11	0.108627	0.173093	0.333	0.253	0.740975
Fam208a	0.108629	-0.164261	0.518	0.596	0.740975
Rhobtb2	0.108722	0.122006	0.452	0.356	0.740975
Zfp281	0.108851	0.111738	0.113	0.062	0.740975
Elmod1	0.109209	0.144746	0.333	0.247	0.740975
Garem2	0.109244	0.11373	0.149	0.089	0.740975
Phf24	0.109334	0.174019	0.304	0.226	0.740975
Flii	0.109363	0.110818	0.22	0.151	0.740975
Ppfibp2	0.109364	-0.10969	0.28	0.37	0.740975
Pdpr	0.109399	-0.184657	0.28	0.356	0.740975
Cyb5b	0.109458	-0.200188	0.417	0.479	0.740975
Tecpr2	0.109474	0.0802355	0.464	0.37	0.740975
Sertad2	0.109554	-0.182427	0.435	0.507	0.740975
Eef1a1	0.109583	0.169726	0.524	0.438	0.740975
Cep19	0.109645	-0.108303	0.06	0.11	0.740975
6330562C20Rik	0.109709	-0.216349	0.089	0.144	0.740975
Mt2	0.109731	0.164429	0.351	0.267	0.740975
Pam	0.109858	-0.119599	0.643	0.685	0.740975
Gm16638	0.109862	-0.0804354	0.054	0.103	0.740975
Rpl28	0.109944	0.105885	0.167	0.103	0.740975
B4galt1	0.110141	0.0862767	0.125	0.068	0.740975
Vrk3	0.110159	0.0800311	0.161	0.096	0.740975
Scg3	0.110239	0.195816	0.833	0.795	0.740975
Ptn	0.11032	0.189695	0.94	0.911	0.740975
Ing3	0.110453	-0.132397	0.131	0.199	0.740975
Atp13a5	0.110511	-0.157176	0.256	0.342	0.740975
Cep112	0.110602	0.182915	0.369	0.281	0.740975
Dynll1	0.110659	0.190014	0.28	0.212	0.740975
Cers4	0.110692	0.165524	0.31	0.233	0.740975
Snw1	0.110874	0.15451	0.256	0.185	0.740975
Timm22	0.110965	0.0465933	0.143	0.082	0.740975
Wdr81	0.111094	0.0895685	0.113	0.062	0.740975
4833420G17Rik	0.111103	-0.16204	0.292	0.37	0.740975
Pik3r1	0.111159	-0.214846	0.827	0.849	0.740975
Usp9x	0.111257	-0.172054	0.685	0.705	0.740975
Thumpd3	0.111322	0.0321676	0.196	0.123	0.740975
Foxj2	0.111342	-0.13062	0.107	0.171	0.740975
Gabarapl2	0.111553	0.140643	0.202	0.137	0.740975
Tgfbrap1	0.111597	0.123014	0.238	0.164	0.740975
Mrpl10	0.111759	0.0790302	0.125	0.068	0.740975
Ptpn13	0.111986	-0.264244	0.524	0.548	0.740975
Lrrc9	0.112047	-0.0594843	0.149	0.226	0.740975
Ncoa4	0.112229	0.0781547	0.113	0.062	0.740975
Kdm5c	0.112336	-0.226311	0.446	0.507	0.740975
Mtmr6	0.112378	0.175117	0.304	0.226	0.740975
Ncbp1	0.112412	0.17612	0.185	0.123	0.740975
E2f3	0.112503	-0.231496	0.339	0.397	0.740975
Nefl	0.112587	0.133471	0.155	0.096	0.740975
Trap1	0.112587	0.131234	0.155	0.096	0.740975
Cnpy3	0.112891	0.128392	0.179	0.116	0.740975
Atp6v1c1	0.113074	0.0693879	0.363	0.274	0.740975
Kri1	0.113127	-0.159533	0.125	0.185	0.740975
H3f3a	0.113299	0.204548	0.452	0.39	0.740975
Acacb	0.113374	-0.134958	0.065	0.116	0.740975
Alkbh6	0.113374	0.0725693	0.113	0.062	0.740975
Tnk2	0.113394	-0.221251	0.244	0.315	0.740975
Os9	0.113459	0.173993	0.339	0.267	0.740975
Arf1	0.113473	0.130017	0.22	0.151	0.740975
Ptar1	0.113569	-0.241181	0.31	0.377	0.740975
Rassf1	0.113603	0.108182	0.119	0.068	0.740975
A830008E24Rik	0.113695	0.109795	0.149	0.089	0.740975
Sbf2	0.113708	-0.180295	0.726	0.74	0.740975
Tia1	0.113708	-0.182288	0.56	0.637	0.740975
Sde2	0.113874	0.100631	0.101	0.055	0.740975
Whamm	0.113887	0.0865209	0.274	0.199	0.740975
Asxl2	0.113936	0.229199	0.667	0.562	0.740975
Wwp1	0.113972	0.0888243	0.435	0.356	0.740975
Ids	0.114025	-0.182332	0.161	0.226	0.740975
Ppp4r4	0.114181	0.0494611	0.167	0.103	0.740975
Zeb2	0.11422	0.152448	0.845	0.801	0.740975
Snx11	0.114278	0.0613428	0.131	0.075	0.740975
Prkcsh	0.114343	0.116587	0.256	0.178	0.740975
Wwtr1	0.114468	-0.272413	0.542	0.596	0.740975
Tesk2	0.114562	-0.159125	0.286	0.37	0.740975
Myo18a	0.114625	0.0792164	0.75	0.671	0.740975
Mvb12b	0.114717	-0.220606	0.381	0.459	0.740975
Poldip2	0.114723	0.109082	0.137	0.082	0.740975
Mrfap1	0.114726	0.111897	0.179	0.116	0.740975
Cstf3	0.115046	0.0852779	0.583	0.493	0.74234
Ccdc28a	0.115107	0.0918893	0.113	0.062	0.74234
Tbck	0.115226	0.138431	0.482	0.377	0.742556
Ppara	0.115919	-0.192757	0.351	0.438	0.745617
Sdc2	0.115968	0.19663	0.613	0.514	0.745617
Wdyhv1	0.116118	-0.115047	0.119	0.185	0.745617
Gclm	0.116339	0.167034	0.256	0.185	0.745617
Ddhd1	0.116434	-0.143757	0.929	0.932	0.745617
Etnk1	0.116447	-0.197364	0.637	0.685	0.745617
Hadhb	0.116459	-0.167501	0.274	0.356	0.745617
Adam9	0.116462	0.0705987	0.232	0.158	0.745617
Cfl1	0.116468	0.129121	0.286	0.205	0.745617
Slc9a1	0.11664	0.126881	0.286	0.212	0.746172
Capza2	0.1171	-0.221643	0.232	0.301	0.748568
Peak1	0.117251	0.173572	0.75	0.658	0.748986
Mok	0.11737	0.11287	0.137	0.082	0.749197
Rpl19	0.117679	0.220573	0.268	0.199	0.74953
Papola	0.117727	0.140609	0.72	0.568	0.74953
Rps16	0.117738	0.0995384	0.19	0.123	0.74953
Ebag9	0.117905	0.136758	0.137	0.082	0.74953
Zfc3h1	0.118014	-0.206914	0.494	0.548	0.74953
Cpne6	0.118043	0.069812	0.113	0.062	0.74953
Mgat1	0.118051	0.100517	0.155	0.096	0.74953
Cul5	0.118135	0.174222	0.488	0.432	0.74953
Rybp	0.118193	0.0646046	0.185	0.116	0.74953
Mdh2	0.118376	0.0773895	0.268	0.192	0.750141
Foxn3	0.118623	-0.225153	0.863	0.856	0.751164
Eif4e2	0.118803	0.0903975	0.185	0.123	0.751486
Car2	0.118848	-0.220822	0.345	0.404	0.751486
A830010M20Rik	0.119134	0.103927	0.25	0.178	0.751486
Dbx2	0.119454	0.0825925	0.696	0.589	0.751486
Pepd	0.119514	0.171617	0.238	0.171	0.751486
A930015D03Rik	0.119718	-0.223658	0.5	0.548	0.751486
Gli3	0.119823	-0.141093	0.899	0.897	0.751486
Rpl10a	0.119831	0.0876187	0.196	0.13	0.751486
Hspa13	0.120231	-0.0889637	0.083	0.137	0.751486
Sh3bgrl	0.120389	-0.14489	0.292	0.384	0.751486
Timm21	0.120451	-0.0602999	0.071	0.123	0.751486
Slc7a5	0.120609	0.07614	0.137	0.082	0.751486
Larp1b	0.120641	-0.188892	0.315	0.39	0.751486
Fam219a	0.120793	0.150844	0.53	0.466	0.751486
B3galt1	0.120912	-0.107808	0.994	0.986	0.751486
Ppp1r12b	0.120937	-0.227619	0.554	0.63	0.751486
Bcat2	0.120966	0.139632	0.315	0.233	0.751486
2900093K20Rik	0.121036	0.106887	0.119	0.068	0.751486
Gm26883	0.121037	-0.118419	0.065	0.116	0.751486
Atxn7l1	0.121106	0.110565	0.655	0.534	0.751486
Slc39a14	0.121149	-0.150455	0.28	0.37	0.751486
Csnk1g2	0.121165	-0.177985	0.095	0.151	0.751486
Phf20l1	0.121289	-0.285485	0.673	0.692	0.751486
Prkg1	0.121342	-0.111295	0.53	0.637	0.751486
Lingo2	0.12153	0.0705435	0.857	0.918	0.751486
Hipk3	0.121674	0.0631432	0.387	0.281	0.751486
Scd2	0.121763	0.186119	0.863	0.788	0.751486
Nrn1	0.121769	0.102028	0.214	0.144	0.751486
Clptm1	0.121848	0.106668	0.327	0.247	0.751486
Cnot6	0.121886	0.165815	0.387	0.301	0.751486
Lrrk2	0.121891	0.132012	0.44	0.356	0.751486
Palld	0.121957	0.132536	0.607	0.486	0.751486
9030624J02Rik	0.122027	-0.272238	0.458	0.5	0.751486
Acsl6	0.122145	0.220594	0.786	0.767	0.751486
Man1a2	0.122281	0.118318	0.56	0.466	0.751486
Preb	0.122328	0.110392	0.393	0.315	0.751486
Reck	0.12245	0.245983	0.31	0.247	0.751486
Nlgn3	0.122488	0.144024	0.357	0.274	0.751486
Asb8	0.122625	0.0796904	0.25	0.171	0.751486
Tmem86b	0.122625	0.121099	0.101	0.055	0.751486
2210408I21Rik	0.122643	0.0963057	0.601	0.534	0.751486
Hibch	0.122651	0.12107	0.411	0.315	0.751486
Ptges3	0.122684	0.0836317	0.304	0.226	0.751486
Gtf2h2	0.122771	0.140501	0.238	0.164	0.751486
Arxes2	0.122784	0.0794165	0.173	0.11	0.751486
Gm1976	0.122803	0.112424	0.429	0.342	0.751486
P3h1	0.122805	0.108736	0.119	0.068	0.751486
Mfn2	0.122866	-0.172579	0.185	0.253	0.751486
Mapk1	0.122885	0.156096	0.655	0.568	0.751486
Mospd1	0.123146	0.147178	0.107	0.062	0.752346
Fabp3	0.12327	0.0608684	0.101	0.055	0.752346
Igf2bp3	0.123283	0.174552	0.268	0.199	0.752346
Atxn7	0.123423	-0.130774	0.631	0.712	0.752525
Ric3	0.123485	0.184085	0.327	0.26	0.752525
Ube2z	0.123695	0.167605	0.167	0.11	0.753093
Arfgef3	0.12375	0.100536	0.28	0.199	0.753093
Abhd14a	0.124139	-0.148399	0.083	0.137	0.754935
Tmem62	0.124285	0.109021	0.208	0.144	0.755294
Fibp	0.124614	-0.159428	0.179	0.24	0.755878
Nrbp2	0.124707	0.139356	0.464	0.39	0.755878
Gm35552	0.124785	-0.358934	0.417	0.466	0.755878
Gtpbp8	0.124898	-0.145191	0.125	0.185	0.755878
Pou3f2	0.12499	-0.254951	0.321	0.397	0.755878
Kitl	0.125039	-0.168877	0.101	0.158	0.755878
Zfp568	0.125194	-0.0948491	0.071	0.123	0.755878
Gm9866	0.125194	0.095458	0.119	0.068	0.755878
Rcc2	0.125219	0.0901477	0.101	0.055	0.755878
Gm31763	0.125245	0.11872	0.179	0.116	0.755878
Xpo6	0.125348	0.131576	0.393	0.315	0.75591
Hes1	0.125591	0.23067	0.298	0.226	0.75591
Setd7	0.125841	0.160634	0.536	0.493	0.75591
Aldoa	0.125911	0.126986	0.458	0.377	0.75591
Nupl2	0.125985	-0.147975	0.19	0.26	0.75591
Dlgap4	0.1261	0.0504497	0.435	0.342	0.75591
Zfp341	0.126174	0.190554	0.155	0.103	0.75591
Slc7a4	0.126402	0.0579886	0.119	0.068	0.75591
Rab3b	0.126533	0.0854893	0.101	0.055	0.75591
Cul4a	0.126678	0.130917	0.375	0.281	0.75591
Dgcr8	0.126736	0.104212	0.179	0.116	0.75591
Lrpap1	0.126741	0.119041	0.363	0.267	0.75591
Atp6v1g2	0.126818	0.0211983	0.226	0.151	0.75591
BC052040	0.126907	-0.16518	0.256	0.342	0.75591
Zwint	0.126957	-0.202512	0.405	0.466	0.75591
Fyn	0.127065	-0.217173	0.661	0.685	0.75591
Kmt5b	0.12708	0.0654601	0.565	0.479	0.75591
Plxna4	0.127151	0.103492	0.476	0.39	0.75591
Crebzf	0.127229	0.114578	0.464	0.384	0.75591
Esrra	0.12741	-0.235241	0.214	0.281	0.75591
Cadm1	0.127468	-0.126213	0.994	0.986	0.75591
Fbxo46	0.127619	0.122498	0.119	0.068	0.75591
3110039M20Rik	0.127677	-0.157467	0.244	0.322	0.75591
Mfhas1	0.127699	-0.113846	0.476	0.589	0.75591
Acrbp	0.127755	0.158969	0.202	0.137	0.75591
Lrp3	0.12782	0.0854574	0.196	0.13	0.75591
Cacna1b	0.127853	0.172645	0.274	0.199	0.75591
Ispd	0.127979	-0.274085	0.238	0.315	0.75591
Eral1	0.128119	-0.0386507	0.06	0.11	0.75591
Cisd1	0.128186	0.0575147	0.19	0.123	0.75591
Rab2b	0.128326	-0.129	0.167	0.24	0.75591
A630072M18Rik	0.128412	0.131445	0.125	0.075	0.75591
Thsd7b	0.128413	-0.140425	0.256	0.336	0.75591
Disp3	0.128477	-0.195717	0.339	0.411	0.75591
Trim33	0.12849	0.149311	0.548	0.452	0.75591
Ss18l2	0.128522	0.103712	0.101	0.055	0.75591
Sytl2	0.128827	-0.167818	0.119	0.178	0.75591
2700062C07Rik	0.128845	0.098922	0.119	0.068	0.75591
Cdc42bpa	0.128888	0.11731	0.899	0.829	0.75591
Syn2	0.129066	-0.246376	0.738	0.74	0.75591
Ehmt1	0.129078	-0.120622	0.589	0.644	0.75591
Cyp2j6	0.129168	0.170934	0.548	0.466	0.75591
Chd7	0.12926	-0.103954	0.613	0.658	0.75591
Megf8	0.129424	-0.199463	0.22	0.281	0.75591
Rela	0.129462	0.115119	0.119	0.068	0.75591
Il33	0.129585	0.134178	0.327	0.253	0.75591
Tanc1	0.129727	-0.154348	0.185	0.253	0.75591
Skp1a	0.129893	-0.0735575	0.083	0.137	0.75591
Gnaq	0.129897	0.132232	0.899	0.842	0.75591
Zfp943	0.129901	0.148893	0.28	0.205	0.75591
Gas7	0.129978	0.183753	0.31	0.233	0.75591
Clvs2	0.130147	0.0760849	0.155	0.096	0.75591
Tmc7	0.130306	-0.24634	0.458	0.541	0.75591
Ndufa12	0.130381	0.104935	0.167	0.11	0.75591
Strn3	0.130564	-0.171053	0.78	0.815	0.75591
Slc41a1	0.130639	0.159897	0.381	0.301	0.75591
Nfatc3	0.130762	-0.19107	0.417	0.514	0.75591
Mthfd2l	0.130817	0.118173	0.208	0.144	0.75591
Rreb1	0.130827	0.0700777	0.679	0.548	0.75591
Ap1m1	0.130967	-0.0933996	0.095	0.151	0.75591
Prdm15	0.130991	0.183836	0.155	0.103	0.75591
Pms1	0.131032	-0.105326	0.167	0.24	0.75591
Atp6v1h	0.131165	0.112724	0.5	0.411	0.75591
Podxl2	0.131243	0.0842052	0.155	0.096	0.75591
Smurf1	0.131244	0.115201	0.47	0.377	0.75591
Cbl	0.131253	0.0840906	0.5	0.397	0.75591
Nufip2	0.131316	0.171463	0.506	0.425	0.75591
Galnt11	0.131417	0.173086	0.274	0.205	0.75591
Ermard	0.131627	0.11939	0.298	0.219	0.75591
Cep120	0.131643	-0.200189	0.333	0.404	0.75591
Gm46218	0.131687	-0.159676	0.28	0.363	0.75591
Gm17227	0.131912	0.0589673	0.137	0.082	0.75591
Lnpk	0.131941	0.153506	0.411	0.329	0.75591
Ctnna1	0.131951	-0.226517	0.411	0.5	0.75591
Acat1	0.131985	0.219565	0.458	0.397	0.75591
Gm14296	0.132006	0.121484	0.387	0.315	0.75591
Timmdc1	0.132021	0.192433	0.25	0.192	0.75591
Napb	0.132166	0.0315116	0.381	0.288	0.75591
Rpl26	0.132241	0.163829	0.256	0.185	0.75591
Hps5	0.13225	-0.181594	0.149	0.212	0.75591
Pcm1	0.132284	-0.0933059	0.613	0.664	0.75591
Chsy3	0.132351	-0.25501	0.458	0.541	0.75591
Coa7	0.132575	0.111221	0.101	0.055	0.75591
Nox1	0.132765	-0.285185	0.19	0.253	0.75591
Col4a2	0.13286	0.14857	0.232	0.164	0.75591
Tbc1d16	0.132934	-0.162186	0.089	0.144	0.75591
Klhl9	0.132945	-0.125662	0.077	0.13	0.75591
Usp13	0.133101	-0.23594	0.101	0.151	0.75591
Slc39a6	0.133225	0.0157466	0.143	0.082	0.75591
Vdac2	0.133242	0.084897	0.405	0.315	0.75591
Kcnip4	0.133328	0.105338	0.994	1	0.75591
Hapln1	0.133432	0.0915111	0.315	0.226	0.75591
Lrtm2	0.133436	0.159049	0.107	0.062	0.75591
Tmem33	0.133521	0.193708	0.244	0.178	0.75591
Pkm	0.133532	0.159371	0.494	0.404	0.75591
Txlng	0.133548	-0.221659	0.369	0.432	0.75591
Mlip	0.133667	0.0784362	0.298	0.212	0.755936
Camk2g	0.133726	-0.214926	0.911	0.938	0.755936
Anapc16	0.13432	0.0530958	0.327	0.247	0.758801
Pdcd10	0.134687	0.0739926	0.363	0.274	0.75962
Zhx3	0.134773	0.234279	0.786	0.726	0.75962
Vwa5b2	0.134792	0.115815	0.125	0.075	0.75962
4430402I18Rik	0.134922	0.128789	0.179	0.116	0.75962
Adam23	0.135032	-0.214043	0.869	0.877	0.75962
Sgsm3	0.135155	0.0606524	0.208	0.144	0.75962
Insr	0.135162	-0.249891	0.643	0.664	0.75962
Ptpra	0.13529	-0.20265	0.762	0.788	0.75962
Pde1c	0.135334	-0.143087	0.202	0.274	0.75962
Sin3a	0.135345	0.0320382	0.256	0.185	0.75962
Ctnnal1	0.135529	0.133943	0.423	0.336	0.75962
H3f3b	0.135553	0.163769	0.304	0.233	0.75962
Slc25a16	0.135594	-0.138106	0.119	0.178	0.75962
Elfn2	0.136027	0.0702334	0.101	0.055	0.760932
Actl6b	0.136035	0.11051	0.125	0.075	0.760932
Gm30054	0.136289	0.14697	0.179	0.123	0.760932
Bcl9	0.136446	0.156061	0.476	0.37	0.760932
Ranbp3	0.136625	-0.158689	0.149	0.212	0.760932
Dctd	0.136659	0.137988	0.125	0.075	0.760932
Gm42669	0.136784	0.121673	0.107	0.062	0.760932
Trim32	0.136829	0.0473347	0.155	0.096	0.760932
Gm20404	0.136906	0.00666686	0.113	0.062	0.760932
Polr2b	0.136954	0.118884	0.161	0.103	0.760932
Ncoa7	0.136987	-0.220503	0.423	0.5	0.760932
Fam222b	0.137038	0.126529	0.625	0.541	0.760932
Bex3	0.13704	0.100401	0.119	0.068	0.760932
Pnpla6	0.137046	-0.186905	0.173	0.233	0.760932
Glis1	0.137286	-0.106849	0.077	0.13	0.761409
Crem	0.13746	-0.11329	0.208	0.281	0.761409
Gm28153	0.137517	0.135319	0.232	0.164	0.761409
AI464131	0.137517	0.115266	0.232	0.164	0.761409
Stt3b	0.137682	0.197444	0.476	0.418	0.761409
Pbx2	0.137915	-0.0857948	0.077	0.13	0.761409
Csde1	0.137944	0.0911113	0.476	0.384	0.761409
Vps53	0.138007	0.0779347	0.315	0.226	0.761409
Rnf25	0.138084	-0.156725	0.185	0.247	0.761409
Shd	0.138132	0.0672811	0.101	0.055	0.761409
Adcy1	0.138308	-0.14084	0.22	0.295	0.761409
Usp45	0.138312	0.120684	0.482	0.384	0.761409
Cnot6l	0.138397	-0.1786	0.327	0.39	0.761409
Tmem191c	0.138479	0.164257	0.274	0.212	0.761409
Wdr26	0.138587	-0.192768	0.625	0.692	0.761409
Psmd12	0.138692	0.0931387	0.226	0.158	0.761409
Gad1	0.138839	0.10116	0.101	0.055	0.761409
Jak2	0.138959	0.164377	0.381	0.315	0.761409
Gm48765	0.139162	0.0716578	0.185	0.123	0.761409
Rpl39	0.13918	0.124141	0.125	0.075	0.761409
D230017M19Rik	0.139193	0.118053	0.161	0.103	0.761409
Ythdc2	0.139218	0.0912231	0.298	0.226	0.761409
Id4	0.139266	0.175744	0.702	0.603	0.761409
Rnf4	0.139349	-0.149474	0.119	0.178	0.761409
Tpst1	0.139392	0.123375	0.149	0.096	0.761409
Cbs	0.139396	-0.165735	0.607	0.664	0.761409
Ppp3r1	0.139548	-0.148516	0.06	0.103	0.761767
Syne1	0.139728	0.0786102	0.994	0.979	0.762271
Ednrb	0.139946	0.151669	0.488	0.418	0.762739
Xiap	0.140059	0.173458	0.464	0.37	0.762739
Gsk3b	0.140076	-0.20237	0.756	0.781	0.762739
Gm26573	0.140261	0.068029	0.101	0.055	0.762739
Usf3	0.140308	0.179897	0.292	0.226	0.762739
Ahsa2	0.140374	-0.115045	0.113	0.171	0.762739
Pgrmc1	0.140424	0.134235	0.351	0.267	0.762739
Clcn4	0.140704	0.135768	0.381	0.295	0.762891
Atf6	0.140794	0.162438	0.494	0.418	0.762891
1700080N15Rik	0.140976	0.0640071	0.101	0.055	0.762891
Maz	0.14105	0.176942	0.155	0.103	0.762891
Zc3h12c	0.141065	0.0980187	0.202	0.137	0.762891
Grik5	0.141217	0.120266	0.446	0.356	0.762891
Rpa1	0.141254	0.146646	0.315	0.247	0.762891
Slc30a9	0.141268	0.122651	0.506	0.411	0.762891
Csnk2a2	0.141304	0.065796	0.327	0.24	0.762891
Faah	0.141325	0.0991464	0.179	0.116	0.762891
Dctn4	0.141524	0.115751	0.571	0.486	0.763046
Rplp1	0.14161	0.18307	0.315	0.24	0.763046
Polr2a	0.141615	0.147357	0.292	0.226	0.763046
Nat8f3	0.141894	-0.19071	0.423	0.479	0.764002
Eid1	0.141981	0.182794	0.214	0.151	0.764002
Tmem29	0.142092	0.0710885	0.202	0.137	0.764002
Trim26	0.142142	0.153487	0.179	0.123	0.764002
Pwwp2a	0.142446	0.152777	0.44	0.37	0.765168
Smim3	0.142604	0.068183	0.161	0.103	0.765544
Arhgef10	0.142791	-0.176731	0.238	0.308	0.765902
Pianp	0.142892	0.0767511	0.167	0.11	0.765902
Kcnb1	0.142933	0.156786	0.286	0.226	0.765902
Scyl2	0.143139	0.0833479	0.19	0.13	0.765919
Zfp282	0.143344	0.181548	0.268	0.205	0.765919
Tmem38a	0.143436	0.0192245	0.232	0.158	0.765919
Bach1	0.143674	0.138343	0.107	0.062	0.765919
Gm28376	0.143676	0.0950088	0.125	0.075	0.765919
Eda	0.143686	-0.00594347	0.554	0.432	0.765919
Atg7	0.143704	-0.282312	0.28	0.336	0.765919
Ubxn2b	0.143716	-0.215535	0.155	0.212	0.765919
Kirrel3	0.143774	-0.204432	0.964	0.966	0.765919
Lman2	0.143991	0.154143	0.214	0.151	0.765919
Aplp2	0.144138	0.1243	0.589	0.555	0.765919
Nhs	0.144283	0.0873352	0.119	0.068	0.765919
Samd4b	0.144285	-0.191874	0.179	0.233	0.765919
Actr10	0.144304	0.0880406	0.327	0.247	0.765919
Ddx59	0.144378	-0.166071	0.065	0.11	0.765919
Gm14827	0.144378	0.0753964	0.107	0.062	0.765919
Ndufs2	0.144514	0.095157	0.185	0.123	0.765919
Dock10	0.144558	-0.0100806	0.226	0.158	0.765919
Bach2	0.144601	-0.125129	0.839	0.884	0.765919
Rps3	0.144828	0.1162	0.262	0.192	0.766661
Plec	0.144946	0.10754	0.274	0.199	0.76682
Ndufa10	0.145052	0.107707	0.315	0.24	0.766838
Usp37	0.145125	-0.161403	0.381	0.459	0.766838
Aftph	0.145343	-0.153093	0.369	0.438	0.767251
Nat8f1	0.145515	0.0843186	0.256	0.192	0.767251
Foxred2	0.145549	0.0458561	0.155	0.096	0.767251
Bbs2	0.145554	0.137075	0.298	0.226	0.767251
Gtf2ird2	0.145733	0.0254626	0.19	0.123	0.767271
Rpe	0.145768	0.0124854	0.22	0.144	0.767271
Eri2	0.145821	0.141734	0.131	0.082	0.767271
Nphs1	0.145966	0.127315	0.125	0.075	0.767431
Trdmt1	0.146063	-0.111897	0.06	0.103	0.767431
Cpne3	0.146115	-0.176587	0.185	0.247	0.767431
Syncrip	0.146443	0.0627831	0.351	0.267	0.768696
Lrp8	0.146558	0.151547	0.476	0.384	0.768838
Slc2a1	0.146676	0.185041	0.238	0.178	0.768994
Kcnq2	0.147228	0.0898405	0.238	0.164	0.770773
Nedd8	0.147248	0.144398	0.185	0.123	0.770773
Slc20a2	0.147456	0.110934	0.571	0.473	0.770773
Naa25	0.147704	0.100751	0.238	0.171	0.770773
Ppt2	0.147933	0.121864	0.196	0.137	0.770773
Slc45a1	0.147934	0.0752397	0.107	0.062	0.770773
Nup50	0.148117	0.00363108	0.167	0.103	0.770773
Hmgcll1	0.148203	-0.150511	0.327	0.397	0.770773
Uqcrb	0.148285	0.0408988	0.101	0.055	0.770773
Papss2	0.148337	-0.0531244	0.238	0.329	0.770773
Tmem91	0.148355	0.022621	0.119	0.068	0.770773
Mettl1	0.148355	0.054455	0.119	0.068	0.770773
Atp13a1	0.148373	0.0564775	0.202	0.137	0.770773
Dlg2	0.148451	-0.0592227	0.994	0.979	0.770773
Atp2a2	0.148568	0.112088	0.815	0.74	0.770773
Bckdha	0.148742	0.174915	0.292	0.226	0.770773
Homer1	0.148801	0.186162	0.512	0.425	0.770773
Chst2	0.14888	0.191968	0.47	0.384	0.770773
Fxr2	0.148938	-0.203646	0.25	0.308	0.770773
Stmn1	0.148958	0.102239	0.333	0.26	0.770773
Yipf1	0.148969	0.104307	0.298	0.219	0.770773
Oaz1	0.149043	0.0572489	0.119	0.068	0.770773
Cct5	0.149043	0.0232804	0.119	0.068	0.770773
Cnp	0.14937	0.0874964	0.179	0.116	0.77201
Yes1	0.149652	-0.197759	0.232	0.295	0.77209
Chtop	0.149754	-0.183156	0.202	0.267	0.77209
Clptm1l	0.149775	0.0770875	0.167	0.11	0.77209
Golt1b	0.149781	0.0408584	0.101	0.055	0.77209
Satb1	0.149982	-0.148892	0.321	0.397	0.77209
Ino80d	0.150001	0.214954	0.524	0.459	0.77209
Gphn	0.150208	-0.102404	0.994	0.973	0.77209
Camkk1	0.150293	0.0287712	0.125	0.075	0.77209
N4bp1	0.150337	-0.194522	0.232	0.295	0.77209
Unc45a	0.150434	0.118717	0.19	0.13	0.77209
Gadl1	0.150533	0.06267	0.101	0.055	0.77209
Cdkn1b	0.15078	-0.15865	0.095	0.144	0.77209
Sdhaf2	0.150792	0.212214	0.173	0.123	0.77209
Tmem120b	0.150795	-0.140563	0.101	0.151	0.77209
Insig1	0.150837	0.0280244	0.345	0.253	0.77209
Lix1	0.150854	0.201038	0.625	0.548	0.77209
Pak3	0.15092	-0.0696884	0.31	0.377	0.77209
Pgm3	0.151011	-0.0273688	0.083	0.137	0.77209
Tubb4b	0.151063	0.203601	0.161	0.11	0.77209
Ccdc174	0.151304	-0.247831	0.226	0.281	0.772607
Mblac2	0.151341	-0.245566	0.363	0.425	0.772607
Dusp6	0.151558	0.0971956	0.107	0.062	0.773264
Prkag2	0.151816	-0.215819	0.351	0.432	0.773488
Lrrc1	0.151849	-0.136806	0.125	0.185	0.773488
Stim1	0.151877	-0.137375	0.446	0.534	0.773488
Uggt1	0.151956	0.119572	0.262	0.192	0.773488
Ak2	0.152135	-0.134591	0.143	0.205	0.773948
Bcas3	0.152275	-0.216414	0.732	0.767	0.774211
Fkbp4	0.152616	0.0443754	0.161	0.103	0.775496
Emc10	0.15298	0.151573	0.363	0.295	0.775775
Gmpr	0.153003	0.0415382	0.125	0.075	0.775775
Paqr7	0.153023	0.137098	0.44	0.37	0.775775
Zfp367	0.153026	0.0806122	0.107	0.062	0.775775
Gcfc2	0.153127	0.108293	0.173	0.116	0.775838
Klf3	0.153357	0.108239	0.268	0.192	0.776103
Dtna	0.153414	-0.0983892	0.994	1	0.776103
Aar2	0.153446	0.0476011	0.155	0.096	0.776103
Afap1l2	0.154018	-0.111248	0.071	0.116	0.777302
Ssu72	0.154149	0.119754	0.25	0.185	0.777302
Ttc19	0.154316	0.141404	0.613	0.507	0.777302
Ampd2	0.154316	0.0585746	0.202	0.137	0.777302
Exosc9	0.154326	0.127483	0.131	0.082	0.777302
App	0.154386	-0.172021	0.679	0.781	0.777302
Wdr3	0.154388	0.168097	0.119	0.075	0.777302
Bhlhe41	0.154671	0.125379	0.202	0.144	0.777302
Ephx2	0.154723	-0.122707	0.179	0.24	0.777302
Cnrip1	0.154848	-0.215329	0.262	0.322	0.777302
Nup88	0.154865	0.0708987	0.202	0.137	0.777302
Napa	0.155042	0.168644	0.232	0.171	0.777302
Heph	0.155238	0.265108	0.369	0.301	0.777302
Hat1	0.155454	0.155289	0.185	0.13	0.777302
Anapc1	0.155568	-0.178458	0.351	0.425	0.777302
Slc30a1	0.155667	0.101873	0.131	0.082	0.777302
Klhdc3	0.155667	0.153855	0.131	0.082	0.777302
Camkv	0.155702	-0.00261678	0.167	0.11	0.777302
Faf2	0.15578	-0.191498	0.298	0.37	0.777302
Sptbn4	0.15594	0.0525882	0.155	0.096	0.777302
Trim3	0.156136	0.0368535	0.22	0.151	0.777302
Cep295	0.156154	0.047728	0.256	0.192	0.777302
Zfp426	0.156154	0.122682	0.256	0.192	0.777302
Vps54	0.156446	-0.19711	0.446	0.514	0.777302
Sec61a1	0.156452	0.0400327	0.321	0.233	0.777302
Crot	0.156533	0.148126	0.423	0.349	0.777302
Fzd2	0.156634	0.128258	0.274	0.205	0.777302
Rhbdl3	0.156671	0.102491	0.22	0.151	0.777302
Cops7b	0.156742	-0.0590117	0.125	0.185	0.777302
Slc25a22	0.156744	0.0686462	0.107	0.062	0.777302
Sfxn2	0.156863	0.13091	0.202	0.144	0.777302
Tsta3	0.156906	-0.103464	0.071	0.116	0.777302
Gm17750	0.156962	-0.170323	0.089	0.137	0.777302
Slc35e4	0.157017	0.126095	0.131	0.082	0.777302
Ndufs3	0.157117	0.0829034	0.327	0.247	0.777302
Trhde	0.157117	0.119349	0.327	0.247	0.777302
Urb1	0.157198	0.00249467	0.155	0.096	0.777302
Timm23	0.157209	0.154904	0.28	0.212	0.777302
Mindy2	0.157231	0.131551	0.44	0.363	0.777302
Lrp5	0.157238	0.119152	0.155	0.103	0.777302
Ano3	0.157469	0.0229655	0.375	0.288	0.777335
9530068E07Rik	0.157514	0.0783757	0.167	0.11	0.777335
Atl3	0.157591	0.159414	0.333	0.26	0.777335
Ankrd13c	0.15775	0.201826	0.387	0.322	0.777335
Epm2a	0.157751	-0.176867	0.262	0.329	0.777335
St6galnac6	0.158	-0.167544	0.131	0.185	0.777335
Kdm4a	0.158008	0.108823	0.19	0.13	0.777335
Ralgps1	0.158147	0.139281	0.613	0.562	0.777335
Acp1	0.158207	0.172286	0.321	0.26	0.777335
Map3k14	0.158259	0.107284	0.345	0.26	0.777335
Gm38604	0.158261	0.348584	0.393	0.336	0.777335
Rbmxl1	0.158376	0.112235	0.131	0.082	0.777335
Fam193b	0.158461	0.077769	0.405	0.315	0.777335
Sclt1	0.158489	-0.189014	0.482	0.514	0.777335
Zfp994	0.158931	-0.142023	0.113	0.164	0.778564
Necap2	0.158977	-0.117148	0.089	0.137	0.778564
Erf	0.159007	-0.0829769	0.065	0.11	0.778564
Arhgef10l	0.159111	-0.216149	0.667	0.705	0.77864
Sephs1	0.159238	0.0677543	0.125	0.075	0.778652
Ccnl1	0.159292	-0.182238	0.458	0.527	0.778652
Rnf217	0.159396	0.0450167	0.315	0.226	0.778723
Slc6a8	0.159837	0.0844109	0.143	0.089	0.780442
Parp12	0.160137	-0.103909	0.155	0.212	0.78138
Abhd8	0.160289	0.0653402	0.149	0.096	0.78138
Urm1	0.160385	0.113048	0.155	0.103	0.78138
Stxbp5l	0.160468	0.142353	0.536	0.452	0.78138
Ly6e	0.160529	-0.103359	0.065	0.11	0.78138
Atg5	0.160565	0.130172	0.286	0.219	0.78138
Itgb1	0.161012	0.0740079	0.393	0.295	0.781998
Dph7	0.161186	0.0486153	0.167	0.11	0.781998
Tmed9	0.161208	0.113916	0.339	0.267	0.781998
Ppp1r3c	0.161208	-0.193213	0.304	0.37	0.781998
Cdk14	0.161281	0.0837025	0.798	0.712	0.781998
Plcg1	0.161327	0.201727	0.464	0.384	0.781998
Cdc37l1	0.161355	0.0731606	0.655	0.555	0.781998
Slc8b1	0.161652	0.104485	0.369	0.295	0.781998
Slx4ip	0.161675	0.135807	0.226	0.164	0.781998
Zfp326	0.161784	0.167029	0.339	0.281	0.781998
2310035C23Rik	0.161813	-0.152941	0.554	0.582	0.781998
Actg1	0.161827	0.134408	0.357	0.281	0.781998
Magi1	0.161869	-0.140314	0.78	0.842	0.781998
Lasp1	0.161944	-0.189692	0.173	0.226	0.781998
Cars	0.16206	0.0614903	0.173	0.116	0.782058
Cdk16	0.162246	0.0667801	0.256	0.185	0.782058
Zfp395	0.162261	0.135407	0.25	0.185	0.782058
Drp2	0.162314	0.0459521	0.286	0.212	0.782058
Pspc1	0.162525	0.0896783	0.417	0.322	0.782233
Zfp398	0.162726	0.145291	0.435	0.356	0.782233
Son	0.162775	0.101339	0.988	0.986	0.782233
Kctd4	0.162803	0.125514	0.113	0.068	0.782233
Fbxo21	0.162806	0.0476381	0.286	0.212	0.782233
Kdelr1	0.162986	0.0798119	0.208	0.144	0.782233
Ash2l	0.162986	0.00697347	0.208	0.144	0.782233
Pcmtd2	0.163066	-0.208058	0.357	0.425	0.782233
Slc22a23	0.163488	0.219694	0.5	0.466	0.782877
Gtf2f2	0.163546	0.0318155	0.286	0.212	0.782877
Gm10069	0.163607	-0.136498	0.065	0.11	0.782877
Rhoa	0.163646	0.083085	0.357	0.274	0.782877
Suz12	0.163718	-0.271392	0.435	0.486	0.782877
Tmem167	0.163737	0.101808	0.363	0.295	0.782877
Atg3	0.164068	0.0758742	0.28	0.212	0.782925
Celf5	0.164115	0.124284	0.238	0.171	0.782925
Wdr19	0.164223	0.0887611	0.155	0.103	0.782925
Ttc37	0.164245	0.136079	0.375	0.295	0.782925
Ctnnd2	0.164471	-0.0739238	1	1	0.782925
Ipo5	0.164507	0.140316	0.232	0.171	0.782925
Aff1	0.164511	0.185656	0.518	0.452	0.782925
Ptpdc1	0.164591	-0.243242	0.119	0.171	0.782925
Mctp1	0.16469	-0.137098	0.381	0.466	0.782925
Golph3l	0.16498	-0.167486	0.137	0.192	0.782925
Nudcd1	0.165057	0.12849	0.113	0.068	0.782925
Srsf5	0.165196	0.116195	0.857	0.747	0.782925
Fam199x	0.165305	0.113092	0.131	0.082	0.782925
Stat2	0.165613	-0.107846	0.19	0.26	0.782925
Rps5	0.165741	0.114852	0.173	0.116	0.782925
Pigv	0.165945	0.0697942	0.107	0.062	0.782925
Snrnp27	0.166034	-0.0987584	0.107	0.164	0.782925
Hexa	0.166101	-0.0899447	0.202	0.267	0.782925
Mef2a	0.166145	-0.213793	0.548	0.589	0.782925
AC129328.1	0.166258	-0.0758268	0.131	0.192	0.782925
Nars2	0.166269	-0.183573	0.232	0.295	0.782925
D230025D16Rik	0.166276	0.0953173	0.179	0.123	0.782925
Ints9	0.166316	-0.168856	0.214	0.274	0.782925
Rassf3	0.166356	0.0356567	0.161	0.103	0.782925
Ep400	0.166371	-0.13998	0.476	0.582	0.782925
Zfp942	0.166445	0.0917493	0.202	0.144	0.782925
Dopey2	0.166533	0.00971359	0.595	0.493	0.782925
Slc31a2	0.166573	0.11078	0.113	0.068	0.782925
Zfp654	0.166616	0.141134	0.417	0.349	0.782925
Med12l	0.166718	0.0782669	0.631	0.534	0.782925
Npc1	0.166727	0.0680552	0.405	0.322	0.782925
Cbr3	0.16673	-0.0821926	0.065	0.11	0.782925
Lrrtm2	0.16673	0.034192	0.107	0.062	0.782925
Hmgxb4	0.166922	0.102858	0.256	0.185	0.782925
Drg1	0.167016	0.0737177	0.446	0.377	0.782925
Taldo1	0.167116	0.0558964	0.125	0.075	0.782925
Tubb2b	0.167126	0.11882	0.292	0.219	0.782925
Ndufb11	0.167234	-0.107625	0.089	0.137	0.782925
Oplah	0.167239	-0.138982	0.185	0.253	0.782925
Oxr1	0.167358	-0.203831	0.738	0.815	0.783061
Fn3k	0.167517	0.0617898	0.107	0.062	0.783389
Myo10	0.167685	0.16406	0.792	0.726	0.783434
Clpb	0.167781	0.0752817	0.333	0.26	0.783434
Eva1c	0.167847	0.00721129	0.125	0.075	0.783434
Rabep2	0.167936	-0.0337056	0.137	0.082	0.783434
Prpsap1	0.167975	0.100092	0.256	0.185	0.783434
Xpnpep3	0.16822	-0.236938	0.173	0.226	0.784162
Pgm2l1	0.168625	0.0179964	0.292	0.219	0.785334
Ppp1r10	0.168652	-0.176243	0.292	0.363	0.785334
Itpkb	0.168869	-0.127333	0.399	0.466	0.78593
Mgrn1	0.169175	0.135402	0.393	0.336	0.785968
Atxn2l	0.1692	0.104964	0.494	0.425	0.785968
Mgat4b	0.169344	0.108086	0.179	0.123	0.785968
Sfxn5	0.169436	-0.153281	0.97	0.959	0.785968
Snx10	0.169495	0.107409	0.315	0.24	0.785968
Setd4	0.169563	0.0539203	0.256	0.185	0.785968
Elp5	0.16957	0.0580978	0.131	0.082	0.785968
Galc	0.16962	-0.17075	0.196	0.247	0.785968
Ndrg4	0.169686	0.0401167	0.44	0.356	0.785968
Fam212b	0.169897	-0.0672503	0.065	0.11	0.786525
2900026A02Rik	0.17011	0.0315659	0.155	0.103	0.787096
Apc	0.170263	-0.11597	0.917	0.904	0.787158
Zfp760	0.170303	-0.11518	0.077	0.123	0.787158
Grm8	0.170744	-0.233895	0.417	0.473	0.788094
Hmbox1	0.170749	-0.11712	0.399	0.473	0.788094
Sp2	0.170776	0.0897937	0.137	0.089	0.788094
Atp11c	0.171316	-0.154795	0.286	0.349	0.789674
Gdi1	0.171365	-0.192493	0.268	0.336	0.789674
Tmbim6	0.171389	0.160102	0.399	0.336	0.789674
Gm44686	0.171631	0.170838	0.214	0.158	0.790368
Chst1	0.171721	0.159124	0.47	0.418	0.790368
Slain2	0.171857	-0.0877464	0.22	0.288	0.790382
Tmtc2	0.171943	-0.159446	0.774	0.795	0.790382
Bmt2	0.171995	-0.159154	0.381	0.459	0.790382
Me2	0.172107	-0.134535	0.107	0.158	0.790481
Lhfpl2	0.172668	-0.145439	0.196	0.26	0.79264
G3bp1	0.172886	0.093102	0.339	0.26	0.793063
Zfp740	0.173037	0.204401	0.393	0.329	0.793063
Astn1	0.173171	0.168856	0.857	0.767	0.793063
Kat5	0.173187	0.092956	0.131	0.082	0.793063
Epdr1	0.17331	0.190367	0.315	0.253	0.793063
Memo1	0.173506	-0.199274	0.387	0.432	0.793063
Clpp	0.173532	0.0722209	0.274	0.199	0.793063
1110051M20Rik	0.173739	-0.23131	0.804	0.808	0.793063
Hsph1	0.173871	0.111012	0.185	0.13	0.793063
Polk	0.174002	0.17426	0.238	0.185	0.793063
Mllt3	0.17405	0.0694082	0.696	0.575	0.793063
Pafah1b2	0.174183	0.12604	0.345	0.274	0.793063
Col9a3	0.174275	0.144699	0.226	0.171	0.793063
Mrpl51	0.174309	0.0784086	0.113	0.068	0.793063
Pus10	0.174312	0.130014	0.292	0.226	0.793063
9330111N05Rik	0.174357	-0.0855968	0.089	0.137	0.793063
Cpd	0.174365	-0.201585	0.405	0.473	0.793063
Sod2	0.174474	0.127196	0.22	0.164	0.793063
6230400D17Rik	0.174759	-0.119839	0.119	0.171	0.793063
Tusc3	0.174805	0.0374518	0.565	0.479	0.793063
Igip	0.174837	-0.102295	0.083	0.13	0.793063
Klhl15	0.175027	0.0579511	0.25	0.185	0.793063
Hsf1	0.175054	0.0307353	0.196	0.137	0.793063
Gm45250	0.175097	-0.0721052	0.071	0.116	0.793063
Psmb3	0.175097	-0.0821352	0.071	0.116	0.793063
Zdhhc1	0.175118	0.065431	0.274	0.205	0.793063
Stx4a	0.175369	0.107305	0.286	0.219	0.793789
Cds2	0.17555	0.148999	0.429	0.356	0.793933
Palmd	0.175582	0.177008	0.125	0.082	0.793933
Kctd6	0.176198	-0.12592	0.167	0.226	0.795835
Fbxl2	0.17646	0.0907439	0.202	0.144	0.795835
Mia3	0.176479	0.0844643	0.387	0.308	0.795835
Slc4a8	0.17649	0.136772	0.238	0.178	0.795835
Hnrnpa3	0.17652	0.0534172	0.607	0.534	0.795835
Cramp1l	0.176549	0.136584	0.351	0.281	0.795835
Dpy19l3	0.176706	0.0923166	0.274	0.205	0.796135
Golgb1	0.17701	0.136471	0.536	0.445	0.797066
Cyp2u1	0.177187	0.0346053	0.107	0.062	0.797066
Mybbp1a	0.177187	0.0355622	0.107	0.062	0.797066
Ergic1	0.177469	0.153719	0.292	0.233	0.797486
Nudc	0.177478	0.105309	0.113	0.068	0.797486
Cdk13	0.177553	0.0837332	0.655	0.568	0.797486
Dync2h1	0.17773	-0.130411	0.536	0.582	0.797868
Enpp5	0.178038	0.0273134	0.268	0.199	0.798223
Srpk1	0.178209	0.121585	0.333	0.26	0.798223
Nrg3os	0.178265	0.100507	0.161	0.11	0.798223
Klhdc7a	0.178614	0.190836	0.155	0.11	0.798223
Poglut1	0.178728	0.146179	0.19	0.137	0.798223
Agbl3	0.178772	0.170214	0.304	0.247	0.798223
Tob1	0.178987	0.0658332	0.19	0.13	0.798223
Lztr1	0.179023	0.064915	0.298	0.226	0.798223
Pigo	0.179078	0.0333348	0.113	0.068	0.798223
Vps13a	0.179126	0.155957	0.554	0.5	0.798223
Slc35f6	0.179292	0.131904	0.101	0.062	0.798223
Cog7	0.179335	-0.0111082	0.208	0.144	0.798223
BC003331	0.179445	-0.120435	0.19	0.253	0.798223
Slc30a6	0.179489	0.093675	0.202	0.144	0.798223
Gm26848	0.179507	0.150919	0.435	0.363	0.798223
Dtnbp1	0.179587	0.148635	0.298	0.24	0.798223
Prr12	0.179614	0.149459	0.161	0.11	0.798223
Ccdc58	0.179748	-0.192495	0.315	0.384	0.798223
Trio	0.179932	0.0770364	0.732	0.658	0.798223
Slc25a23	0.179994	0.0736122	0.452	0.377	0.798223
Utp4	0.180089	0.107712	0.179	0.123	0.798223
Carnmt1	0.180141	-0.00849954	0.179	0.24	0.798223
Ndst2	0.180216	-0.125957	0.089	0.137	0.798223
Ccdc136	0.180224	-0.180377	0.315	0.384	0.798223
Ank2	0.180338	-0.0339696	1	1	0.798223
Ttc7b	0.180422	0.0609759	0.565	0.459	0.798223
Rprml	0.1805	0.0200706	0.107	0.062	0.798223
Nampt	0.180594	0.100243	0.131	0.082	0.798223
Ctnnbip1	0.180638	-0.16523	0.405	0.466	0.798223
Hsp90b1	0.180703	0.128804	0.601	0.514	0.798223
Ptpn2	0.180939	0.0703501	0.28	0.205	0.798223
Eif5a	0.180964	0.0602191	0.155	0.103	0.798223
Zfhx4	0.18108	0.0929002	0.31	0.24	0.798223
Arap2	0.181165	-0.107973	0.798	0.767	0.798223
Slc44a1	0.181214	0.0875821	0.387	0.322	0.798223
Pecr	0.181386	0.111592	0.143	0.096	0.798223
Cdh11	0.181491	-0.132786	0.613	0.699	0.798223
Arhgap18	0.181601	-0.121883	0.292	0.356	0.798223
Soga3	0.181695	0.0758408	0.482	0.397	0.798223
Stat3	0.181695	-0.252141	0.411	0.479	0.798223
Chmp2b	0.181839	-0.0999072	0.077	0.123	0.798223
Meis1	0.181897	-0.272297	0.274	0.322	0.798223
Gfm2	0.181917	0.144492	0.405	0.336	0.798223
Slc7a6os	0.182038	-0.178444	0.167	0.226	0.798223
Ppp2r5d	0.182095	-0.13361	0.125	0.178	0.798223
Pnkp	0.182105	0.0845984	0.143	0.096	0.798223
Atg16l1	0.182108	0.110596	0.399	0.322	0.798223
BC005537	0.18219	-0.103486	0.339	0.425	0.798223
Faap100	0.182398	0.072714	0.149	0.096	0.798467
Selenoi	0.182428	0.056432	0.22	0.158	0.798467
Shprh	0.182687	0.154725	0.452	0.384	0.799177
[truncated: 6,746 more rows]

## Sheet: Supp.Table_2
Genes	p_val	avg_log2FC	pct.1	pct.2	p_adj_BH
Itm2a	0.000135393	0.80179	0.407	0.154	0.388757
Lama4	0.000609148	0.796516	0.67	0.484	0.497968
Spp1	0.000863383	0.717357	0.33	0.121	0.497968
Itm2b	0.000302792	0.714478	0.813	0.681	0.497968
Rps3	0.000970455	0.613665	0.341	0.132	0.497968
Pnn	0.00138742	0.608076	0.626	0.473	0.497968
Ncl	0.000904372	0.597771	0.374	0.176	0.497968
Mphosph8	0.00106071	0.579429	0.495	0.286	0.497968
Ppib	0.00102673	0.516861	0.407	0.198	0.497968
Sparc	0.00132297	0.506103	0.56	0.33	0.497968
Kcnc1	0.00102815	0.463512	0.198	0.044	0.497968
Tmem191c	3.81464e-05	0.43788	0.352	0.088	0.328593
Cmss1	0.00012892	0.435208	1	0.934	0.388757
Mkrn2	0.000322658	0.424345	0.198	0.033	0.497968
Iqgap2	0.000909584	0.399008	0.187	0.033	0.497968
Traf4	0.00120082	0.232297	0.11	0	0.497968
Dlg2	0.00104431	-0.272463	0.978	1	0.497968
Nqo2	0.00128809	-0.286408	0.033	0.187	0.497968
Lrba	0.00114968	-0.372509	0.659	0.802	0.497968
6430573F11Rik	0.00091392	-0.423001	0.055	0.231	0.497968
Birc3	0.000751571	-0.461763	0.066	0.253	0.497968
Acaca	0.00118226	-0.470519	0.363	0.626	0.497968
Gm29478	0.0013694	-0.664996	0.297	0.538	0.497968
Fgf14	0.00045822	-0.796396	0.901	0.956	0.497968
Lrrc4c	0.00146424	-0.340691	0.879	0.989	0.504519
Gm10036	0.00161082	0.481297	0.231	0.066	0.511648
Sec61a2	0.00166282	-0.463047	0.374	0.582	0.511648
Aste1	0.00172572	0.296007	0.176	0.033	0.511648
Tcim	0.00184638	0.266542	0.154	0.022	0.511648
Appbp2	0.0019077	-0.518122	0.231	0.44	0.511648
Cst3	0.0019228	0.621921	0.769	0.626	0.511648
Nrgn	0.00197489	0.432335	0.308	0.121	0.511648
Atp6ap2	0.00199213	0.514083	0.451	0.253	0.511648
9530026P05Rik	0.0021176	-0.431188	0.934	0.945	0.511648
Adgrb3	0.00216547	-0.480277	0.901	0.945	0.511648
Zfpm2	0.00220747	-0.552344	0.319	0.538	0.511648
Myl6	0.00226108	0.413687	0.582	0.33	0.511648
Emp2	0.0022658	0.517637	0.165	0.033	0.511648
Tenm2	0.00231649	-0.341801	0.923	0.978	0.511648
Tmsb10	0.00281089	0.387572	0.187	0.044	0.557917
Prune2	0.00283542	-0.445836	0.077	0.231	0.557917
Ide	0.00287334	-0.403442	0.209	0.418	0.557917
Capza1	0.00287979	-0.512961	0.319	0.527	0.557917
Fam180a	0.00291663	0.535768	0.121	0.011	0.557917
Kirrel3	0.00293475	-0.939625	0.396	0.582	0.557917
Nt5m	0.00300324	0.308664	0.187	0.044	0.557917
Astn2	0.00307965	-0.62033	0.396	0.593	0.557917
Skiv2l2	0.0031089	0.493905	0.352	0.176	0.557917
Erbb4	0.0033721	-0.526405	0.56	0.758	0.592802
Usp30	0.00376556	-0.325301	0.022	0.143	0.633409
Acss3	0.00383278	-0.756317	0.231	0.429	0.633409
Ankra2	0.00390041	0.370748	0.264	0.099	0.633409
Ccdc107	0.00400258	0.400213	0.209	0.066	0.633409
Atm	0.00405542	0.538678	0.308	0.143	0.633409
Cadm2	0.00422376	-0.486876	0.901	0.956	0.633409
Lman1	0.00449307	0.48214	0.264	0.11	0.633409
Fau	0.00469854	0.509368	0.275	0.11	0.633409
Fam3c	0.00495876	-0.442658	0.121	0.286	0.633409
Slf1	0.00500384	0.556345	0.505	0.33	0.633409
Epha7	0.00505043	-0.562607	0.363	0.538	0.633409
Syt1	0.00509342	-0.559832	0.857	0.956	0.633409
Ppp2r2a	0.0051365	0.394107	0.582	0.407	0.633409
Rufy1	0.00514031	-0.338942	0.165	0.352	0.633409
Serf2	0.00517944	0.456784	0.418	0.22	0.633409
Tcea3	0.00522881	0.25193	0.154	0.033	0.633409
Rps16	0.00531953	0.63065	0.231	0.088	0.633409
Wdr61	0.00540245	0.324946	0.275	0.11	0.633409
Gabarapl2	0.00549991	0.434957	0.22	0.077	0.633409
Tcte2	0.00551135	-0.525846	0.593	0.747	0.633409
Eva1c	0.00553341	-0.511201	0.407	0.582	0.633409
Bmyc	0.00554946	0.355158	0.187	0.055	0.633409
Hsp90b1	0.0055683	0.439188	0.659	0.473	0.633409
Lamb2	0.00561661	0.400588	0.462	0.275	0.633409
Ctdnep1	0.00563839	0.267509	0.132	0.022	0.633409
Nenf	0.00568053	0.329298	0.286	0.121	0.633409
Fam35a	0.00576841	-0.397068	0.132	0.297	0.633409
Laptm4a	0.00581442	0.610218	0.736	0.593	0.633409
Mgea5	0.00606207	-0.436985	0.527	0.725	0.633409
Ube4b	0.00614062	-0.579403	0.429	0.582	0.633409
Mydgf	0.0062174	0.351746	0.165	0.044	0.633409
Msn	0.0062631	0.415871	0.363	0.187	0.633409
Thbs2	0.00631832	0.416554	0.165	0.044	0.633409
Atg10	0.0063945	-0.54553	0.264	0.44	0.633409
Abat	0.00648949	-0.51015	0.187	0.374	0.633409
Mmaa	0.00651566	-0.322831	0.11	0.275	0.633409
Bcl11a	0.006648	-0.479392	0.165	0.352	0.633409
Dock5	0.00666396	-0.375582	0.418	0.626	0.633409
Zfp518a	0.00670534	-0.394208	0.066	0.198	0.633409
Ecm1	0.00674919	0.28279	0.154	0.033	0.633409
Secisbp2	0.00680932	-0.36302	0.099	0.253	0.633409
Fermt2	0.00695842	0.455277	0.659	0.505	0.633409
Vtn	0.00706785	1.09942	0.681	0.505	0.633409
Mat2a	0.00716352	0.434367	0.516	0.33	0.633409
Gucy1a1	0.0071712	0.318273	0.187	0.055	0.633409
Prune1	0.0071712	-0.268415	0.055	0.187	0.633409
Cpt1a	0.00736482	0.376749	0.264	0.11	0.633409
Ubxn6	0.00741441	0.301446	0.198	0.066	0.633409
Ptprd	0.00741692	-0.298766	1	1	0.633409
A930007I19Rik	0.00749798	-0.28815	0.055	0.187	0.633409
H2-K1	0.00758253	0.748787	0.385	0.22	0.633409
Mdga2	0.00766214	-0.341081	0.813	0.857	0.633409
Adipor1	0.00766342	0.413972	0.297	0.132	0.633409
Dstyk	0.00768293	0.379057	0.363	0.187	0.633409
Gm15886	0.00773837	0.319144	0.198	0.066	0.633409
Fam129b	0.00776241	-0.405075	0.209	0.385	0.633409
38777	0.00782656	0.477085	0.868	0.758	0.633409
Mapk8ip1	0.00805301	-0.409116	0.077	0.209	0.633409
Erc2	0.00808849	-0.997526	0.681	0.802	0.633409
Adam23	0.00818778	-0.476917	0.187	0.363	0.633409
Klhl15	0.00827615	-0.376876	0.198	0.385	0.633409
Ice2	0.00831264	0.341879	0.297	0.132	0.633409
Pik3c2a	0.00833896	0.515146	0.549	0.418	0.633409
Sem1	0.00844043	-0.318381	0.099	0.253	0.633409
Cntnap4	0.00847286	-0.551498	0.055	0.176	0.633409
Edf1	0.00868954	0.317975	0.143	0.033	0.633409
Clptm1	0.00880457	-0.400934	0.209	0.374	0.633409
Ppat	0.00883682	-0.234386	0.033	0.143	0.633409
Dpy19l4	0.00917987	0.497151	0.418	0.253	0.633409
Shoc2	0.0091803	-0.351473	0.341	0.516	0.633409
Cryl1	0.00939146	-0.382497	0.33	0.527	0.633409
Ifitm3	0.00960547	0.769831	0.264	0.121	0.633409
AY036118	0.00982788	0.453625	0.846	0.802	0.633409
Hsd17b4	0.0102405	0.345512	0.462	0.275	0.633409
Dact3	0.010266	0.192107	0.143	0.033	0.633409
Ppt1	0.0102813	0.373806	0.385	0.22	0.633409
Cbll1	0.0102888	0.37071	0.22	0.088	0.633409
Phactr1	0.0103393	-0.392943	0.901	0.934	0.633409
Scg5	0.01034	-0.22547	0.22	0.418	0.633409
Mfap3	0.0103491	0.435438	0.242	0.11	0.633409
Ndufa4l2	0.0105021	0.344281	0.121	0.022	0.633409
Eef1akmt1	0.0105279	-0.296634	0.066	0.198	0.633409
Snrpb2	0.0105907	0.365038	0.154	0.044	0.633409
Lpin1	0.0106884	-0.323093	0.077	0.209	0.633409
Psmd6	0.0110436	0.274403	0.176	0.055	0.633409
Higd1b	0.0110872	0.307994	0.121	0.022	0.633409
Khsrp	0.0113152	0.323037	0.319	0.165	0.633409
Cd63	0.0114071	0.342582	0.187	0.066	0.633409
Kif13b	0.0114094	-0.310304	0.659	0.769	0.633409
Aplp2	0.0115592	0.507939	0.725	0.626	0.633409
Cmtm4	0.0115666	0.32685	0.187	0.066	0.633409
Galnt16	0.0117013	0.280707	0.176	0.055	0.633409
Slc25a5	0.0118471	0.331174	0.22	0.088	0.633409
Pgrmc1	0.0119039	0.360952	0.604	0.462	0.633409
Slc19a1	0.0119297	0.450701	0.308	0.154	0.633409
Nrg3	0.0120221	-0.371403	0.989	0.989	0.633409
Pi4ka	0.0120624	0.234412	0.813	0.604	0.633409
Usp24	0.0120822	0.371535	0.692	0.527	0.633409
Kdelr2	0.0120836	0.361584	0.286	0.143	0.633409
Rbm41	0.0120896	-0.43422	0.132	0.275	0.633409
Atrnl1	0.0123361	-0.51621	0.648	0.725	0.633409
Mmadhc	0.0123545	-0.272006	0.077	0.209	0.633409
9230110C19Rik	0.0123634	-0.228456	0.044	0.154	0.633409
Id3	0.0123865	0.624636	0.352	0.187	0.633409
Pus10	0.0125131	-0.338107	0.187	0.352	0.633409
Gnl3l	0.0126343	0.362323	0.341	0.187	0.633409
Ier3	0.012861	0.493522	0.242	0.11	0.633409
Trim23	0.0128998	-0.330088	0.187	0.352	0.633409
Smad6	0.0129093	-0.353341	0.22	0.374	0.633409
Clip3	0.0129924	0.371509	0.253	0.11	0.633409
Ergic3	0.0130019	0.26324	0.308	0.154	0.633409
Scfd1	0.0130068	-0.444559	0.341	0.516	0.633409
Gmpr2	0.0130413	0.328269	0.165	0.055	0.633409
H2-D1	0.0131106	0.539162	0.407	0.242	0.633409
Heyl	0.0131431	0.318026	0.154	0.044	0.633409
Med13	0.0131959	-0.317319	0.527	0.747	0.633409
H2-T23	0.0133175	0.368833	0.264	0.121	0.633409
Psmb4	0.0133447	0.29769	0.154	0.044	0.633409
Mphosph10	0.0134238	0.279481	0.132	0.033	0.633409
Gm30054	0.0134556	0.308496	0.187	0.066	0.633409
Edil3	0.0135111	-0.613134	0.33	0.516	0.633409
Ndufa5	0.013549	0.310097	0.154	0.044	0.633409
Dbt	0.0135553	-0.405113	0.077	0.198	0.633409
Twsg1	0.0136671	0.381539	0.264	0.132	0.633409
Ehbp1	0.0136812	-0.274124	0.758	0.901	0.633409
Fbrs	0.0137826	-0.292021	0.088	0.22	0.633409
Smox	0.0138735	0.243607	0.132	0.033	0.633409
Hpcal4	0.0138735	0.274282	0.132	0.033	0.633409
Pqlc1	0.0138735	-0.239079	0.033	0.132	0.633409
Kcnh7	0.0139142	-0.382398	0.593	0.758	0.633409
Rad51d	0.0140991	-0.399074	0.077	0.198	0.633409
Tubb2a	0.0142671	0.304943	0.253	0.11	0.633409
Atp6v1f	0.0143364	0.385213	0.132	0.033	0.633409
Gm39090	0.0143447	0.496582	0.209	0.088	0.633409
Golga1	0.0144001	-0.298193	0.242	0.44	0.633409
Slc22a6	0.0144589	0.653164	0.451	0.308	0.633409
Mut	0.0144779	0.403842	0.242	0.11	0.633409
Bsg	0.0145532	1.10841	0.538	0.363	0.633409
Zmat2	0.0146025	0.262161	0.253	0.11	0.633409
Cdon	0.0146036	-0.532496	0.198	0.352	0.633409
Cntnap2	0.0146243	-0.388243	0.758	0.901	0.633409
Lhpp	0.014813	-0.247022	0.033	0.132	0.633409
Esyt1	0.014822	0.349038	0.242	0.11	0.633409
Lamp1	0.0148616	0.495854	0.473	0.33	0.633409
D8Ertd738e	0.0148976	0.434151	0.209	0.088	0.633409
Pcdh9	0.0149286	-0.384414	0.989	1	0.633409
Arl3	0.0149549	-0.494915	0.429	0.538	0.633409
H2-Q4	0.0150564	0.338641	0.132	0.033	0.633409
Snrpd2	0.0150651	0.363983	0.165	0.055	0.633409
Zfp942	0.0153433	-0.384232	0.198	0.352	0.633409
Tmem65	0.0153882	0.461423	0.374	0.253	0.633409
Angptl2	0.0154123	0.280296	0.22	0.088	0.633409
Gm14399	0.0154123	0.24992	0.22	0.088	0.633409
Crybg3	0.0154581	0.314312	0.275	0.132	0.633409
Slc12a4	0.0155157	0.22848	0.154	0.044	0.633409
AC161199.1	0.0155157	-0.185675	0.044	0.154	0.633409
Megf10	0.0155319	-0.461418	0.11	0.242	0.633409
Slc31a2	0.0156443	0.350825	0.198	0.077	0.633409
Elac2	0.0156451	0.244315	0.11	0.022	0.633409
Zfp65	0.0156451	-0.257308	0.022	0.11	0.633409
Atp6v0b	0.0157035	0.365632	0.593	0.44	0.633409
Ext2	0.0158011	0.396205	0.429	0.264	0.633409
BC004004	0.0158018	-0.441479	0.132	0.275	0.633409
Prdm2	0.0158094	0.373721	0.505	0.363	0.633409
Numa1	0.0161603	-0.303191	0.429	0.604	0.633409
Zdhhc3	0.0162509	-0.21849	0.066	0.187	0.633409
Tmed3	0.016408	0.329317	0.165	0.055	0.633409
Hba-a2	0.0165089	0.301174	0.11	0.022	0.633409
Calm1	0.0165263	0.744412	0.637	0.538	0.633409
Prpf38b	0.0165284	-0.35412	0.297	0.473	0.633409
Ikbkap	0.0165763	0.252422	0.286	0.143	0.633409
Chsy1	0.0167467	-0.260763	0.143	0.297	0.633409
Gbp3	0.016806	0.236024	0.11	0.022	0.633409
Leng9	0.0168614	-0.249638	0.033	0.132	0.633409
Zfp414	0.0168614	0.187322	0.132	0.033	0.633409
Rnf216	0.0168775	-0.332749	0.484	0.659	0.633409
Nsd1	0.0170077	-0.344184	0.802	0.857	0.633409
Ss18l2	0.0171078	0.240732	0.11	0.022	0.633409
1500009L16Rik	0.017118	-0.298558	0.055	0.165	0.633409
Car4	0.017138	0.387462	0.187	0.066	0.633409
Cdc16	0.0171949	-0.369121	0.154	0.286	0.633409
Galnt13	0.0174215	-1.04969	0.418	0.571	0.633409
Wdfy2	0.0174323	-0.341704	0.275	0.44	0.633409
Pitpnb	0.0176518	0.374021	0.264	0.132	0.633409
Gm7160	0.0176914	-0.21376	0.033	0.132	0.633409
Tmem158	0.0177256	0.193982	0.11	0.022	0.633409
Anapc4	0.0177645	-0.384748	0.187	0.341	0.633409
Rnh1	0.0177841	0.264078	0.198	0.077	0.633409
Sec61b	0.0180418	0.227354	0.11	0.022	0.633409
Ggt1	0.0180418	0.338743	0.11	0.022	0.633409
Rpl27-ps3	0.0180436	0.453309	0.275	0.143	0.633409
Fam120a	0.0181009	-0.282641	0.429	0.637	0.633409
Gm15952	0.0182415	0.287916	0.198	0.077	0.633409
Slc35b3	0.0182448	-0.242109	0.121	0.264	0.633409
Mid2	0.0182576	-0.354804	0.11	0.242	0.633409
Acsf2	0.0182644	-0.227624	0.033	0.132	0.633409
Mkln1	0.0183147	-0.345295	0.813	0.857	0.633409
Bbx	0.018345	-0.328375	0.352	0.549	0.633409
Zfp992	0.0183629	-0.177066	0.022	0.11	0.633409
Ap2s1	0.0183831	0.30633	0.143	0.044	0.633409
Ndufb10	0.0183831	0.314826	0.143	0.044	0.633409
Agbl5	0.0186194	0.204633	0.165	0.055	0.638994
Mtmr9	0.0187093	0.292618	0.198	0.077	0.639531
Atp5k	0.0190202	0.221188	0.11	0.022	0.642211
Rpl7	0.0191096	0.53709	0.242	0.11	0.642211
Snrk	0.0193449	0.468129	0.44	0.286	0.642211
Hdac9	0.0193717	-0.531362	0.538	0.703	0.642211
Rplp0	0.01942	0.569084	0.242	0.121	0.642211
Dld	0.0194858	0.438736	0.308	0.176	0.642211
Gulp1	0.0196141	-0.552043	0.67	0.747	0.642211
Ly96	0.019698	-0.186904	0.022	0.11	0.642211
Slc2a8	0.0198877	0.254054	0.176	0.066	0.642211
Rundc3a	0.0198877	0.277178	0.176	0.066	0.642211
Smad5	0.0200951	0.418067	0.231	0.11	0.642211
Sra1	0.0202787	0.378027	0.275	0.143	0.642211
Gm26835	0.0203008	0.406003	0.363	0.231	0.642211
Tmem59l	0.0207107	0.280766	0.143	0.044	0.642211
Cyb5r3	0.0207107	0.319348	0.143	0.044	0.642211
Timp3	0.0207252	0.369918	0.637	0.451	0.642211
Flcn	0.020804	0.319473	0.187	0.077	0.642211
Tapt1	0.0209495	0.33639	0.308	0.165	0.642211
Dnajc17	0.0209669	0.30249	0.176	0.066	0.642211
Mprip	0.021058	0.224339	0.846	0.67	0.642211
Stat3	0.0211672	-0.387907	0.429	0.582	0.642211
Shisa4	0.021219	-0.281797	0.132	0.264	0.642211
Omd	0.0212445	0.265023	0.176	0.066	0.642211
Rbsn	0.0212858	-0.301024	0.088	0.209	0.642211
Ubash3b	0.0213135	-0.728185	0.176	0.308	0.642211
Ssr1	0.0214401	0.375515	0.319	0.176	0.642211
Nkain2	0.0214665	-0.542928	0.879	0.956	0.642211
Prr12	0.0214746	0.181547	0.231	0.099	0.642211
Znfx1	0.0214911	-0.240734	0.121	0.264	0.642211
Mapkbp1	0.0214974	-0.376771	0.198	0.341	0.642211
Nrn1	0.0215254	0.263122	0.176	0.066	0.642211
Malt1	0.0215255	-0.435243	0.176	0.308	0.642211
Slco2a1	0.0215433	-0.355247	0.088	0.209	0.642211
Slc25a3	0.0215943	0.32365	0.538	0.385	0.642211
Irf9	0.0216729	0.190866	0.165	0.055	0.642211
Tab1	0.0216766	-0.192453	0.066	0.187	0.642211
Mtch1	0.0218578	0.217633	0.505	0.297	0.642211
Bcl7b	0.021968	0.190481	0.143	0.044	0.642211
Zmat5	0.0220132	-0.248743	0.077	0.198	0.642211
Btbd2	0.0220664	-0.254072	0.088	0.209	0.642211
Gcnt2	0.0220766	0.483453	0.407	0.253	0.642211
Ldha	0.0221231	0.273159	0.242	0.11	0.642211
Mgat4a	0.0222835	0.39434	0.275	0.143	0.642211
Cox7a2	0.0222904	0.407307	0.264	0.143	0.642211
Inha	0.0222925	0.214045	0.143	0.044	0.642211
Phc1	0.0224416	0.295598	0.187	0.077	0.642211
Chic2	0.0226541	-0.440082	0.33	0.495	0.642211
Pdia4	0.0226813	0.28566	0.176	0.066	0.642211
Pbx1	0.0229524	-0.242803	0.879	0.967	0.642211
Blm	0.022954	-0.089449	0.044	0.143	0.642211
C1qtnf1	0.022954	-0.259856	0.044	0.143	0.642211
Lrrtm4	0.0231495	-0.19776	0.934	0.989	0.642211
Map3k1	0.0231945	-0.349953	0.22	0.374	0.642211
Fam171a1	0.0232247	-0.514892	0.308	0.44	0.642211
Kcnip1	0.0234734	-0.531257	0.033	0.121	0.642211
Atad2	0.0234734	0.337867	0.121	0.033	0.642211
mt-Nd6	0.0234734	0.237994	0.121	0.033	0.642211
Mapk1ip1l	0.0235178	0.366152	0.308	0.176	0.642211
Adamts12	0.0235587	-0.556336	0.319	0.484	0.642211
Smndc1	0.023593	0.340395	0.198	0.088	0.642211
Pea15a	0.0236022	0.278514	0.308	0.165	0.642211
Fam149b	0.0236314	0.31079	0.385	0.253	0.642211
Acacb	0.0236325	0.246814	0.143	0.044	0.642211
Nup50	0.0236325	-0.169066	0.044	0.143	0.642211
Plod2	0.0237335	0.327503	0.22	0.099	0.642211
Mpv17l	0.0237945	0.359969	0.33	0.187	0.642211
Gna12	0.0238204	-0.291808	0.198	0.363	0.642211
Ddrgk1	0.0239593	0.205662	0.253	0.11	0.642211
Gdi2	0.0240701	-0.435763	0.363	0.527	0.642211
Fbxo8	0.0241076	-0.387403	0.253	0.374	0.642211
Neo1	0.024161	-0.350555	0.538	0.67	0.642211
Mlh1	0.0241902	-0.26107	0.077	0.187	0.642211
Gng7	0.0242302	-0.243804	0.033	0.121	0.642211
Ctsk	0.0243281	0.18825	0.143	0.044	0.642829
Atg4b	0.0244534	-0.340588	0.176	0.308	0.644165
Exoc1	0.0246661	-0.343324	0.154	0.286	0.647786
Ppp4r3b	0.024867	-0.382594	0.44	0.571	0.651076
Lrfn5	0.0250316	-0.325203	0.549	0.736	0.6534
Ctsh	0.0254045	0.433173	0.275	0.154	0.653594
Mllt1	0.025405	-0.230779	0.033	0.121	0.653594
Prkdc	0.0254118	0.410848	0.484	0.341	0.653594
Vopp1	0.0254229	0.326706	0.22	0.099	0.653594
Tmeff2	0.0255306	-0.652962	0.615	0.736	0.653594
Gm10501	0.0258074	-0.153131	0.033	0.121	0.653594
Bace2	0.0258134	0.167676	0.198	0.077	0.653594
Slc50a1	0.0259883	0.316988	0.297	0.165	0.653594
Rabl6	0.025997	0.509068	0.44	0.319	0.653594
Tcp11l1	0.026162	0.325575	0.352	0.198	0.653594
Ano8	0.0263004	0.310729	0.154	0.055	0.653594
Prelp	0.0263059	0.255032	0.22	0.099	0.653594
Cdc40	0.0263385	0.372049	0.385	0.242	0.653594
Morf4l2	0.0264398	0.378926	0.363	0.231	0.653594
Ndufa11	0.0265235	0.183584	0.143	0.044	0.653594
Rps29	0.0265977	0.537831	0.352	0.209	0.653594
Cdk6	0.0266131	0.281234	0.231	0.11	0.653594
2810405F17Rik	0.0266287	-0.189798	0.033	0.121	0.653594
Rfx2	0.0266287	-0.224859	0.033	0.121	0.653594
Atp1b2	0.0266544	0.468483	0.319	0.198	0.653594
Ezh2	0.0267046	0.280227	0.187	0.077	0.653594
Ino80d	0.0267083	0.368773	0.56	0.418	0.653594
Bzw2	0.0270608	-0.308715	0.165	0.308	0.660142
Rpl22	0.0271297	0.425004	0.209	0.099	0.660142
Azin2	0.0272057	0.298485	0.231	0.11	0.660142
Noc2l	0.0272923	0.111755	0.143	0.044	0.660382
Lmntd1	0.0275366	0.622764	0.275	0.154	0.661339
Atf4	0.0275586	0.299872	0.297	0.165	0.661339
Taf3	0.027778	-0.314192	0.33	0.495	0.661339
Slc9a8	0.027835	-0.284199	0.209	0.352	0.661339
P2rx7	0.0279031	-0.22438	0.033	0.121	0.661339
Plxna4	0.0280479	-0.288311	0.275	0.462	0.661339
Tmem199	0.0281467	0.308453	0.154	0.055	0.661339
Uchl1	0.0283165	0.370379	0.253	0.132	0.661339
Epha5	0.0283399	-0.340511	0.407	0.56	0.661339
Os9	0.0283521	0.462134	0.308	0.187	0.661339
Rreb1	0.0283546	-0.408472	0.549	0.703	0.661339
Vps13b	0.0283872	-0.281417	0.802	0.857	0.661339
Rnf123	0.0283882	-0.219657	0.077	0.187	0.661339
Camk2n1	0.0284259	0.437868	0.418	0.275	0.661339
Trappc6a	0.0285291	0.26107	0.154	0.055	0.661339
Dach1	0.0286594	0.46324	0.286	0.143	0.661339
Bckdha	0.0287808	0.326051	0.275	0.143	0.661339
Topors	0.0287914	-0.249801	0.099	0.22	0.661339
Foxk2	0.0288601	-0.458684	0.209	0.352	0.661339
Ncdn	0.0288673	0.228508	0.253	0.121	0.661339
Lancl1	0.0290917	-0.339463	0.187	0.319	0.664711
Nostrin	0.0293073	0.458501	0.154	0.055	0.664889
Slx4ip	0.0293647	0.332074	0.319	0.187	0.664889
H3f3a	0.029371	0.469554	0.527	0.429	0.664889
CT025619.1	0.0294082	-0.299509	0.637	0.736	0.664889
Mdm2	0.0295931	0.349641	0.341	0.209	0.665022
Tuba1b	0.0296917	0.311449	0.231	0.11	0.665022
Ssu72	0.0297201	0.282133	0.319	0.176	0.665022
Strn4	0.0297792	-0.298513	0.165	0.297	0.665022
Cdkn1c	0.0298002	0.264591	0.187	0.077	0.665022
Ndel1	0.0299564	-0.164834	0.319	0.516	0.666781
Ntng1	0.0301874	-0.419355	0.209	0.352	0.670192
Bag3	0.0303398	-0.301564	0.121	0.242	0.671473
Zfp598	0.030401	0.340884	0.209	0.099	0.671473
Larp4b	0.0305371	-0.392342	0.473	0.582	0.672644
Bst2	0.0306102	0.24677	0.121	0.033	0.672644
Sertad2	0.0307599	-0.466914	0.22	0.363	0.674164
Myo6	0.0308952	-0.269728	0.505	0.626	0.674164
Mcfd2	0.0309985	0.242516	0.132	0.044	0.674164
Tesk1	0.0310827	-0.154998	0.033	0.121	0.674164
4930447C04Rik	0.0310827	-0.108762	0.033	0.121	0.674164
Cirbp	0.031149	0.289627	0.505	0.363	0.674164
Chic1	0.031446	-0.308573	0.198	0.341	0.675743
Mettl21a	0.0314475	-0.291981	0.044	0.132	0.675743
37681	0.0314642	-0.307167	0.451	0.604	0.675743
Thrb	0.0315357	-0.419637	0.604	0.747	0.675743
Megf11	0.0317525	0.26781	0.154	0.055	0.676669
BC024063	0.0319022	-0.334804	0.044	0.132	0.676669
Kctd18	0.0319631	0.449831	0.176	0.077	0.676669
Emd	0.0320311	-0.195168	0.077	0.187	0.676669
Socs4	0.0320765	0.29679	0.198	0.088	0.676669
Cggbp1	0.0321766	0.226438	0.154	0.055	0.676669
Cntnap5a	0.0322504	-0.424136	0.286	0.451	0.676669
Ggta1	0.0323706	0.322795	0.231	0.11	0.676669
Taf1b	0.0325552	0.253935	0.308	0.176	0.676669
Kcnmb2	0.0328059	-0.642926	0.077	0.187	0.676669
Oxr1	0.0328376	-0.465186	0.736	0.78	0.676669
Zfp780b	0.0328877	-0.31566	0.099	0.209	0.676669
Ptdss1	0.0329973	-0.210694	0.121	0.242	0.676669
Tiprl	0.0330044	0.440396	0.275	0.165	0.676669
Tbc1d12	0.0330686	-0.418976	0.297	0.429	0.676669
Ankrd52	0.0331346	0.267266	0.165	0.066	0.676669
Nacc2	0.0331644	-0.2911	0.154	0.286	0.676669
Sh3bp5	0.0331833	-0.338863	0.231	0.374	0.676669
Rock1	0.0332228	-0.281483	0.626	0.747	0.676669
Nsd2	0.03323	0.391452	0.473	0.341	0.676669
Jpx	0.0333001	0.239228	0.132	0.044	0.676669
Ube2l3	0.0333822	0.255537	0.385	0.231	0.676669
Exoc6	0.0333857	-0.281083	0.132	0.253	0.676669
Tbc1d8	0.0335555	-0.355603	0.077	0.176	0.677071
Pnpla6	0.0335627	0.335351	0.264	0.143	0.677071
Elmsan1	0.0338434	0.355425	0.374	0.253	0.678117
Thoc2	0.0339855	0.41514	0.615	0.516	0.678117
Atf6	0.0341225	-0.334313	0.253	0.396	0.678117
Plscr3	0.0342609	-0.186744	0.044	0.132	0.678117
Rsph3a	0.0342609	-0.234915	0.044	0.132	0.678117
Ttc21b	0.0343048	-0.343413	0.121	0.231	0.678117
Tenm4	0.0345049	-0.291513	0.363	0.473	0.678117
Gcc2	0.034659	-0.396022	0.264	0.396	0.678117
Pkp4	0.0346696	0.19686	0.692	0.516	0.678117
Grm5	0.0347269	-0.276488	0.813	0.879	0.678117
Fbxl17	0.0347825	-0.266258	0.912	0.945	0.678117
Nfat5	0.0348162	-0.333493	0.89	0.89	0.678117
Fbxo22	0.034845	0.277393	0.165	0.066	0.678117
Prickle2	0.0350677	-0.470842	0.571	0.725	0.678117
Zmat1	0.035136	0.295897	0.286	0.154	0.678117
Ctbp1	0.0352273	0.204924	0.187	0.077	0.678117
Ap2b1	0.0352424	-0.353512	0.516	0.615	0.678117
Srebf1	0.0352841	-0.196594	0.066	0.165	0.678117
Mettl2	0.0352841	0.219403	0.165	0.066	0.678117
Cd81	0.03529	0.478642	0.681	0.593	0.678117
Chsy3	0.03538	-0.438527	0.341	0.473	0.678117
Usp6nl	0.0354088	-0.227613	0.297	0.462	0.678117
Kcnip4	0.0354252	-0.490798	0.989	0.989	0.678117
Calu	0.0357744	0.405693	0.308	0.187	0.678607
Dok6	0.0358157	-0.64219	0.462	0.571	0.678607
Cox6c	0.0358773	0.222303	0.396	0.253	0.678607
Cdc42bpa	0.0358813	-0.35873	0.758	0.857	0.678607
Tmem160	0.0362538	0.209379	0.132	0.044	0.678607
Gm12002	0.0362538	0.360003	0.132	0.044	0.678607
Hsd17b12	0.0363253	0.298987	0.264	0.143	0.678607
Cab39l	0.0363292	-0.256402	0.341	0.484	0.678607
Sp2	0.0363391	-0.329886	0.099	0.209	0.678607
Plxnd1	0.0363979	0.255887	0.11	0.033	0.678607
Rapgef4	0.0364807	0.370049	0.802	0.747	0.678607
Gas2	0.0365056	-0.448822	0.077	0.176	0.678607
Med31	0.0366299	0.189924	0.165	0.066	0.678607
Morc3	0.0366676	-0.275996	0.209	0.352	0.678607
Slc31a1	0.0366933	0.4573	0.209	0.11	0.678607
Htra2	0.0367671	0.238151	0.132	0.044	0.678607
Plat	0.0369313	0.437936	0.352	0.231	0.678607
Ints6	0.0369351	0.347247	0.549	0.418	0.678607
Arap2	0.0370937	-0.345683	0.418	0.582	0.678607
Egln2	0.0371466	-0.307629	0.099	0.209	0.678607
Hdac7	0.0371628	-0.2119	0.264	0.418	0.678607
Gm20388	0.0371839	0.283878	0.912	0.868	0.678607
Iscu	0.0374714	0.246942	0.143	0.055	0.679639
Mycbp	0.0375512	-0.182619	0.066	0.165	0.679639
Cthrc1	0.0375512	-0.28945	0.066	0.165	0.679639
Paf1	0.0375561	0.276371	0.209	0.099	0.679639
Cct4	0.0377406	0.394462	0.275	0.165	0.681546
Metap1d	0.0379563	0.400818	0.418	0.275	0.682699
Vamp2	0.0380691	0.312477	0.462	0.308	0.682699
Rcn1	0.0381215	0.196823	0.11	0.033	0.682699
Zfp30	0.0381215	0.298472	0.11	0.033	0.682699
Guf1	0.0383603	0.275708	0.374	0.231	0.68342
Pik3ip1	0.0384395	0.32001	0.253	0.132	0.68342
Tomm20	0.0384921	0.176958	0.165	0.066	0.68342
Gm26836	0.0385224	0.215753	0.264	0.143	0.68342
Fbxl7	0.0385584	-0.529737	0.692	0.769	0.68342
Ostc	0.0387569	-0.153734	0.11	0.231	0.685527
Kcnj13	0.0392395	0.508392	0.198	0.099	0.69103
Hscb	0.0393086	0.221511	0.11	0.033	0.69103
Scn3b	0.0393086	0.250632	0.11	0.033	0.69103
Cnbp	0.0396063	0.29926	0.462	0.341	0.69301
Car10	0.0396198	-0.43095	0.407	0.56	0.69301
Dnttip1	0.0396626	0.260012	0.264	0.143	0.69301
Setd3	0.0398369	-0.326231	0.275	0.418	0.693648
Zbtb24	0.0399139	0.230626	0.11	0.033	0.693648
Spcs3	0.0401451	0.239877	0.176	0.077	0.693648
Plxdc2	0.0403065	-0.0969649	0.67	0.802	0.693648
Mtmr11	0.0404342	0.25196	0.165	0.066	0.693648
Serhl	0.0405271	-0.28802	0.033	0.11	0.693648
Brd9	0.0406042	0.292391	0.396	0.253	0.693648
Ctnna1	0.0408086	-0.323831	0.538	0.637	0.693648
Rb1	0.0409082	-0.250022	0.473	0.648	0.693648
Rab22a	0.0409099	-0.222945	0.22	0.363	0.693648
Crispld1	0.0409171	-0.2152	0.165	0.308	0.693648
2310061I04Rik	0.0409325	-0.174177	0.066	0.165	0.693648
Rtel1	0.0411014	-0.126337	0.044	0.132	0.693648
Cdkn2aip	0.0411014	0.173388	0.132	0.044	0.693648
Eral1	0.0411014	0.133271	0.132	0.044	0.693648
Hnrnpc	0.041147	0.25469	0.703	0.549	0.693648
Chga	0.0411482	-0.307992	0.033	0.11	0.693648
Srr	0.0411882	-0.34157	0.264	0.396	0.693648
Csnk1d	0.0413272	0.320423	0.352	0.242	0.693648
Aktip	0.0413475	-0.186593	0.176	0.319	0.693648
Tarbp2	0.041436	-0.190665	0.066	0.165	0.693648
Rab7b	0.0416368	0.226119	0.143	0.055	0.693648
0610037L13Rik	0.04173	0.211192	0.187	0.088	0.693648
Zfat	0.04173	-0.277003	0.088	0.187	0.693648
Hhipl1	0.0417774	0.2206	0.11	0.033	0.693648
Atp1a2	0.0418639	0.560594	0.802	0.714	0.693648
Kcnt2	0.0419384	-0.260268	0.549	0.681	0.693648
Stub1	0.0419539	0.361907	0.264	0.154	0.693648
Stau2	0.0420873	-0.12377	0.253	0.418	0.694521
Pi4k2b	0.0424147	-0.188948	0.033	0.11	0.694807
Cyp2s1	0.0424147	-0.165267	0.033	0.11	0.694807
1500015A07Rik	0.0424147	-0.269052	0.033	0.11	0.694807
Il1rapl2	0.0424272	-0.548651	0.341	0.495	0.694807
Cdh12	0.0425268	-0.206792	0.297	0.451	0.694916
37135	0.0426281	0.248881	0.22	0.11	0.694916
Nap1l1	0.0427989	0.305629	0.407	0.275	0.694916
Tmx4	0.0428193	-0.289943	0.341	0.505	0.694916
Nup153	0.0428412	-0.231111	0.198	0.341	0.694916
Gga3	0.0429313	-0.139776	0.077	0.187	0.694916
Phrf1	0.0433646	-0.252935	0.198	0.33	0.694916
Zfp592	0.0434833	0.253266	0.363	0.242	0.694916
Ndufb5	0.0435027	0.213181	0.165	0.066	0.694916
Cd34	0.0435294	0.195412	0.198	0.088	0.694916
Mrpl13	0.0435778	-0.344053	0.077	0.176	0.694916
Lsm14b	0.043714	0.236917	0.11	0.033	0.694916
Spopl	0.0438172	0.332786	0.374	0.253	0.694916
Aagab	0.0439812	-0.216289	0.11	0.22	0.694916
Ubap1	0.0439915	0.299796	0.264	0.154	0.694916
Nectin2	0.0440536	0.357542	0.154	0.066	0.694916
Gm11084	0.0440878	-0.18042	0.077	0.176	0.694916
Nphp4	0.0443761	0.217011	0.11	0.033	0.694916
Fbxl18	0.0443761	-0.211787	0.033	0.11	0.694916
Hddc2	0.0443761	0.210551	0.11	0.033	0.694916
Abcb10	0.0443761	0.25197	0.11	0.033	0.694916
Lrrtm2	0.0443761	-0.203679	0.033	0.11	0.694916
Fam189b	0.0444344	0.240093	0.143	0.055	0.694916
Xrcc6	0.0444344	0.298216	0.143	0.055	0.694916
Tm9sf3	0.0444507	0.432921	0.473	0.374	0.694916
Acot13	0.0448356	0.362741	0.231	0.121	0.696861
H2afz	0.0450879	0.341057	0.275	0.154	0.696861
Ndufa7	0.0451094	0.223098	0.165	0.066	0.696861
Bin3	0.0451231	0.198391	0.176	0.077	0.696861
Mre11a	0.0451231	0.186775	0.176	0.077	0.696861
Slc26a11	0.0451231	-0.217462	0.077	0.176	0.696861
Jagn1	0.0451467	0.236967	0.187	0.088	0.696861
Slc24a5	0.0452899	0.252474	0.231	0.121	0.696861
Ubb	0.0453032	0.411166	0.527	0.396	0.696861
Dennd6b	0.0457132	0.324116	0.154	0.066	0.700806
Dctn4	0.0458731	0.345244	0.505	0.363	0.700806
Mob4	0.04596	-0.269541	0.275	0.418	0.700806
Rims4	0.0461878	0.221585	0.143	0.055	0.700806
Poc5	0.0461878	0.201442	0.143	0.055	0.700806
Wbp2	0.0461968	-0.279035	0.242	0.385	0.700806
Tns2	0.0462406	0.296912	0.363	0.231	0.700806
Slc7a6os	0.0463169	0.304203	0.22	0.11	0.700806
Tmem59	0.0463968	0.231149	0.505	0.374	0.700806
Srpk1	0.0465966	0.37305	0.341	0.22	0.700806
Ncoa4	0.0467143	0.230584	0.176	0.077	0.700806
Kif3b	0.046777	0.218548	0.253	0.132	0.700806
Inpp5b	0.0468076	-0.29919	0.242	0.374	0.700806
Tpr	0.0469161	0.257743	0.549	0.407	0.700806
Asah2	0.0477321	-0.416919	0.099	0.198	0.700806
Dip2a	0.0477836	-0.197637	0.209	0.352	0.700806
Mrps27	0.0478011	0.222391	0.176	0.077	0.700806
Plekhh3	0.0478453	0.363934	0.209	0.11	0.700806
Nom1	0.0478697	0.366552	0.264	0.154	0.700806
Rpl36al	0.048078	0.267983	0.121	0.044	0.700806
Id1	0.0483437	0.533026	0.253	0.143	0.700806
Slc2a13	0.0484889	-0.310779	0.495	0.648	0.700806
Gm17018	0.0485292	0.116365	0.11	0.033	0.700806
Cadm1	0.04855	-0.442988	0.495	0.681	0.700806
Atpaf2	0.0486161	0.214948	0.143	0.055	0.700806
Epb41l2	0.0486576	-0.291331	0.736	0.791	0.700806
Gm20754	0.0490889	-0.216674	0.198	0.319	0.700806
Rala	0.0491494	-0.323045	0.231	0.352	0.700806
Rpl10a	0.0491776	0.391448	0.297	0.187	0.700806
Teddm2	0.0491908	-0.267867	0.066	0.154	0.700806
Gm16386	0.0492521	-0.120889	0.033	0.11	0.700806
Gm26724	0.0493374	0.221853	0.187	0.088	0.700806
Wasf1	0.0493923	-0.270167	0.143	0.264	0.700806
Leng8	0.0495565	0.357418	0.67	0.516	0.700806
Mtmr3	0.0496196	-0.281527	0.648	0.769	0.700806
Pik3c3	0.0497915	-0.300289	0.066	0.154	0.700806
Midn	0.0498698	-0.187095	0.055	0.143	0.700806
Spink10	0.0501155	-0.312819	0.044	0.121	0.700806
Znrf1	0.0502694	0.30039	0.505	0.374	0.700806
Rab18	0.0502939	0.24822	0.297	0.176	0.700806
Cmas	0.0503486	-0.253997	0.099	0.198	0.700806
Nkd2	0.0505068	-0.210051	0.055	0.143	0.700806
Grik2	0.0505181	-0.201557	0.604	0.747	0.700806
Nxn	0.0505601	-0.244514	0.67	0.791	0.700806
Sympk	0.0506598	0.250586	0.286	0.165	0.700806
Ebna1bp2	0.0508105	0.246129	0.121	0.044	0.700806
Mmab	0.0508105	0.239903	0.121	0.044	0.700806
Sub1	0.0508169	0.395884	0.319	0.209	0.700806
Gm12353	0.050888	-0.273109	0.253	0.407	0.700806
Mgat3	0.0509163	-0.409384	0.308	0.44	0.700806
Gm47167	0.0511506	-0.178062	0.055	0.143	0.700806
Rbx1	0.0512264	0.349805	0.33	0.209	0.700806
Yme1l1	0.0512447	0.261549	0.571	0.451	0.700806
Col22a1	0.0514754	-0.179852	0.033	0.11	0.700806
Simc1	0.0515191	-0.289262	0.187	0.308	0.700806
Bicral	0.051653	0.395176	0.253	0.143	0.700806
Hipk2	0.0517679	-0.429404	0.341	0.484	0.700806
Extl2	0.0518013	0.166774	0.143	0.055	0.700806
Rps11	0.0518247	0.316335	0.22	0.11	0.700806
Atp6v0e	0.051966	0.419897	0.297	0.198	0.700806
Tmem184b	0.0520263	0.230454	0.341	0.209	0.700806
Nupl2	0.0520679	0.255242	0.231	0.121	0.700806
Pmpca	0.0521187	-0.219021	0.088	0.187	0.700806
Lipe	0.0521187	0.257022	0.187	0.088	0.700806
Sdhd	0.0522249	0.190366	0.121	0.044	0.700806
Gm10658	0.0522249	0.276114	0.121	0.044	0.700806
Rps27a	0.0523554	0.316379	0.341	0.22	0.700806
Arpc2	0.0524068	-0.27927	0.352	0.484	0.700806
Kansl1	0.0524833	-0.250322	0.879	0.879	0.700806
Rassf8	0.0524935	0.25121	0.505	0.374	0.700806
Usp36	0.0525119	0.282082	0.264	0.154	0.700806
Arhgap5	0.0525368	-0.407622	0.637	0.703	0.700806
Sec23b	0.0527243	0.384859	0.253	0.154	0.700806
Serpinh1	0.0528223	0.353731	0.385	0.253	0.700806
Ubc	0.0528314	0.418885	0.473	0.341	0.700806
Ccdc127	0.0528877	-0.304636	0.066	0.154	0.700806
Nicn1	0.0529443	0.285472	0.121	0.044	0.700806
Nbl1	0.0529886	0.291275	0.418	0.286	0.700806
Phf14	0.0530241	-0.291185	0.703	0.703	0.700806
Itpka	0.0531233	0.148665	0.143	0.055	0.700806
Akap13	0.0532478	-0.226626	0.725	0.868	0.700806
Mef2a	0.0532698	-0.282069	0.681	0.791	0.700806
Mafg	0.0533351	0.226622	0.396	0.275	0.700806
Gucy1a2	0.0534082	0.418812	0.549	0.429	0.700806
Snx14	0.0534826	0.331579	0.286	0.187	0.700806
Slc13a3	0.0535073	0.637016	0.451	0.352	0.700806
Lsg1	0.0535132	-0.268249	0.132	0.242	0.700806
Adam15	0.0536277	-0.315218	0.143	0.253	0.700806
Phlpp1	0.0537235	-0.354098	0.626	0.769	0.700806
Slc24a3	0.0540394	-0.452061	0.769	0.813	0.700806
Mocs2	0.0541705	0.188603	0.154	0.066	0.700806
Dnajc15	0.0542128	-0.36252	0.099	0.198	0.700806
Zfp90	0.054408	0.230767	0.121	0.044	0.700806
Sprtn	0.054408	0.234546	0.121	0.044	0.700806
Map2k3	0.0544295	-0.335681	0.077	0.165	0.700806
Irak4	0.0544295	0.270648	0.165	0.077	0.700806
Ube2e1	0.0545973	0.329457	0.363	0.242	0.700806
Morf4l1	0.054764	0.314382	0.527	0.418	0.700806
C920021L13Rik	0.0547845	-0.225656	0.099	0.198	0.700806
E2f5	0.0548216	0.272687	0.154	0.066	0.700806
Lmbrd1	0.0548309	-0.380045	0.418	0.538	0.700806
Rbm25	0.0549535	0.303566	0.846	0.791	0.700806
Sirt1	0.0550532	-0.22298	0.11	0.22	0.700806
Igip	0.0550562	-0.341697	0.077	0.165	0.700806
Casp12	0.0553613	0.201509	0.198	0.099	0.700806
Tead3	0.0553956	-0.166949	0.077	0.176	0.700806
Fgfr1op2	0.0555317	-0.368698	0.231	0.352	0.700806
Ankrd55	0.0556283	-0.216294	0.088	0.187	0.700806
Copb2	0.0556651	0.252747	0.253	0.143	0.700806
Nbea	0.0557249	-0.311553	0.824	0.901	0.700806
Dlg1	0.0558139	-0.198206	0.758	0.846	0.700806
Bola3	0.0559054	0.201242	0.121	0.044	0.700806
Mrps10	0.0559054	0.208183	0.121	0.044	0.700806
Eml2	0.0561021	0.30813	0.44	0.297	0.700806
Rasa1	0.0561987	0.384471	0.451	0.341	0.700806
Tspyl2	0.0562356	-0.186192	0.143	0.275	0.700806
0610043K17Rik	0.0562546	0.293244	0.407	0.275	0.700806
Tshz2	0.0562803	-0.461893	0.78	0.791	0.700806
Dbp	0.0563084	0.125217	0.231	0.121	0.700806
Dgka	0.0563486	0.329328	0.286	0.187	0.700806
Cep126	0.05642	0.326678	0.22	0.121	0.700806
Bex3	0.0565299	0.267057	0.198	0.099	0.700806
Kcnq4	0.0566668	-0.182967	0.044	0.121	0.700806
Hook2	0.0566668	-0.238424	0.044	0.121	0.700806
Leo1	0.0566668	-0.137472	0.044	0.121	0.700806
Top3a	0.0566668	-0.227079	0.044	0.121	0.700806
Selenos	0.0568124	0.168201	0.374	0.231	0.700806
Car14	0.0568141	0.226725	0.154	0.066	0.700806
Gsk3a	0.0568141	0.209434	0.154	0.066	0.700806
Arsk	0.056841	0.239048	0.187	0.088	0.700806
Rpl35a	0.0568662	0.319635	0.286	0.165	0.700806
Snhg20	0.056961	0.331949	0.44	0.319	0.700806
Fam133b	0.0570757	0.401012	0.319	0.22	0.700806
Nae1	0.057094	0.243215	0.363	0.231	0.700806
AW549877	0.0571736	0.204177	0.319	0.198	0.700806
Dap3	0.0572065	-0.318463	0.132	0.231	0.700806
R3hdm1	0.0573841	0.213622	0.824	0.747	0.700806
Gcn1l1	0.0574359	0.173723	0.341	0.209	0.700806
Haus2	0.0574369	0.220996	0.121	0.044	0.700806
Krr1	0.0574369	-0.258788	0.044	0.121	0.700806
Iah1	0.0574369	-0.219142	0.044	0.121	0.700806
Ndufb2	0.0574915	0.229119	0.154	0.066	0.700806
Depdc5	0.057626	-0.266627	0.242	0.374	0.700806
Cwc27	0.057905	0.321663	0.505	0.396	0.700806
Phip	0.0579413	-0.289027	0.681	0.802	0.700806
Gtdc1	0.0580639	-0.43373	0.44	0.549	0.700806
Slc2a3	0.0581756	0.184866	0.154	0.066	0.700806
Amdhd2	0.0581756	0.201638	0.154	0.066	0.700806
Rsrp1	0.0581918	0.241164	0.934	0.912	0.700806
Fads1	0.0582156	-0.19332	0.044	0.121	0.700806
Chpf2	0.0585343	-0.268076	0.121	0.231	0.700806
P3h3	0.0585343	0.180659	0.231	0.121	0.700806
Grin2a	0.0585404	-0.14254	0.538	0.736	0.700806
Bcor	0.0586379	0.338863	0.363	0.242	0.700806
Clip1	0.0586496	0.229258	0.615	0.44	0.700806
Fuca1	0.0588418	0.332547	0.253	0.143	0.700806
Pex5l	0.0588534	-0.497986	0.418	0.56	0.700806
Twist2	0.0588664	-0.205233	0.066	0.154	0.700806
Eif3f	0.0589438	0.338365	0.165	0.077	0.700806
Tbc1d30	0.0589438	0.324527	0.165	0.077	0.700806
Jup	0.05903	-0.203242	0.11	0.22	0.700806
Npr3	0.0592091	-0.237577	0.22	0.363	0.700806
Ccng1	0.0592259	-0.177219	0.077	0.176	0.700806
Calcrl	0.0594333	-0.322783	0.132	0.231	0.700806
Lman2l	0.0595816	0.328297	0.33	0.22	0.700806
Nyap2	0.0596065	-0.346532	0.198	0.319	0.700806
Pdgfa	0.0596133	0.309454	0.165	0.077	0.700806
Rps20	0.0596344	0.388336	0.275	0.165	0.700806
Armc8	0.0596688	-0.353407	0.352	0.484	0.700806
Bin1	0.0598041	-0.298975	0.198	0.33	0.700806
Sorbs3	0.0599596	-0.2443	0.132	0.242	0.700806
Ube2d2a	0.0600311	0.196449	0.604	0.495	0.700806
Snx10	0.0600673	-0.32019	0.22	0.33	0.700806
Vdac3	0.0601033	-0.260665	0.198	0.319	0.700806
Dbi	0.0601598	0.224771	0.198	0.099	0.700806
Gab3	0.0604489	-0.372133	0.209	0.33	0.700806
Tank	0.0604802	-0.439236	0.297	0.407	0.700806
Dkc1	0.0606046	0.192373	0.121	0.044	0.700806
Nelfe	0.0606046	0.193061	0.121	0.044	0.700806
Scyl1	0.0606046	-0.16627	0.044	0.121	0.700806
Glul	0.0607082	0.238906	0.56	0.429	0.700806
Cntn3	0.0608516	-0.347631	0.308	0.451	0.700806
Sgcz	0.0610513	-0.320249	0.769	0.89	0.700806
Usp29	0.0610863	-0.388898	0.055	0.132	0.700806
Asxl1	0.0612355	-0.304666	0.527	0.637	0.700806
Podxl	0.0612601	0.19044	0.187	0.088	0.700806
Slc6a17	0.0612673	0.21599	0.385	0.264	0.700806
Raf1	0.0614162	-0.216681	0.352	0.505	0.700806
Zfp3	0.0614187	0.199226	0.121	0.044	0.700806
Clcn3	0.0614688	-0.317182	0.396	0.527	0.700806
Rbpj	0.0615853	0.353392	0.363	0.253	0.700806
Naaladl2	0.0615951	-0.405482	0.659	0.758	0.700806
Tbc1d4	0.0616084	0.562932	0.352	0.231	0.700806
Mtmr1	0.0616827	0.260838	0.396	0.275	0.700806
Vgll4	0.061973	-0.28144	0.484	0.637	0.700806
Hs6st3	0.0620021	-0.309511	0.637	0.758	0.700806
Knop1	0.062024	0.283614	0.286	0.176	0.700806
Ninl	0.0621001	0.385988	0.242	0.143	0.700806
Epb41l1	0.0622259	-0.422686	0.308	0.429	0.700806
Tagln2	0.0622419	0.279693	0.121	0.044	0.700806
Carmil3	0.0622419	0.130553	0.121	0.044	0.700806
Gstcd	0.0623551	-0.224236	0.077	0.165	0.700806
Dmxl2	0.0625074	-0.179481	0.341	0.505	0.700806
Usp32	0.062632	-0.350885	0.538	0.648	0.700806
Ncoa2	0.0627934	-0.252572	0.659	0.758	0.700806
Pde11a	0.062813	-0.457238	0.121	0.22	0.700806
Rlim	0.0629581	0.377564	0.319	0.22	0.700806
Smpd1	0.0630566	0.293091	0.165	0.077	0.700806
5430402O13Rik	0.0630742	-0.194843	0.044	0.121	0.700806
Erf	0.0632392	0.163561	0.187	0.088	0.700806
Ank2	0.0632746	-0.279166	0.967	0.978	0.700806
Gm17276	0.0632797	0.320683	0.374	0.242	0.700806
Rps8	0.0634156	0.543123	0.352	0.253	0.700806
Prpf39	0.0634301	0.246991	0.549	0.418	0.700806
Rasgef1a	0.0635865	0.244097	0.209	0.11	0.700806
Gpcpd1	0.0636029	0.44706	0.758	0.659	0.700806
Ubr4	0.063727	-0.272106	0.286	0.396	0.700806
Dagla	0.0637747	0.0264842	0.275	0.143	0.700806
Grm1	0.0638546	-0.25352	0.198	0.33	0.700806
Zfp609	0.0638746	-0.294501	0.538	0.648	0.700806
2810004N23Rik	0.0638954	0.186153	0.154	0.066	0.700806
2900055J20Rik	0.0639157	0.170747	0.121	0.044	0.700806
Rpl14	0.0639792	0.415756	0.308	0.198	0.700806
Tmtc3	0.0639807	0.216582	0.198	0.099	0.700806
Rps24	0.0640174	0.420947	0.363	0.253	0.700806
Patl1	0.0640585	0.253796	0.264	0.154	0.700806
Cnot1	0.0640911	-0.312481	0.505	0.582	0.700806
Usp19	0.0645884	0.25293	0.33	0.22	0.700806
Stard9	0.064621	0.268138	0.396	0.253	0.700806
Ptprb	0.064642	0.543513	0.154	0.066	0.700806
Senp8	0.064642	0.200768	0.154	0.066	0.700806
Skp1a	0.0647073	0.308217	0.231	0.132	0.700806
Hnrnpu	0.064848	0.240198	0.769	0.626	0.700806
Nrbp2	0.0649019	-0.16903	0.198	0.33	0.700806
St8sia4	0.0650504	0.707099	0.176	0.088	0.700806
Pcdh7	0.0650516	-0.512671	0.648	0.758	0.700806
Acsl1	0.065173	0.664043	0.538	0.462	0.700806
Grik4	0.0652003	0.216091	0.165	0.077	0.700806
Pomgnt1	0.0652052	0.22801	0.264	0.154	0.700806
Luc7l2	0.0652884	-0.246731	0.945	0.956	0.700806
Vps54	0.0653921	-0.368813	0.527	0.637	0.700806
Yap1	0.0654909	0.32285	0.516	0.374	0.700806
Swap70	0.0655073	0.318997	0.396	0.275	0.700806
Uqcrb	0.0656265	0.215107	0.121	0.044	0.700806
Slc1a1	0.0656873	0.34717	0.187	0.099	0.700806
Rcc1l	0.0658525	-0.308839	0.055	0.132	0.700806
Ackr3	0.065911	0.412816	0.22	0.121	0.700806
Slc30a6	0.065911	0.252414	0.22	0.121	0.700806
Sobp	0.0664275	-0.357737	0.692	0.802	0.700806
Tjp1	0.0665671	0.19669	0.879	0.835	0.700806
Prdx6	0.0666377	0.287002	0.198	0.099	0.700806
Tvp23b	0.0666377	0.19305	0.198	0.099	0.700806
Prkaa1	0.066655	0.141352	0.187	0.088	0.700806
Bicdl1	0.0666626	-0.248052	0.077	0.165	0.700806
Snrpa1	0.0666626	0.214612	0.165	0.077	0.700806
Adamts15	0.0666626	-0.292723	0.077	0.165	0.700806
Ermp1	0.0666626	0.217269	0.165	0.077	0.700806
Plekhn1	0.0668049	-0.209854	0.11	0.209	0.700806
Plscr1	0.0668049	-0.348835	0.11	0.209	0.700806
P4ha1	0.0668579	0.177017	0.44	0.319	0.700806
Gapvd1	0.0668779	0.201138	0.692	0.56	0.700806
Socs5	0.0669267	0.271541	0.297	0.187	0.700806
Cog7	0.0669565	0.223532	0.264	0.154	0.700806
Pip5k1a	0.0671657	-0.285963	0.374	0.505	0.701898
4930503L19Rik	0.0672238	-0.371346	0.132	0.22	0.701898
Parvb	0.0673749	0.0909318	0.121	0.044	0.702011
Paip2	0.0673976	0.273324	0.516	0.363	0.702011
Tfeb	0.0675488	-0.309302	0.154	0.264	0.702736
Saraf	0.068137	0.30524	0.396	0.286	0.705922
Sema3c	0.0681517	0.372338	0.165	0.077	0.705922
Prdm10	0.0682352	-0.257462	0.209	0.33	0.705922
Acss1	0.0683482	-0.265238	0.055	0.132	0.705922
Smim7	0.0684836	-0.145559	0.066	0.154	0.705922
Ndufs8	0.0684836	0.164471	0.154	0.066	0.705922
Slc1a2	0.0685591	-0.459276	0.407	0.56	0.705922
Mdh2	0.0687017	-0.241449	0.176	0.286	0.705922
Nrcam	0.0687956	-0.388685	0.429	0.549	0.705922
6720427I07Rik	0.0687996	-0.269039	0.11	0.209	0.705922
Hnrnpul1	0.0688532	-0.321777	0.22	0.341	0.705922
Maml1	0.0688887	0.292068	0.308	0.198	0.705922
Foxp2	0.0690051	-0.368861	0.538	0.659	0.705922
Eml1	0.0690809	-0.210001	0.275	0.429	0.705922
Sertad4	0.0691614	-0.122698	0.044	0.121	0.705922
Parn	0.0691662	-0.290466	0.253	0.374	0.705922
Pir	0.0695121	-0.52422	0.209	0.319	0.706906
Tmem43	0.0697617	0.261738	0.143	0.066	0.706906
Idh3g	0.0697936	0.246019	0.22	0.121	0.706906
Taf1	0.0698857	0.303358	0.418	0.297	0.706906
Fgd4	0.069895	-0.265393	0.363	0.484	0.706906
Gm5089	0.0700413	-0.512749	0.297	0.374	0.706906
Pcp4l1	0.0700548	0.291058	0.132	0.055	0.706906
Ptcd2	0.0700548	0.201795	0.132	0.055	0.706906
Cd80	0.0700548	-0.279403	0.055	0.132	0.706906
Papd5	0.0700833	-0.421663	0.341	0.44	0.706906
Gpc5	0.0703871	-1.15132	0.341	0.495	0.70773
Cox7c	0.0705818	0.317229	0.275	0.176	0.70773
Gng2	0.0705925	0.216658	0.308	0.198	0.70773
Gpm6b	0.0706602	0.129359	0.615	0.505	0.70773
Abca2	0.0707862	0.150148	0.231	0.121	0.70773
Rps25	0.0708207	0.419184	0.176	0.088	0.70773
Grpel2	0.0708774	-0.121087	0.066	0.154	0.70773
Pprc1	0.0708774	0.142732	0.154	0.066	0.70773
Sytl4	0.0709212	0.178663	0.132	0.055	0.70773
Adamtsl4	0.0709866	0.1214	0.121	0.044	0.70773
Chd3	0.0711048	0.287933	0.495	0.396	0.708089
Igfbp7	0.071251	0.563265	0.385	0.264	0.708726
Hps3	0.0713535	0.172558	0.297	0.165	0.708926
Slc3a2	0.0716048	0.353679	0.549	0.429	0.709946
Eya2	0.0717322	-0.429204	0.681	0.736	0.709946
Gnb5	0.0718042	0.201103	0.22	0.121	0.709946
Etnk2	0.0718731	0.273523	0.264	0.165	0.709946
Ccdc191	0.071929	-0.325236	0.198	0.319	0.709946
Mob1b	0.0720237	0.267281	0.352	0.231	0.709946
Adcy6	0.0723217	0.267117	0.253	0.154	0.709946
Mtss1	0.0724286	0.377923	0.571	0.495	0.709946
Zfyve26	0.0724435	-0.218822	0.143	0.253	0.709946
Tmem120b	0.0727841	-0.148021	0.077	0.165	0.709946
Crip2	0.0727841	0.322224	0.165	0.077	0.709946
Stx6	0.0728244	0.399065	0.352	0.253	0.709946
Epas1	0.0728274	0.115651	0.451	0.308	0.709946
Aldh5a1	0.0728512	-0.120639	0.044	0.121	0.709946
Eif2s3x	0.0729357	-0.206956	0.11	0.209	0.709946
Dnaja1	0.0730889	0.201022	0.253	0.143	0.709946
Rbpms2	0.0730937	0.253306	0.143	0.066	0.709946
Erlec1	0.0731402	-0.286194	0.231	0.352	0.709946
Adcy2	0.0732051	-0.385855	0.275	0.396	0.709946
Srgap1	0.0733011	0.309843	0.297	0.187	0.709946
E2f4	0.0733393	-0.143045	0.066	0.154	0.709946
Acbd5	0.0733998	-0.378009	0.264	0.385	0.709946
Tecpr2	0.0733998	-0.287458	0.264	0.385	0.709946
Gdi1	0.0736742	0.246334	0.231	0.132	0.709946
Tmem260	0.0736861	-0.274823	0.319	0.429	0.709946
Orc2	0.0737219	0.32346	0.374	0.264	0.709946
Ranbp2	0.0737395	-0.25473	0.407	0.538	0.709946
Mto1	0.0738008	-0.284611	0.143	0.242	0.709946
Tpm4	0.0738602	0.342156	0.385	0.275	0.709946
Gm47283	0.0739452	-0.214841	0.253	0.396	0.709946
Smad7	0.0740345	0.277256	0.275	0.165	0.709946
Ctsl	0.0740935	0.219927	0.319	0.209	0.709946
Cdk5r1	0.074416	0.197822	0.198	0.099	0.710005
Rb1cc1	0.0744627	-0.199064	0.593	0.758	0.710005
Cdkl5	0.0744937	0.19299	0.396	0.253	0.710005
Trir	0.0745019	0.365547	0.22	0.132	0.710005
Srrt	0.0745118	-0.293519	0.187	0.297	0.710005
Ube4a	0.0748908	-0.268707	0.352	0.473	0.712126
Zfp827	0.0748997	-0.255358	0.154	0.253	0.712126
Cx3cl1	0.0751233	-0.278161	0.187	0.297	0.712542
Med23	0.0752999	0.255386	0.275	0.165	0.712542
Kank3	0.0753855	0.341177	0.132	0.055	0.712542
Ppp1r10	0.075493	-0.276342	0.286	0.396	0.712542
Ckap5	0.0756912	-0.192219	0.396	0.505	0.712542
BC002059	0.0757	-0.228468	0.187	0.308	0.712542
Top2b	0.0758704	0.277257	0.604	0.538	0.712542
Elf1	0.07594	-0.328512	0.549	0.648	0.712542
Unc45a	0.0759678	0.196786	0.22	0.121	0.712542
Ddx19a	0.0760132	0.173435	0.165	0.077	0.712542
Itgbl1	0.0760792	-0.373861	0.385	0.505	0.712542
Camk2b	0.0761486	0.155755	0.242	0.132	0.712542
Ifrd1	0.07616	-0.399106	0.275	0.374	0.712542
Kif3a	0.0762166	-0.112047	0.143	0.264	0.712542
Apmap	0.0763053	-0.17384	0.055	0.132	0.712542
Lta4h	0.0763869	-0.227309	0.143	0.253	0.712542
Slc47a2	0.0765301	-0.463241	0.099	0.187	0.712542
Cox6b1	0.076536	0.172037	0.209	0.11	0.712542
Sec11c	0.0766616	0.147731	0.198	0.099	0.712542
Trmt6	0.0766774	0.293225	0.154	0.077	0.712542
Psma7	0.0766805	0.212172	0.22	0.121	0.712542
Nol4l	0.0770333	-0.309525	0.11	0.198	0.715049
Adgrl4	0.0772343	0.791196	0.132	0.055	0.715903
Dis3l2	0.0772916	-0.310111	0.692	0.725	0.715903
Tmem86a	0.0774407	0.25297	0.143	0.066	0.716514
Kcnb2	0.0776056	-0.707016	0.582	0.692	0.717269
Ptpn3	0.0777487	-0.296168	0.231	0.352	0.717278
Fra10ac1	0.0778501	-0.246262	0.143	0.242	0.717278
Gnai3	0.0778564	0.320627	0.374	0.275	0.717278
Gm38399	0.0780803	0.431589	0.187	0.099	0.717591
A430033K04Rik	0.0782273	-0.311938	0.154	0.253	0.717591
Sugp2	0.0783345	-0.171899	0.209	0.341	0.717591
Nhs	0.078341	-0.307268	0.231	0.352	0.717591
Zc3h13	0.0783893	0.384518	0.407	0.308	0.717591
Satb1	0.0784232	-0.226383	0.143	0.253	0.717591
Ids	0.0785249	0.242077	0.231	0.132	0.717591
Trabd2b	0.0785569	-0.457426	0.538	0.615	0.717591
Ptov1	0.0787649	-0.152066	0.11	0.209	0.718158
Vps35	0.0787856	0.379373	0.418	0.33	0.718158
N6amt1	0.0792375	-0.213185	0.066	0.143	0.718906
C230088H06Rik	0.0793583	0.115429	0.165	0.077	0.718906
Cnpy2	0.0794336	0.191478	0.176	0.088	0.718906
Fbxl3	0.0795089	0.266058	0.429	0.286	0.718906
Spock1	0.0795367	-0.426649	0.242	0.341	0.718906
Hsbp1	0.0795861	0.244344	0.22	0.121	0.718906
Fip1l1	0.0796248	0.225486	0.495	0.341	0.718906
Samd5	0.0796253	-0.324521	0.165	0.264	0.718906
Usf3	0.0796444	-0.150596	0.231	0.363	0.718906
Med13l	0.0799489	-0.354817	0.484	0.604	0.718906
Atp5j2	0.0799576	0.281331	0.231	0.132	0.718906
Ttc39b	0.0800431	-0.362048	0.297	0.396	0.718906
Nckap5l	0.0800766	0.135376	0.132	0.055	0.718906
Sgms2	0.0800775	0.354417	0.198	0.11	0.718906
Gm10684	0.0801485	0.222203	0.143	0.066	0.718906
Col23a1	0.0803761	-0.431718	0.33	0.462	0.718906
Park2	0.080427	-0.323311	0.835	0.846	0.718906
Mib2	0.0804534	0.221081	0.187	0.099	0.718906
Pitrm1	0.0804534	0.208441	0.187	0.099	0.718906
Prdm11	0.0806016	-0.347843	0.231	0.341	0.719484
Abhd8	0.0810427	0.180662	0.132	0.055	0.722013
Zfp446	0.081068	-0.267934	0.066	0.143	0.722013
Dirc2	0.0811363	0.181086	0.286	0.176	0.722013
Clec16a	0.0816897	-0.33782	0.33	0.451	0.723675
Nfatc1	0.0819249	0.246069	0.176	0.088	0.723675
Hectd2	0.0819249	-0.290996	0.088	0.176	0.723675
Tex2	0.0820276	-0.172971	0.187	0.308	0.723675
Lmna	0.0822017	0.289411	0.308	0.198	0.723675
Otud4	0.0822159	0.23814	0.396	0.275	0.723675
Gm1976	0.0822159	0.271665	0.385	0.286	0.723675
Gnl2	0.0822609	-0.266546	0.121	0.209	0.723675
Cebpg	0.0823189	0.273333	0.308	0.209	0.723675
Usp22	0.0823556	0.276561	0.264	0.165	0.723675
Spaca6	0.0825309	-0.157479	0.253	0.396	0.723675
Akap8l	0.0827256	0.356714	0.703	0.648	0.723675
Ankrd46	0.0827693	0.154615	0.176	0.088	0.723675
Ppm1f	0.0827778	0.288184	0.154	0.077	0.723675
Entpd6	0.0828848	0.251242	0.187	0.099	0.723675
Zdhhc2	0.0828868	-0.207194	0.132	0.231	0.723675
Chek2	0.0829327	-0.234201	0.066	0.143	0.723675
Ercc2	0.0829327	0.193381	0.143	0.066	0.723675
Gpr158	0.0829464	-0.41336	0.308	0.407	0.723675
Neto2	0.0830033	-0.207862	0.055	0.132	0.723675
Kdelr1	0.0831062	0.0841646	0.264	0.154	0.723839
Msi2	0.0833464	-0.412818	0.868	0.923	0.724767
Sh3bp4	0.083381	0.179054	0.209	0.11	0.724767
Atp5g3	0.0836325	0.225854	0.231	0.132	0.725347
Ttyh1	0.0836325	0.192424	0.231	0.132	0.725347
Mcu	0.0837004	-0.277537	0.473	0.593	0.725347
Tspoap1	0.083878	-0.375682	0.066	0.143	0.726156
Btf3l4	0.0840193	0.276338	0.198	0.11	0.726649
Srsf7	0.0842131	0.275469	0.56	0.44	0.726679
Nktr	0.0843812	-0.184292	0.769	0.813	0.726679
Fbxo3	0.0844911	-0.264349	0.264	0.396	0.726679
Vegfb	0.0845385	-0.22683	0.099	0.187	0.726679
Rbm12b1	0.0845912	-0.224567	0.077	0.154	0.726679
Sgcd	0.0846478	-0.768471	0.549	0.659	0.726679
Tmsb4x	0.0848164	0.757699	0.659	0.527	0.726679
Ptprk	0.0848901	-0.061382	0.813	0.912	0.726679
Taf11	0.0850022	0.102332	0.132	0.055	0.726679
Mms19	0.0851022	0.111492	0.352	0.231	0.726679
C530008M17Rik	0.0853753	0.24469	0.187	0.099	0.726679
AC129328.1	0.0853753	0.238758	0.187	0.099	0.726679
Ctcf	0.0853828	-0.228642	0.264	0.374	0.726679
Hnrnpa0	0.0856394	0.266357	0.198	0.11	0.726679
Eif2s3y	0.0863015	0.243493	0.549	0.462	0.726679
Canx	0.0863471	0.31074	0.615	0.516	0.726679
Abhd14b	0.0864079	-0.242352	0.253	0.374	0.726679
Tlk1	0.0864079	-0.246573	0.549	0.637	0.726679
Cd248	0.0864367	0.397189	0.154	0.077	0.726679
Kl	0.0864513	-0.254835	0.121	0.22	0.726679
Ptgdr	0.0864589	-0.206052	0.11	0.198	0.726679
Dennd4a	0.0865052	-0.287341	0.67	0.758	0.726679
Ly6e	0.0865963	0.554281	0.286	0.176	0.726679
Cpne8	0.0866353	0.416881	0.385	0.275	0.726679
Pdss2	0.0867387	-0.31318	0.451	0.571	0.726679
Ptbp3	0.0868792	0.167476	0.516	0.374	0.726679
Gm973	0.0870398	0.168083	0.132	0.055	0.726679
Rxra	0.0870398	0.0990087	0.132	0.055	0.726679
Nptxr	0.0870977	-0.212304	0.088	0.176	0.726679
Osgin2	0.0872847	-0.280423	0.11	0.198	0.726679
Supv3l1	0.0872847	0.200933	0.198	0.11	0.726679
Col6a1	0.087316	-0.273363	0.165	0.264	0.726679
Ccdc28a	0.0873715	0.240164	0.154	0.077	0.726679
Man2a2	0.0874429	0.177065	0.231	0.132	0.726679
Amfr	0.0875676	-0.127872	0.264	0.396	0.726679
Slc35b2	0.0875684	0.187706	0.11	0.044	0.726679
Pros1	0.0876116	-0.193386	0.209	0.33	0.726679
Noct	0.0879849	0.211631	0.176	0.088	0.726679
Limd1	0.0882907	0.24582	0.396	0.275	0.726679
2900097C17Rik	0.0883081	0.289845	0.363	0.264	0.726679
Rhoc	0.0887037	0.334072	0.11	0.044	0.726679
Hnrnpab	0.0887361	0.171298	0.143	0.066	0.726679
Tet2	0.0887801	-0.189449	0.418	0.56	0.726679
Sec11a	0.0888386	0.349367	0.363	0.275	0.726679
Csrnp3	0.0889375	-0.262482	0.187	0.297	0.726679
Mthfs	0.0889786	-0.206201	0.198	0.319	0.726679
Miga2	0.0890399	-0.18955	0.231	0.363	0.726679
Rorb	0.0892657	-0.428185	0.077	0.154	0.726679
Tfpi	0.089327	0.255316	0.385	0.264	0.726679
Tmem161b	0.0896083	-0.192317	0.286	0.418	0.726679
Rps6	0.089713	0.409234	0.231	0.143	0.726679
Cers5	0.0897278	-0.216852	0.407	0.538	0.726679
Fam161a	0.0897345	-0.236388	0.066	0.143	0.726679
Adap2os	0.0897345	0.267215	0.143	0.066	0.726679
Fam210a	0.0897345	0.144009	0.143	0.066	0.726679
Tubgcp3	0.0898003	-0.203243	0.11	0.198	0.726679
Grip1	0.0898496	-0.397711	0.538	0.659	0.726679
Vps37c	0.0898508	0.194365	0.11	0.044	0.726679
Ptk7	0.0899879	-0.277432	0.297	0.44	0.726679
Rin2	0.0900227	0.21953	0.681	0.527	0.726679
Slc8a1	0.0900547	-0.575424	0.538	0.692	0.726679
Zcchc2	0.0902251	-0.197273	0.077	0.154	0.726679
Btbd1	0.0903357	0.214581	0.473	0.374	0.726679
Sphk1	0.090591	0.205162	0.231	0.132	0.726679
Jtb	0.0906516	0.228858	0.198	0.11	0.726679
Acox3	0.0907418	0.182984	0.143	0.066	0.726679
Zyx	0.0907418	0.240295	0.143	0.066	0.726679
Cep170b	0.0907418	-0.200902	0.066	0.143	0.726679
Abhd12	0.0909019	-0.28472	0.22	0.33	0.726679
Vapa	0.0909326	0.357278	0.473	0.374	0.726679
Lrrc40	0.0910098	0.143052	0.11	0.044	0.726679
Dimt1	0.0910098	0.176059	0.11	0.044	0.726679
Mlf2	0.0910935	0.216844	0.242	0.143	0.726679
Clasp1	0.0911271	-0.190023	0.527	0.648	0.726679
Mrvi1	0.0911876	-0.216792	0.275	0.407	0.726679
Snx17	0.0912333	-0.106606	0.055	0.132	0.726679
Kif1b	0.0912847	-0.397574	0.802	0.89	0.726679
Fam114a2	0.091356	0.34839	0.297	0.209	0.726679
Fyttd1	0.0915177	-0.250698	0.286	0.407	0.726679
Rarb	0.091603	-0.431493	0.495	0.56	0.726679
Gm37494	0.0916882	-0.168318	0.33	0.451	0.726679
Lrpprc	0.0916973	-0.264468	0.22	0.319	0.726679
Rnf149	0.0917101	0.201231	0.308	0.198	0.726679
Fkbp10	0.0917582	0.162829	0.143	0.066	0.726679
Nr3c2	0.0920465	-0.284274	0.802	0.934	0.726679
Mndal	0.0921808	0.252769	0.11	0.044	0.726679
Crls1	0.0921808	0.226061	0.11	0.044	0.726679
Zfp324	0.0921808	-0.168188	0.044	0.11	0.726679
Ipo4	0.0921808	0.161155	0.11	0.044	0.726679
Ykt6	0.0921808	0.20634	0.11	0.044	0.726679
1600012H06Rik	0.0921808	-0.20421	0.044	0.11	0.726679
Mapk1ip1	0.0926569	0.153531	0.275	0.165	0.726679
Rbfox3	0.0926706	-0.225648	0.143	0.242	0.726679
Gm26532	0.0928026	0.15953	0.341	0.22	0.726679
Numb	0.0928367	-0.238942	0.56	0.67	0.726679
Col6a2	0.092972	0.171504	0.33	0.22	0.726679
Kcnq1	0.0930239	0.30173	0.418	0.297	0.726679
Cttnbp2nl	0.0931532	0.243233	0.154	0.077	0.726679
Stard3	0.0931532	0.211325	0.154	0.077	0.726679
Polg	0.0931785	0.196923	0.319	0.198	0.726679
Adal	0.0933639	-0.137769	0.044	0.11	0.726679
Commd7	0.0933639	0.187849	0.11	0.044	0.726679
Cmtm8	0.0933639	0.224834	0.11	0.044	0.726679
Utp15	0.0933639	-0.205192	0.044	0.11	0.726679
Atf6b	0.0933639	0.167566	0.11	0.044	0.726679
Itgb4	0.0933902	-0.14519	0.055	0.132	0.726679
Fam3a	0.0934624	0.218775	0.176	0.088	0.726679
Tep1	0.0934624	-0.124643	0.088	0.176	0.726679
Slc26a7	0.0935168	-0.424537	0.209	0.319	0.726679
Cep78	0.0935395	-0.334393	0.154	0.253	0.726679
Ssbp2	0.0935471	-0.284532	0.747	0.78	0.726679
Txndc11	0.093824	-0.344812	0.396	0.484	0.726679
Sphkap	0.0939441	-0.164274	0.143	0.253	0.726679
Cacna2d3	0.0939873	-0.193747	0.44	0.593	0.726679
Rap1a	0.0939892	-0.221465	0.451	0.56	0.726679
Phactr2	0.0939982	-0.31143	0.473	0.593	0.726679
Rps5	0.0941097	0.36685	0.176	0.099	0.726679
Ero1l	0.0941223	-0.260937	0.11	0.198	0.726679
Ranbp3	0.0941349	-0.130436	0.11	0.209	0.726679
Creg1	0.094146	0.18161	0.154	0.077	0.726679
Rplp1	0.0943178	0.517467	0.363	0.253	0.727353
Spryd7	0.0945591	-0.194307	0.044	0.11	0.727441
Gabpa	0.0945591	-0.151107	0.044	0.11	0.727441
Tmem135	0.0945825	-0.23965	0.451	0.615	0.727441
Grid1	0.0947503	-0.311958	0.319	0.451	0.728081
Slc44a1	0.0948404	0.339264	0.451	0.352	0.728124
Abca3	0.0950741	-0.324002	0.242	0.341	0.729158
Thumpd3	0.0951473	0.26269	0.154	0.077	0.729158
Dopey2	0.095313	-0.187976	0.198	0.308	0.729158
Kank2	0.0953148	0.433375	0.582	0.516	0.729158
Uba1	0.0953983	0.390894	0.253	0.165	0.729158
Nhlrc3	0.0957666	0.119917	0.11	0.044	0.731324
Pltp	0.0962482	0.700059	0.352	0.275	0.732368
Exoc6b	0.0963384	-0.23436	0.78	0.846	0.732368
Lrpap1	0.0963718	0.263988	0.286	0.187	0.732368
Rsrc2	0.0964089	0.110703	0.659	0.56	0.732368
Terf2ip	0.0964575	-0.256598	0.088	0.165	0.732368
Stim2	0.0964698	-0.197768	0.418	0.549	0.732368
Mecom	0.0967019	0.0954171	0.132	0.055	0.732368
Rad23b	0.0967124	0.224239	0.253	0.154	0.732368
Kbtbd2	0.0968104	0.344767	0.22	0.132	0.732368
Ly6a	0.0969863	0.852429	0.11	0.044	0.732368
Capn1	0.0969863	-0.151148	0.044	0.11	0.732368
Ezh1	0.0970812	-0.345117	0.396	0.505	0.732368
Art3	0.0971755	0.520668	0.154	0.077	0.732368
Scmh1	0.0971994	-0.304383	0.758	0.813	0.732368
Dzip1	0.0972461	-0.384221	0.187	0.275	0.732368
Sgpp1	0.0972636	0.155049	0.176	0.088	0.732368
Pi4kb	0.0976269	-0.161439	0.374	0.516	0.733785
Zic1	0.0977095	0.273662	0.736	0.703	0.733785
Arrdc3	0.0978087	0.169163	0.187	0.099	0.733785
Hmgxb3	0.0981843	0.250307	0.264	0.154	0.733785
Med12	0.0982024	-0.186928	0.077	0.154	0.733785
Spon1	0.0982024	0.337361	0.154	0.077	0.733785
9930111J21Rik2	0.0982185	-0.18053	0.044	0.11	0.733785
Pcsk1	0.0982185	-0.134483	0.044	0.11	0.733785
Ly6c1	0.0982185	0.606985	0.11	0.044	0.733785
Fam13a	0.0983046	0.0710512	0.484	0.33	0.733792
Meis2	0.0986774	0.190123	0.33	0.22	0.734545
Mboat2	0.0986774	0.409166	0.33	0.22	0.734545
Usp46	0.0987689	0.286658	0.44	0.308	0.734545
Sap130	0.0987848	-0.237119	0.352	0.484	0.734545
A4galt	0.0989831	0.301582	0.527	0.429	0.734545
Btaf1	0.0990679	-0.111639	0.615	0.714	0.734545
Maml3	0.0990936	0.335538	0.725	0.615	0.734545
Nagk	0.0991997	-0.153588	0.143	0.242	0.734545
Myh10	0.0992426	0.360927	0.264	0.176	0.734545
Ptar1	0.09946	0.260301	0.198	0.121	0.734545
Kctd13	0.0994631	-0.137024	0.044	0.11	0.734545
Oxnad1	0.0994631	0.15446	0.11	0.044	0.734545
Ap2a1	0.0996447	0.200324	0.275	0.176	0.734545
Pdzd8	0.100081	0.262276	0.319	0.209	0.734545
Tbc1d14	0.100215	-0.337412	0.187	0.286	0.734545
Fam213a	0.100269	0.220538	0.22	0.132	0.734545
Loxl3	0.100282	0.180897	0.154	0.077	0.734545
Dhx16	0.100282	0.207352	0.154	0.077	0.734545
Serac1	0.10036	0.26827	0.231	0.143	0.734545
Sfxn1	0.100429	0.223316	0.165	0.088	0.734545
4732440D04Rik	0.100452	-0.182345	0.11	0.198	0.734545
Ust	0.100586	-0.391749	0.648	0.714	0.734545
Ube4bos1	0.10072	0.0877992	0.11	0.044	0.734545
Fgfr3	0.10072	-0.121463	0.044	0.11	0.734545
Lsm7	0.10072	0.0856748	0.11	0.044	0.734545
Oaf	0.10072	0.143808	0.11	0.044	0.734545
Sec24b	0.101031	0.217374	0.637	0.538	0.734545
Pcnt	0.101149	0.264791	0.22	0.132	0.734545
Nrxn1	0.101181	-0.329166	0.989	0.989	0.734545
Fcgrt	0.101273	0.247356	0.297	0.198	0.734545
Plxdc1	0.101288	0.150558	0.209	0.11	0.734545
Shroom2	0.101288	-0.354812	0.352	0.451	0.734545
Esam	0.101323	0.243551	0.143	0.066	0.734545
Pcsk5	0.101504	-0.758331	0.418	0.484	0.734545
Abhd17b	0.101524	-0.253271	0.286	0.385	0.734545
Dag1	0.101541	0.339781	0.527	0.418	0.734545
Pafah1b2	0.101561	0.175786	0.297	0.187	0.734545
Slc4a10	0.101749	-0.520558	0.593	0.681	0.734808
Stk25	0.101787	-0.267873	0.187	0.286	0.734808
Flna	0.102041	0.192672	0.275	0.176	0.734808
Snx18	0.102128	-0.120621	0.242	0.363	0.734808
Nipa1	0.102345	-0.0949185	0.187	0.297	0.734808
4933431E20Rik	0.102433	-0.110817	0.066	0.143	0.734808
Nr4a1	0.102433	0.0645214	0.143	0.066	0.734808
Zfp952	0.102498	0.217666	0.121	0.055	0.734808
Serinc3	0.102518	0.434781	0.615	0.516	0.734808
D10Wsu102e	0.102581	-0.30539	0.154	0.242	0.734808
Hexb	0.102583	0.223805	0.319	0.22	0.734808
Prkar1a	0.10293	0.352149	0.385	0.286	0.734808
Ctnnbip1	0.102955	0.232111	0.231	0.143	0.734808
Strn	0.103146	-0.279406	0.319	0.429	0.734808
Hs6st2	0.103152	-0.352027	0.176	0.286	0.734808
Bax	0.103248	0.319585	0.187	0.11	0.734808
Grb14	0.103266	0.336701	0.198	0.11	0.734808
Nr2c1	0.103316	-0.111965	0.154	0.253	0.734808
Sdk2	0.103468	-0.332017	0.077	0.154	0.734808
Arid1b	0.103508	-0.258152	0.714	0.824	0.734808
Nrbp1	0.103617	0.264272	0.297	0.198	0.734808
Tcf7l1	0.103632	-0.242667	0.473	0.582	0.734808
Scfd2	0.103658	-0.226766	0.33	0.462	0.734808
Zbtb41	0.10371	-0.256087	0.055	0.121	0.734808
Smc3	0.103848	-0.151072	0.374	0.495	0.734808
Ube2k	0.103878	0.273791	0.703	0.637	0.734808
Bcl2	0.103997	-0.423235	0.341	0.451	0.734808
Khdrbs1	0.104057	0.374243	0.538	0.418	0.734808
Spats2	0.104071	0.416534	0.33	0.242	0.734808
Hlcs	0.104166	0.372662	0.242	0.165	0.734878
Golga4	0.104432	-0.194908	0.385	0.516	0.735684
Cct5	0.104547	0.182859	0.187	0.099	0.735684
Etfbkmt	0.104568	-0.177376	0.044	0.11	0.735684
Dpm2	0.104682	0.154917	0.143	0.066	0.735684
Atf2	0.104707	-0.140326	0.582	0.681	0.735684
Foxp4	0.1051	-0.423044	0.319	0.418	0.737843
Ints2	0.105209	-0.185235	0.143	0.242	0.738006
Zfp644	0.105454	0.240018	0.582	0.462	0.738594
Prr16	0.105534	-0.237221	0.242	0.352	0.738594
Sigmar1	0.105576	-0.251269	0.088	0.165	0.738594
Tek	0.105636	0.410846	0.154	0.077	0.738594
Ilf3	0.105914	0.262645	0.33	0.231	0.739565
Nampt	0.105946	-0.246766	0.209	0.308	0.739565
Uckl1os	0.106165	0.159861	0.121	0.055	0.740494
Malat1	0.10626	0.17659	1	1	0.740553
Chm	0.106586	0.218917	0.549	0.418	0.741844
Heatr5a	0.106617	0.202381	0.264	0.176	0.741844
Map4k5	0.106744	-0.18403	0.484	0.56	0.742122
Kif13a	0.106969	-0.338621	0.495	0.593	0.743089
F8	0.107197	-0.0724423	0.044	0.11	0.744076
Fundc1	0.107411	-0.201911	0.055	0.121	0.744956
Nid2	0.107545	-0.206291	0.099	0.187	0.74526
Rps27rt	0.107661	0.669186	0.275	0.187	0.74526
Slc9a3r2	0.107776	0.437195	0.176	0.099	0.74526
Manba	0.107801	0.191879	0.319	0.209	0.74526
Eif1	0.10803	0.303831	0.429	0.319	0.745865
Arl5a	0.10841	0.228479	0.22	0.132	0.745865
Car13	0.10841	-0.257085	0.132	0.22	0.745865
Cpne3	0.10841	0.186874	0.22	0.132	0.745865
Rpl7l1	0.108423	-0.0132452	0.165	0.077	0.745865
Dhx15	0.108638	0.189307	0.429	0.308	0.745865
Lamtor2	0.108667	0.247999	0.121	0.055	0.745865
Ggh	0.108667	0.171349	0.121	0.055	0.745865
AU020206	0.108667	-0.209933	0.055	0.121	0.745865
Lypd6	0.108866	-0.424034	0.121	0.198	0.746276
Apoe	0.108901	0.827932	0.791	0.813	0.746276
Ptpn4	0.109769	-0.297651	0.484	0.571	0.750177
Ddit4l	0.109879	0.0667566	0.044	0.11	0.750177
Lurap1l	0.109936	0.135027	0.121	0.055	0.750177
Cdh18	0.110021	0.274327	0.571	0.473	0.750177
Aig1	0.110099	0.207256	0.516	0.374	0.750177
Cwc15	0.110611	0.0584425	0.187	0.099	0.750177
Pkd1	0.110687	-0.288901	0.429	0.527	0.750177
Fam155a	0.110784	-0.31695	0.747	0.857	0.750177
Gm11808	0.111061	0.325907	0.231	0.143	0.750177
Glrx3	0.111061	0.178747	0.231	0.143	0.750177
Arf3	0.111201	0.256702	0.319	0.22	0.750177
Tle4	0.111262	-0.230078	0.275	0.407	0.750177
D430041D05Rik	0.111301	-0.242477	0.187	0.297	0.750177
Aftph	0.111348	0.250277	0.56	0.429	0.750177
Agrn	0.111425	0.385767	0.308	0.22	0.750177
Man1a	0.111482	-0.282821	0.374	0.516	0.750177
Fam19a5	0.111508	-0.247385	0.253	0.374	0.750177
Rps13	0.111666	0.114777	0.143	0.066	0.750177
Sparcl1	0.111679	0.352417	0.659	0.604	0.750177
Spock2	0.11178	0.469419	0.407	0.297	0.750177
Elk3	0.111895	0.443312	0.275	0.187	0.750177
Slc6a12	0.111992	-0.286013	0.143	0.231	0.750177
Inpp5k	0.111992	0.265609	0.231	0.143	0.750177
Gabbr1	0.112019	-0.17315	0.44	0.571	0.750177
Epm2a	0.112087	-0.146619	0.11	0.198	0.750177
Psmb7	0.112089	0.252659	0.275	0.176	0.750177
Col16a1	0.112357	0.154801	0.154	0.077	0.750177
Dmwd	0.112357	0.133715	0.154	0.077	0.750177
Map3k7	0.11246	-0.211023	0.242	0.352	0.750177
Slc27a1	0.112484	0.213802	0.286	0.187	0.750177
Alkbh5	0.112484	-0.20344	0.187	0.286	0.750177
Pck2	0.112507	-0.199808	0.055	0.121	0.750177
Pxdn	0.112507	-0.18763	0.055	0.121	0.750177
Sun1	0.112516	0.198694	0.363	0.253	0.750177
Senp7	0.112635	-0.164189	0.527	0.659	0.750177
Adamts2	0.113044	-0.24948	0.341	0.462	0.750177
Fn1	0.11316	0.70293	0.44	0.341	0.750177
Kif2a	0.11316	0.331872	0.44	0.341	0.750177
Lgr4	0.113263	0.402693	0.495	0.429	0.750177
Tbc1d31	0.113301	0.275109	0.132	0.066	0.750177
Dera	0.113432	0.367396	0.154	0.088	0.750177
Cd151	0.113509	0.155422	0.154	0.077	0.750177
Gpr182	0.113811	0.24922	0.121	0.055	0.750177
Elavl3	0.113828	-0.399249	0.132	0.209	0.750177
Clu	0.113838	0.20841	0.275	0.176	0.750177
Iqsec1	0.113886	-0.234166	0.319	0.44	0.750177
Gm15489	0.113894	0.192951	0.209	0.121	0.750177
Cep97	0.113894	-0.204501	0.121	0.209	0.750177
Kdr	0.114	0.0664865	0.11	0.044	0.750177
Fam126b	0.114024	-0.289156	0.352	0.462	0.750177
Nars2	0.114061	0.166162	0.286	0.176	0.750177
Ccdc12	0.114082	0.130298	0.308	0.209	0.750177
Lsm14a	0.114273	0.173122	0.527	0.407	0.750177
Arl8b	0.114473	-0.179904	0.209	0.33	0.750177
Igbp1	0.11467	-0.128749	0.077	0.154	0.750177
9330159F19Rik	0.11467	0.107363	0.154	0.077	0.750177
Kmt2d	0.115058	0.14921	0.308	0.198	0.750177
Micall1	0.115132	-0.261745	0.198	0.297	0.750177
Yipf6	0.115175	0.201648	0.176	0.099	0.750177
Qk	0.115182	0.101605	0.868	0.846	0.750177
Itm2c	0.115196	0.281903	0.615	0.505	0.750177
Gm15261	0.115327	0.351671	0.187	0.11	0.750177
B4galt4	0.115327	0.249432	0.187	0.11	0.750177
Kat6a	0.115369	-0.226501	0.33	0.429	0.750177
Plppr4	0.115372	-0.219015	0.154	0.264	0.750177
Kcnn2	0.115376	-0.394363	0.187	0.275	0.750177
Sh3rf1	0.115713	0.21836	0.516	0.374	0.750177
Spop	0.115751	-0.288131	0.67	0.747	0.750177
Atox1	0.115796	0.350925	0.132	0.066	0.750177
Aox3	0.115816	-0.368984	0.22	0.33	0.750177
Cdk5rap1	0.115839	-0.192227	0.165	0.264	0.750177
Ap3m1	0.115839	0.214153	0.264	0.165	0.750177
Hdgfl2	0.1159	-0.223247	0.121	0.209	0.750177
Pex19	0.115948	-0.254077	0.187	0.286	0.750177
Sult1a1	0.116001	0.250571	0.242	0.154	0.750177
Tbcd	0.116115	-0.253625	0.297	0.418	0.750347
2210408I21Rik	0.11624	-0.282995	0.473	0.593	0.75037
Mif	0.116453	0.175303	0.121	0.055	0.75037
Slc35a3	0.116739	-0.207238	0.143	0.231	0.75037
Cnnm3	0.116804	-0.128991	0.121	0.22	0.75037
Pdia6	0.116876	0.227619	0.286	0.198	0.75037
Cstf2	0.116913	-0.181365	0.121	0.209	0.75037
Nol4	0.116993	-0.210137	0.231	0.352	0.75037
Lamtor3	0.117238	0.113441	0.198	0.11	0.75037
Pik3ca	0.117386	0.217245	0.549	0.429	0.75037
Kmt2e	0.117456	-0.104882	0.769	0.824	0.75037
Znrf2	0.117595	0.0870836	0.253	0.154	0.75037
Six5	0.117634	0.187546	0.165	0.088	0.75037
Prickle1	0.117695	-0.205337	0.758	0.857	0.75037
Lonrf1	0.117707	0.170701	0.231	0.143	0.75037
Gm36823	0.117792	0.420945	0.121	0.055	0.75037
Syne3	0.117792	0.154393	0.121	0.055	0.75037
Casp7	0.117792	-0.193298	0.055	0.121	0.75037
Plekhj1	0.117922	-0.334504	0.121	0.198	0.75037
Soat1	0.118104	0.282461	0.308	0.22	0.75037
Ccser1	0.118267	0.0262394	0.626	0.846	0.75037
Col6a3	0.11829	-0.081531	0.11	0.198	0.75037
Dnajc18	0.118532	0.145974	0.319	0.209	0.75037
Zfp800	0.118601	-0.230382	0.187	0.286	0.75037
Ap3s1	0.118601	-0.183194	0.187	0.286	0.75037
Sec24a	0.118759	0.299738	0.429	0.341	0.75037
Gm32618	0.118782	-0.255893	0.088	0.165	0.75037
Sqle	0.118782	-0.240208	0.088	0.165	0.75037
Naa16	0.119036	0.237663	0.451	0.341	0.75037
Tmed4	0.119058	0.294321	0.231	0.154	0.75037
Gfm1	0.119144	0.204334	0.121	0.055	0.75037
Adamts3	0.119144	0.125557	0.121	0.055	0.75037
Plpp5	0.119144	0.12071	0.121	0.055	0.75037
Ehmt1	0.119255	0.260677	0.67	0.582	0.75037
Zfp207	0.11932	-0.30519	0.538	0.626	0.75037
Frmd4a	0.119493	-0.318703	0.648	0.758	0.75037
Cep295	0.119515	0.252003	0.374	0.275	0.75037
Man2c1os	0.119662	0.157741	0.231	0.143	0.75037
Cisd2	0.119707	-0.326193	0.253	0.363	0.75037
Pbx3	0.119823	-0.284674	0.692	0.791	0.75037
Bcorl1	0.119938	-0.137283	0.088	0.165	0.75037
Ccdc106	0.119973	-0.331243	0.077	0.143	0.75037
Cd2bp2	0.119973	0.218049	0.143	0.077	0.75037
Usmg5	0.119973	0.274828	0.143	0.077	0.75037
Gabpb2	0.120043	-0.340151	0.418	0.505	0.75037
Mtor	0.120117	0.313173	0.352	0.264	0.75037
Tmem259	0.120125	-0.230214	0.176	0.275	0.75037
Sgtb	0.120507	0.16264	0.121	0.055	0.751508
Gm17382	0.120507	-0.157739	0.055	0.121	0.751508
Pfkp	0.120569	-0.296158	0.242	0.352	0.751508
Rcor3	0.12078	-0.149156	0.242	0.363	0.752277
Fzd6	0.120925	0.311398	0.385	0.297	0.752637
Cspg4	0.121084	0.354504	0.22	0.132	0.752782
Cwc22	0.121123	-0.283778	0.209	0.319	0.752782
Tnpo1	0.121332	-0.2834	0.615	0.692	0.753536
Akap9	0.121684	0.353712	0.56	0.473	0.754516
Lysmd2	0.12177	0.226038	0.187	0.11	0.754516
Gigyf2	0.121787	0.22988	0.604	0.516	0.754516
Fyco1	0.12184	0.262583	0.385	0.286	0.754516
Nucks1	0.122232	0.124924	0.44	0.319	0.755055
Cgnl1	0.122237	0.466622	0.604	0.549	0.755055
Gtf2b	0.122278	0.15969	0.165	0.088	0.755055
Ube3b	0.122278	0.146826	0.165	0.088	0.755055
Tes	0.122462	-0.329057	0.077	0.143	0.75535
Gsdme	0.122718	0.337807	0.516	0.44	0.75535
Tgfbr3	0.122859	-0.271817	0.791	0.835	0.75535
Psmc5	0.12287	0.179261	0.187	0.11	0.75535
Arhgdia	0.122968	0.191855	0.176	0.099	0.75535
Zfp710	0.123132	0.173281	0.22	0.132	0.75535
Trpv2	0.123132	0.183126	0.22	0.132	0.75535
Vim	0.123197	0.485466	0.22	0.143	0.75535
Prkx	0.123461	0.164318	0.165	0.088	0.75535
Agpat3	0.123468	-0.129938	0.22	0.33	0.75535
Rtkn	0.123543	-0.242797	0.066	0.132	0.75535
Ckap4	0.123543	-0.231533	0.066	0.132	0.75535
Tor1aip2	0.123658	0.255512	0.407	0.319	0.75535
Shank1	0.123703	0.196148	0.242	0.154	0.75535
Dgki	0.123742	-0.0994707	0.363	0.473	0.75535
Alpk1	0.123955	-0.273799	0.198	0.297	0.75535
Mpv17	0.124048	-0.156772	0.187	0.286	0.75535
Afg3l2	0.124048	-0.192465	0.187	0.286	0.75535
Fgfr1op	0.124167	-0.220824	0.132	0.22	0.75535
Ing4	0.124247	0.27805	0.33	0.242	0.75535
Rps3a1	0.124279	0.494212	0.198	0.121	0.75535
Cldnd1	0.124302	0.105838	0.154	0.077	0.75535
Tm4sf1	0.124485	0.448931	0.297	0.22	0.75535
Igf2r	0.124537	0.246093	0.418	0.319	0.75535
Ccdc28b	0.124653	0.172193	0.165	0.088	0.75535
Asb8	0.124671	-0.125966	0.055	0.121	0.75535
Rpl32	0.124693	0.292011	0.242	0.154	0.75535
Gm17655	0.124872	0.147231	0.132	0.066	0.755373
Caprin2	0.124872	-0.193861	0.066	0.132	0.755373
Tns3	0.125208	0.191316	0.22	0.132	0.756606
Scrn1	0.125268	0.251287	0.176	0.099	0.756606
Ogt	0.12534	0.192649	0.901	0.923	0.756606
Ptpn11	0.125614	0.205926	0.396	0.297	0.757056
Gm29683	0.125749	-0.249162	0.33	0.44	0.757056
Aldh1a1	0.125809	-0.298086	0.385	0.462	0.757056
Lpcat3	0.125837	-0.195986	0.253	0.352	0.757056
Poglut1	0.125854	-0.21022	0.088	0.165	0.757056
Pdlim5	0.126063	-0.187914	0.637	0.769	0.757379
Them4	0.126083	-0.0941358	0.055	0.121	0.757379
Gclm	0.126219	0.234766	0.187	0.11	0.757666
Tasp1	0.126445	-0.341322	0.429	0.527	0.758008
Tcaf1	0.126474	-0.332036	0.363	0.451	0.758008
Actb	0.12654	0.480598	0.604	0.549	0.758008
Ndrg4	0.126682	0.344074	0.264	0.187	0.758332
Zscan26	0.126862	-0.0309383	0.264	0.396	0.758347
Zfr	0.127138	-0.215236	0.725	0.824	0.758347
Cenpc1	0.127149	0.183584	0.341	0.242	0.758347
Kcmf1	0.127233	-0.180186	0.549	0.692	0.758347
Rptor	0.127481	-0.183679	0.495	0.637	0.758347
Gpr22	0.127508	-0.154204	0.055	0.121	0.758347
Pla1a	0.127508	0.121712	0.121	0.055	0.758347
Mt3	0.127565	0.237842	0.132	0.066	0.758347
Prkch	0.127565	0.333067	0.132	0.066	0.758347
Cldn5	0.127565	0.828785	0.132	0.066	0.758347
Phf8	0.127762	0.275937	0.418	0.319	0.758806
Supt3	0.127901	-0.416607	0.429	0.495	0.758806
Derl1	0.127907	0.19588	0.297	0.209	0.758806
Fam129a	0.128073	-0.166419	0.077	0.154	0.759268
Zfp788	0.128243	0.329459	0.209	0.132	0.759567
Xpo7	0.128299	0.105412	0.626	0.495	0.759567
Tbc1d1	0.128596	0.278946	0.429	0.33	0.759716
Ip6k1	0.128684	0.228217	0.286	0.198	0.759716
Abcd3	0.128718	-0.144102	0.429	0.571	0.759716
Gt(ROSA)26Sor	0.128782	0.172911	0.176	0.099	0.759716
Vps4a	0.128861	0.254232	0.143	0.077	0.759716
Zfp707	0.128928	-0.142047	0.066	0.132	0.759716
Ctdspl2	0.128969	-0.250541	0.407	0.527	0.759716
Nf1	0.129128	-0.264894	0.703	0.758	0.759716
Ccz1	0.129182	-0.235771	0.231	0.33	0.759716
Nsg2	0.129414	0.229783	0.352	0.264	0.759716
Aatk	0.129429	-0.454262	0.143	0.22	0.759716
Il1rapl1	0.129531	-0.195418	0.923	0.89	0.759716
Scn1b	0.129957	-0.258638	0.209	0.308	0.759716
Plekhm3	0.130176	-0.312472	0.341	0.429	0.759716
Stoml2	0.130303	0.176989	0.132	0.066	0.759716
Zdhhc13	0.130303	0.20257	0.132	0.066	0.759716
Supt7l	0.130396	-0.0829292	0.055	0.121	0.759716
Sgsm1	0.130396	0.0756995	0.121	0.055	0.759716
Dctn6	0.130414	0.191179	0.209	0.132	0.759716
Gm12905	0.13044	-0.259123	0.198	0.297	0.759716
Ppid	0.13048	-0.110245	0.099	0.187	0.759716
Pigt	0.130516	-0.164598	0.132	0.22	0.759716
Gm27151	0.130552	0.398298	0.264	0.187	0.759716
Hivep3	0.130562	-0.163748	0.473	0.56	0.759716
Ryk	0.130632	-0.161649	0.341	0.462	0.759716
C330018D20Rik	0.130635	0.11607	0.154	0.077	0.759716
Nhsl1	0.130721	-0.127122	0.374	0.505	0.759716
Strip1	0.130794	0.213652	0.187	0.11	0.759716
Tmem167	0.131038	0.18817	0.451	0.374	0.760386
Auts2	0.131086	-0.21328	0.945	0.945	0.760386
Phf24	0.131262	-0.280789	0.165	0.253	0.76067
Tada2a	0.131311	-0.247076	0.242	0.33	0.76067
Prrc2c	0.13143	0.23005	0.769	0.736	0.760847
Zfp113	0.131688	-0.254403	0.066	0.132	0.761181
Ulk3	0.131688	-0.188596	0.066	0.132	0.761181
Vac14	0.131858	0.0784404	0.121	0.055	0.761181
Dennd5a	0.132006	-0.181819	0.462	0.56	0.761181
Tial1	0.132346	-0.210933	0.407	0.538	0.761181
Tfg	0.132347	-0.14866	0.154	0.253	0.761181
Ipo9	0.132363	-0.271803	0.176	0.264	0.761181
Cct3	0.132363	0.271573	0.264	0.176	0.761181
Ppargc1a	0.132363	-0.254291	0.176	0.264	0.761181
Zfp37	0.132372	-0.193736	0.099	0.176	0.761181
Dhx40	0.132584	0.113203	0.286	0.187	0.761404
Hdgf	0.132587	0.215664	0.297	0.209	0.761404
Id2	0.132688	-0.313474	0.132	0.22	0.761477
Lrch1	0.133038	0.270216	0.527	0.385	0.762978
Dars2	0.133249	-0.0931956	0.088	0.165	0.76368
Atp6v1c1	0.133365	0.252344	0.264	0.176	0.763833
Gm26740	0.133539	-0.648787	0.209	0.297	0.76408
Gm15446	0.133585	0.163813	0.176	0.099	0.76408
Mob3b	0.13393	0.309463	0.593	0.527	0.765506
Pgbd5	0.134012	0.294357	0.154	0.088	0.765506
Bhlhe41	0.134165	0.205963	0.143	0.077	0.765872
Csgalnact2	0.134309	-0.211237	0.11	0.187	0.766182
Magi3	0.134586	-0.31089	0.538	0.67	0.766877
Pcf11	0.134715	-0.17622	0.385	0.505	0.766877
Rps17	0.134822	0.110705	0.121	0.055	0.766877
Hif1a	0.134926	0.0833353	0.297	0.187	0.766877
D3Ertd751e	0.134938	-0.239487	0.154	0.242	0.766877
Nlk	0.134965	0.268516	0.637	0.571	0.766877
Mtus2	0.135065	-0.17107	0.187	0.275	0.766932
Hnrnpll	0.135243	0.264924	0.495	0.44	0.766932
Pigp	0.135386	0.2086	0.264	0.176	0.766932
Mrpl48	0.135458	0.269482	0.297	0.209	0.766932
Lcor	0.135493	-0.226838	0.56	0.659	0.766932
Cbx5	0.135509	0.301521	0.516	0.429	0.766932
Rnf185	0.135882	0.362699	0.33	0.242	0.767418
Pdik1l	0.136323	-0.0946174	0.055	0.121	0.767418
Dcc	0.136403	-0.53981	0.516	0.626	0.767418
Coro7	0.136405	-0.201291	0.176	0.264	0.767418
Rps15	0.136547	0.374044	0.352	0.275	0.767418
Mkl2	0.136557	0.319837	0.495	0.429	0.767418
Tro	0.136613	-0.382469	0.088	0.154	0.767418
Cyb5b	0.136868	0.184671	0.407	0.308	0.767418
Ubxn1	0.13688	0.200296	0.143	0.077	0.767418
Emc3	0.137184	0.311229	0.286	0.209	0.767418
Grtp1	0.137346	0.156234	0.132	0.066	0.767418
Prkar2b	0.137346	0.230625	0.132	0.066	0.767418
Acat2	0.137346	-0.149371	0.066	0.132	0.767418
Actg1	0.137368	0.243056	0.418	0.308	0.767418
Ppp1r1a	0.137388	0.826939	0.286	0.198	0.767418
Prex2	0.137502	0.0484078	0.495	0.363	0.767418
Arpc3	0.137518	0.347828	0.231	0.154	0.767418
Rsbn1	0.13756	-0.219435	0.341	0.44	0.767418
Akap7	0.137597	-0.212878	0.451	0.593	0.767418
Aox1	0.137633	-0.434081	0.319	0.385	0.767418
Il1rap	0.137738	-0.396516	0.286	0.396	0.767418
Ssna1	0.137836	0.0602869	0.121	0.055	0.767418
Hnrnpr	0.138041	-0.240363	0.626	0.725	0.767418
Mrc2	0.138041	-0.186519	0.626	0.725	0.767418
Calm2	0.138041	0.30473	0.692	0.659	0.767418
Prkca	0.13807	-0.188281	0.626	0.703	0.767418
Zfp507	0.138134	0.085465	0.242	0.154	0.767418
Mtfr1l	0.138364	-0.130308	0.088	0.165	0.767418
Cacna1d	0.138434	-0.382942	0.374	0.451	0.767418
Trappc4	0.138526	-0.200539	0.099	0.176	0.767418
Faim2	0.138526	0.103801	0.176	0.099	0.767418
Ddr2	0.138609	-0.290657	0.604	0.659	0.767418
Ice1	0.138619	0.204682	0.341	0.253	0.767418
Mtif2	0.138623	-0.251052	0.286	0.396	0.767418
Tti2	0.138789	-0.118834	0.066	0.132	0.767841
Stx1b	0.139108	0.151185	0.187	0.11	0.768651
Scd2	0.13916	0.227288	0.495	0.407	0.768651
Rgmb	0.139342	0.162629	0.33	0.231	0.768651
Cdk8	0.13938	0.315348	0.681	0.582	0.768651
Cux2	0.139382	0.299853	0.209	0.132	0.768651
Gba2	0.139783	0.216948	0.176	0.099	0.770372
Spred1	0.139998	0.32929	0.473	0.385	0.770434
Ptp4a2	0.140101	0.213452	0.538	0.396	0.770434
Reep3	0.140101	0.202673	0.505	0.429	0.770434
Zfp467	0.140244	-0.112844	0.066	0.132	0.770434
Trnt1	0.140244	-0.15793	0.066	0.132	0.770434
Gdpd5	0.14041	-0.148823	0.319	0.429	0.770434
Ttc37	0.140486	-0.326455	0.253	0.341	0.770434
Arl14ep	0.14051	-0.17495	0.132	0.22	0.770434
Plpbp	0.140638	0.0855106	0.231	0.143	0.770649
Gtf2h5	0.140926	0.108202	0.198	0.11	0.771329
Fus	0.141021	0.190408	0.879	0.857	0.771329
Tnfrsf1a	0.141031	0.168596	0.143	0.077	0.771329
Ldlr	0.141389	-0.21965	0.154	0.242	0.771582
1700030F04Rik	0.141459	0.313168	0.297	0.22	0.771582
Nbn	0.141557	-0.185971	0.11	0.187	0.771582
Nr1h2	0.141557	-0.228494	0.11	0.187	0.771582
Pstk	0.141557	0.252161	0.187	0.11	0.771582
Trmt2b	0.141696	-0.279098	0.132	0.209	0.771582
Vps13a	0.141705	-0.19079	0.703	0.813	0.771582
Fastk	0.142187	-0.134391	0.121	0.209	0.773611
Edc4	0.142323	-0.129119	0.099	0.176	0.773611
Msl2	0.142369	0.314119	0.319	0.231	0.773611
Fbf1	0.142436	-0.189566	0.077	0.143	0.773611
Chn1	0.142913	-0.157441	0.44	0.56	0.774818
Spice1	0.142952	-0.0542745	0.154	0.253	0.774818
Sgk3	0.142956	-0.22244	0.297	0.407	0.774818
Retreg1	0.143018	-0.386136	0.154	0.231	0.774818
Cmtm7	0.143374	-0.22437	0.121	0.209	0.775342
Snta1	0.143414	-0.182725	0.418	0.516	0.775342
Zfp950	0.143423	-0.144819	0.67	0.747	0.775342
Rlf	0.143662	-0.223869	0.407	0.505	0.775342
Poc1b	0.143749	0.159813	0.198	0.121	0.775342
Lmln	0.143851	-0.156896	0.077	0.143	0.775342
Ppil3	0.143852	0.157086	0.143	0.077	0.775342
Gtf2a2	0.143888	0.250732	0.352	0.253	0.775342
Fam214a	0.143962	0.279444	0.626	0.538	0.775342
Brinp2	0.144015	-0.185518	0.143	0.231	0.775342
2610035D17Rik	0.144361	0.186202	0.297	0.209	0.776017
Nubpl	0.144703	-0.190628	0.154	0.242	0.776017
Fam184a	0.144937	0.202847	0.253	0.165	0.776017
Bcar1	0.144937	0.162854	0.253	0.165	0.776017
Zmiz2	0.144964	0.177783	0.198	0.121	0.776017
Ncor1	0.145059	-0.238732	0.791	0.824	0.776017
Lmo7	0.145137	0.194351	0.33	0.231	0.776017
Mpdu1	0.145209	0.302968	0.187	0.121	0.776017
Tacc2	0.145237	0.290812	0.341	0.253	0.776017
Zfp160	0.145246	0.257397	0.363	0.275	0.776017
Dcbld1	0.145279	0.320843	0.143	0.077	0.776017
Tfrc	0.145292	0.567347	0.187	0.11	0.776017
Sirt2	0.145312	0.198802	0.319	0.231	0.776017
Rnf145	0.145794	-0.148785	0.264	0.363	0.778109
Atp2b3	0.146181	-0.152235	0.066	0.132	0.779303
Mbnl1	0.146198	0.184696	0.736	0.714	0.779303
Atp6v1g2	0.146317	0.148139	0.165	0.088	0.779454
Wdr25	0.147269	0.283874	0.121	0.066	0.78404
Nop14	0.147695	-0.118306	0.066	0.132	0.785025
Polr2h	0.147695	0.0864536	0.132	0.066	0.785025
Lpgat1	0.147824	-0.193639	0.341	0.451	0.785025
Dusp10	0.148164	-0.259856	0.077	0.143	0.785025
Vps9d1	0.148164	0.159422	0.143	0.077	0.785025
Pcid2	0.148374	0.282803	0.165	0.099	0.785025
Kcnt1	0.148518	-0.206315	0.242	0.341	0.785025
Ganab	0.148518	0.227316	0.33	0.253	0.785025
Slc16a9	0.148521	-0.36369	0.22	0.297	0.785025
Zfp763	0.148798	-0.034045	0.055	0.121	0.785025
0610009O20Rik	0.148817	0.206108	0.209	0.132	0.785025
Itga11	0.148829	-0.0352821	0.099	0.176	0.785025
Ptprt	0.148884	-0.37119	0.33	0.418	0.785025
Smg1	0.148906	-0.27249	0.648	0.725	0.785025
H2afj	0.148959	0.258504	0.187	0.121	0.785025
Rpa1	0.149	0.168268	0.264	0.165	0.785025
Raph1	0.149003	-0.104701	0.374	0.505	0.785025
Filip1l	0.149111	0.120663	0.176	0.275	0.785109
Uty	0.149361	-0.247086	0.659	0.758	0.785654
Ckb	0.14958	0.167119	0.604	0.505	0.785654
Clptm1l	0.149623	0.145263	0.143	0.077	0.785654
Tmem109	0.149878	0.108114	0.22	0.132	0.785654
Afap1l2	0.1499	0.390062	0.198	0.121	0.785654
Tshz1	0.149938	-0.10793	0.187	0.286	0.785654
Fitm2	0.149944	0.24941	0.11	0.055	0.785654
Gm28198	0.149944	0.230458	0.11	0.055	0.785654
Ufc1	0.150389	0.12077	0.187	0.11	0.787031
Ddx5	0.150389	0.212872	0.967	0.901	0.787031
Rpl41	0.150782	0.365808	0.495	0.374	0.787729
Wdr82	0.150954	-0.173749	0.143	0.231	0.787729
Eef1a1	0.150999	0.43985	0.615	0.516	0.787729
Zswim3	0.15108	-0.20295	0.099	0.165	0.787729
Gm5141	0.151093	0.201763	0.143	0.077	0.787729
Large1	0.151416	-0.199885	0.846	0.945	0.787729
Ctgf	0.151493	-0.305089	0.099	0.176	0.787729
Gm26606	0.151493	-0.135011	0.099	0.176	0.787729
Psmc2	0.151493	-0.115901	0.099	0.176	0.787729
Rev3l	0.151508	-0.296578	0.538	0.615	0.787729
Gm13919	0.151621	0.205036	0.11	0.055	0.787729
Elof1	0.151621	0.214194	0.11	0.055	0.787729
Tnr	0.151789	0.175154	0.275	0.396	0.787729
Piezo2	0.151857	-0.883109	0.187	0.253	0.787729
Magi2	0.152026	-0.190331	0.923	0.978	0.787729
Dolk	0.152049	-0.0171056	0.121	0.055	0.787729
Psmd14	0.152111	0.066186	0.495	0.363	0.787729
Pald1	0.152169	0.513033	0.231	0.154	0.787729
Reep5	0.152295	0.178955	0.44	0.33	0.787908
Ankrd44	0.152557	-0.152351	0.396	0.473	0.788406
Abcd4	0.152574	-0.159764	0.077	0.143	0.788406
Emp3	0.152666	0.153768	0.242	0.154	0.788406
Nono	0.152916	-0.0844687	0.253	0.385	0.789123
Gm26745	0.152988	-0.120485	0.11	0.187	0.789123
Manbal	0.153179	-0.170931	0.143	0.22	0.789413
Zranb1	0.153227	0.192477	0.582	0.484	0.789413
Myo5a	0.153601	-0.225973	0.308	0.396	0.790715
Arhgap31	0.153663	0.262199	0.681	0.56	0.790715
Sfpq	0.153846	0.163807	0.78	0.67	0.790832
Vps29	0.153879	-0.146993	0.165	0.253	0.790832
Ppp2r3a	0.154131	-0.206128	0.648	0.736	0.790832
Rnf141	0.154173	-0.156122	0.231	0.33	0.790832
Adgrv1	0.154197	-0.403582	0.165	0.242	0.790832
Ccdc90b	0.1543	0.17148	0.187	0.11	0.790832
Boc	0.154408	-0.315164	0.341	0.44	0.790832
Atg3	0.154421	0.275712	0.319	0.231	0.790832
Ppfibp1	0.154575	0.371662	0.396	0.33	0.79115
Cep170	0.154996	-0.125858	0.319	0.418	0.792653
Chchd10	0.155569	0.189251	0.143	0.077	0.792653
Frg1	0.155569	0.134367	0.143	0.077	0.792653
Sap18	0.155569	-0.124639	0.077	0.143	0.792653
Tmem18	0.155569	-0.129307	0.077	0.143	0.792653
Ccnl1	0.155636	-0.106358	0.44	0.56	0.792653
Gas7	0.15572	-0.268108	0.429	0.516	0.792653
Lncpint	0.155751	0.206132	0.89	0.868	0.792653
Slc30a5	0.155761	0.100275	0.297	0.198	0.792653
Cystm1	0.155849	-0.159187	0.209	0.308	0.792653
Ildr2	0.155951	-0.262155	0.527	0.637	0.792653
Ranbp10	0.156175	-0.211453	0.275	0.374	0.792653
Hsph1	0.156208	0.276098	0.209	0.132	0.792653
Gnas	0.156209	0.246511	0.934	0.835	0.792653
Actr1b	0.156249	0.194769	0.198	0.121	0.792653
Seh1l	0.156363	-0.223205	0.11	0.176	0.792768
Trim11	0.156604	0.218373	0.165	0.099	0.793522
Ipcef1	0.156738	-0.28019	0.055	0.11	0.793734
Gm10837	0.157031	-0.117971	0.066	0.132	0.794533
Hk1	0.157378	0.176681	0.308	0.22	0.794533
Inpp5a	0.1576	0.208906	0.429	0.33	0.794533
Slc24a2	0.157731	-0.561252	0.462	0.527	0.794533
Crlf3	0.157744	0.36622	0.407	0.341	0.794533
Dennd4c	0.158013	0.176385	0.571	0.484	0.794533
Jag1	0.15811	0.361853	0.231	0.154	0.794533
Gm26518	0.158167	0.19567	0.341	0.253	0.794533
Obsl1	0.158288	-0.16139	0.11	0.187	0.794533
Atg2b	0.158314	-0.122358	0.099	0.176	0.794533
Fign	0.158324	0.297536	0.319	0.242	0.794533
Crocc	0.158473	0.181535	0.11	0.055	0.794533
Rad9b	0.158473	-0.210551	0.055	0.11	0.794533
Bdkrb2	0.158473	-0.275442	0.055	0.11	0.794533
Slc19a2	0.158609	-0.123678	0.077	0.143	0.794533
Tprgl	0.158609	0.139749	0.143	0.077	0.794533
Eif2ak1	0.158609	0.180027	0.143	0.077	0.794533
Slc17a5	0.158682	0.0751358	0.286	0.187	0.794533
Klhl18	0.158732	-0.193579	0.132	0.209	0.794533
Tln2	0.159084	0.0594979	0.659	0.538	0.794533
Wsb2	0.159196	0.0351076	0.264	0.165	0.794533
Ppp2r5e	0.159332	0.129504	0.582	0.473	0.794533
Fbxo18	0.159455	-0.129488	0.198	0.286	0.794533
Arf1	0.159549	0.167975	0.33	0.242	0.794533
Fxr1	0.159569	0.272336	0.484	0.418	0.794533
Nedd8	0.159753	0.130623	0.242	0.154	0.794533
Mtx2	0.159801	0.203597	0.275	0.198	0.794533
Pds5b	0.159825	-0.0912623	0.67	0.769	0.794533
Mtdh	0.159853	-0.149534	0.637	0.692	0.794533
Tmem241	0.159895	-0.312975	0.231	0.308	0.794533
Acly	0.160155	0.183106	0.198	0.121	0.794533
Sfrp1	0.160222	-0.191359	0.055	0.11	0.794533
Dda1	0.160222	0.155887	0.11	0.055	0.794533
Pecam1	0.160222	0.535037	0.11	0.055	0.794533
Gm28285	0.160222	-0.235228	0.055	0.11	0.794533
Fsd1l	0.160309	-0.320851	0.088	0.154	0.794533
Rabl3	0.160309	-0.234042	0.088	0.154	0.794533
Plekhh2	0.160823	0.283982	0.407	0.319	0.796285
Flvcr2	0.160847	0.260011	0.165	0.099	0.796285
Lsm12	0.161107	-0.128956	0.099	0.176	0.79647
Atxn2	0.161398	-0.165855	0.593	0.659	0.79647
Adck1	0.161563	0.339873	0.231	0.165	0.79647
Mical2	0.161638	-0.233399	0.451	0.527	0.79647
Cbarp	0.161693	0.140142	0.143	0.077	0.79647
Spcs1	0.161693	0.246746	0.143	0.077	0.79647
Anks1	0.161711	-0.329793	0.352	0.418	0.79647
Fam126a	0.161758	0.188368	0.231	0.154	0.79647
Tmtc1	0.161798	-0.287009	0.659	0.758	0.79647
Lrrn2	0.161985	-0.194178	0.055	0.11	0.79647
Fam216a	0.161985	0.172825	0.11	0.055	0.79647
Ostm1	0.161994	0.198451	0.187	0.121	0.79647
Ndufs7	0.16228	0.18197	0.165	0.099	0.797424
Rngtt	0.162383	-0.2914	0.462	0.549	0.797474
Zbtb7a	0.162592	0.306271	0.374	0.297	0.797872
Pak3	0.162776	-0.228837	0.22	0.308	0.797872
Msrb3	0.162832	0.120438	0.418	0.297	0.797872
Setd5	0.162954	-0.194206	0.824	0.879	0.797872
Rock2	0.163235	-0.203372	0.791	0.846	0.797872
Zkscan8	0.163499	-0.0791708	0.066	0.132	0.797872
Nadk	0.163502	0.217444	0.297	0.209	0.797872
Rcc1	0.163527	0.0943202	0.22	0.132	0.797872
Ecd	0.163527	0.0908568	0.22	0.132	0.797872
Slc1a3	0.163591	-0.226977	0.473	0.615	0.797872
Ptgds	0.163695	0.745374	0.901	0.857	0.797872
Dtnbos	0.163763	-0.114478	0.055	0.11	0.797872
Rbm22	0.163763	-0.15435	0.055	0.11	0.797872
Trove2	0.163854	0.0648538	0.264	0.176	0.797872
Tmod2	0.163889	0.250114	0.451	0.363	0.797872
Aqr	0.163946	-0.232079	0.198	0.286	0.797872
Lamc1	0.164182	0.350933	0.659	0.637	0.798567
Slc12a7	0.164619	-0.31875	0.209	0.297	0.799128
Aup1	0.164631	0.234787	0.176	0.11	0.799128
Unc80	0.164674	0.181852	0.363	0.264	0.799128
Rmst	0.164795	-0.294233	0.088	0.154	0.799128
Izumo4	0.164851	0.184622	0.33	0.242	0.799128
Ttc17	0.164854	0.144209	0.44	0.341	0.799128
Rab3a	0.165176	0.29728	0.165	0.099	0.799832
Slc38a1	0.16526	-0.257119	0.275	0.374	0.799832
Fat4	0.165331	-0.63637	0.374	0.44	0.799832
Swt1	0.165436	-0.242498	0.385	0.484	0.799832
Tbl1x	0.165482	0.275486	0.736	0.659	0.799832
Pram1	0.165556	0.186973	0.11	0.055	0.799832
Usp12	0.16567	0.0158255	0.198	0.319	0.799934
Dcn	0.165821	0.357843	0.396	0.319	0.800214
Nomo1	0.166102	0.276068	0.242	0.165	0.800928
Zfp60	0.166491	-0.176146	0.132	0.209	0.800928
Rab3ip	0.166639	0.251954	0.165	0.099	0.800928
Cyp1b1	0.166639	0.165026	0.165	0.099	0.800928
1810013L24Rik	0.166648	-0.242466	0.319	0.418	0.800928
Cabin1	0.166763	0.117139	0.363	0.264	0.800928
Erich1	0.166875	-0.192369	0.143	0.22	0.800928
Fbxo10	0.166875	-0.0976761	0.198	0.297	0.800928
Zbtb38	0.166943	0.148947	0.549	0.462	0.800928
Rprd1a	0.166999	0.275065	0.44	0.352	0.800928
Ddhd2	0.167073	0.259136	0.429	0.341	0.800928
Ptpn2	0.167195	-0.1831	0.22	0.308	0.800928
Rbm27	0.167341	-0.347321	0.407	0.462	0.800928
Tspo	0.167364	0.188589	0.11	0.055	0.800928
Cyp39a1	0.167364	-0.176298	0.055	0.11	0.800928
Gm20275	0.167485	0.294071	0.253	0.176	0.801061
Nat8f7	0.167838	-0.255593	0.088	0.154	0.802056
Mum1	0.167896	0.0659561	0.187	0.11	0.802056
Tmem117	0.167972	-0.247354	0.231	0.33	0.802056
Rasa3	0.168188	0.141281	0.198	0.121	0.802642
Desi2	0.168369	0.244554	0.56	0.484	0.80306
Fh1	0.168579	0.235241	0.121	0.066	0.803098
Rnf215	0.168749	-0.0820354	0.121	0.209	0.803098
Ankrd28	0.168919	0.203015	0.615	0.538	0.803098
Htra3	0.169139	-0.125854	0.132	0.209	0.803098
Kat14	0.169244	0.224235	0.231	0.154	0.803098
Tma7	0.169244	-0.184407	0.154	0.231	0.803098
Acbd3	0.169443	0.229608	0.319	0.231	0.803098
G3bp2	0.169443	-0.200639	0.231	0.319	0.803098
Slc25a36	0.169582	-0.193496	0.484	0.593	0.803098
Dym	0.169583	0.377588	0.505	0.484	0.803098
Myl9	0.169593	0.374521	0.165	0.099	0.803098
Srsf9	0.169644	0.187928	0.132	0.077	0.803098
Selenop	0.169774	0.016244	0.341	0.253	0.803098
Sclt1	0.169942	-0.335643	0.516	0.571	0.803098
AI987944	0.170475	-0.1338	0.132	0.209	0.803098
Syt7	0.170528	-0.271187	0.165	0.253	0.803098
Mknk1	0.170845	-0.144548	0.154	0.242	0.803098
Gm11361	0.170923	0.181767	0.154	0.088	0.803098
Spred2	0.171012	0.24435	0.418	0.33	0.803098
Emcn	0.171174	0.000231446	0.176	0.099	0.803098
Dnajb14	0.171191	-0.307332	0.264	0.352	0.803098
Dpp3	0.171218	-0.112979	0.077	0.143	0.803098
Clasp2	0.171397	-0.172001	0.769	0.824	0.803098
Slc39a10	0.171441	0.296604	0.297	0.209	0.803098
Fmnl2	0.171452	-0.309921	0.846	0.835	0.803098
Ndufc2	0.171618	0.25022	0.187	0.121	0.803098
Gopc	0.171703	-0.231819	0.22	0.308	0.803098
Srpr	0.171773	0.25986	0.429	0.352	0.803098
Rgl2	0.171819	-0.166316	0.132	0.209	0.803098
Brd3	0.17198	-0.238417	0.297	0.396	0.803098
Spock3	0.172006	-0.212929	0.22	0.319	0.803098
Hdhd2	0.172021	-0.255653	0.143	0.209	0.803098
Pcdh1	0.172054	0.332238	0.121	0.066	0.803098
Rims2	0.172102	-0.27717	0.473	0.56	0.803098
Polr3a	0.172146	-0.106171	0.11	0.187	0.803098
Pvt1	0.172146	0.0334637	0.187	0.11	0.803098
Ipo8	0.172249	-0.235979	0.286	0.374	0.803098
Cntn5	0.172298	-0.185304	0.659	0.758	0.803098
Rpl28	0.172308	0.432035	0.242	0.165	0.803098
Skap2	0.172316	-0.172085	0.121	0.198	0.803098
Perp	0.172481	0.159783	0.154	0.088	0.803098
Irak3	0.172481	-0.157278	0.088	0.154	0.803098
Txn2	0.17265	0.286698	0.22	0.154	0.803098
Ctc1	0.172845	-0.147566	0.077	0.143	0.803098
Hras	0.172875	0.168394	0.11	0.055	0.803098
Mmrn2	0.172875	0.226067	0.11	0.055	0.803098
Bcas3	0.173031	-0.155866	0.791	0.868	0.803098
Fam222b	0.173154	0.21747	0.473	0.396	0.803098
Hes1	0.173171	0.165994	0.209	0.132	0.803098
Wdfy1	0.173215	0.184828	0.286	0.198	0.803098
Tubgcp4	0.173215	0.202112	0.286	0.198	0.803098
Ubtd1	0.173225	0.265307	0.176	0.11	0.803098
Pphln1	0.173397	0.19017	0.22	0.143	0.803273
Elp2	0.173463	-0.158478	0.176	0.264	0.803273
Pced1b	0.173542	-0.206865	0.385	0.495	0.803273
Ctdspl	0.173653	0.0672076	0.604	0.484	0.803353
Sgk1	0.174078	0.434137	0.253	0.187	0.803655
Zfhx4	0.174141	-0.184902	0.725	0.747	0.803655
Stx18	0.174356	0.204774	0.429	0.33	0.803655
Igsf3	0.174377	0.0229372	0.143	0.242	0.803655
Vgf	0.174484	0.108539	0.143	0.077	0.803655
Mfge8	0.174723	0.364263	0.22	0.143	0.803655
Fam76b	0.174726	-0.215776	0.242	0.33	0.803655
Ier5	0.174742	0.162644	0.11	0.055	0.803655
Col20a1	0.174742	-0.134004	0.055	0.11	0.803655
Ankrd49	0.174742	-0.152016	0.055	0.11	0.803655
Lrrtm3	0.174744	-0.137863	0.242	0.341	0.803655
Rps9	0.174844	0.34565	0.253	0.176	0.803684
Map2k4	0.175009	-0.183425	0.527	0.659	0.804013
Ppil2	0.175426	-0.293722	0.231	0.308	0.804546
Atr	0.175445	0.312393	0.396	0.33	0.804546
Ptk2	0.175467	0.115274	0.813	0.725	0.804546
Siah2	0.175581	0.199991	0.121	0.066	0.804546
Mcts1	0.175592	-0.178112	0.198	0.286	0.804546
Prkci	0.17593	0.136458	0.264	0.176	0.804691
Ggps1	0.175985	0.285641	0.44	0.352	0.804691
Ccnt2	0.176056	-0.200399	0.516	0.626	0.804691
Slc9a2	0.176133	-0.280358	0.33	0.418	0.804691
Kcnrg	0.176134	0.13662	0.143	0.077	0.804691
Trpm6	0.176412	-0.248829	0.341	0.418	0.804691
Scrn3	0.176519	-0.137028	0.121	0.198	0.804691
Rpl9	0.176624	-0.132602	0.055	0.11	0.804691
Trim44	0.176698	-0.0796945	0.538	0.67	0.804691
Map4k2	0.17698	0.181764	0.33	0.242	0.804691
Eif3h	0.17712	-0.0901361	0.209	0.308	0.804691
Pyroxd1	0.177149	0.146626	0.165	0.099	0.804691
Bcam	0.177149	0.227334	0.165	0.099	0.804691
Eif6	0.177365	0.205478	0.121	0.066	0.804691
Gm45250	0.177365	-0.151092	0.066	0.121	0.804691
Epdr1	0.177396	-0.261136	0.165	0.242	0.804691
Zxdc	0.1774	0.114627	0.22	0.143	0.804691
Utp11	0.177426	0.21671	0.242	0.176	0.804691
Rnf138	0.1776	-0.176485	0.286	0.374	0.804691
Thsd7b	0.177929	-0.207041	0.22	0.33	0.804691
Eaf2	0.177936	-0.0915117	0.11	0.187	0.804691
Irgm2	0.178033	-0.338997	0.077	0.132	0.804691
Thada	0.178071	-0.281559	0.538	0.571	0.804691
Arfgef1	0.178197	0.116802	0.571	0.484	0.804691
Exoc5	0.178272	0.174026	0.462	0.363	0.804691
Mllt6	0.178297	-0.28222	0.22	0.297	0.804691
Abl2	0.178454	-0.14394	0.429	0.538	0.804691
Ibtk	0.178505	-0.161175	0.231	0.319	0.804691
Hsd17b2	0.178521	0.240299	0.11	0.055	0.804691
Gm46440	0.178521	-0.175625	0.055	0.11	0.804691
Cntnap5c	0.178521	-0.158943	0.055	0.11	0.804691
Ensa	0.178613	0.192301	0.253	0.176	0.804691
Degs1	0.17875	0.210017	0.22	0.143	0.804887
Pde1c	0.179087	-0.400111	0.132	0.198	0.805055
Add1	0.179113	-0.161924	0.527	0.626	0.805055
Stxbp6	0.179254	0.231712	0.33	0.242	0.805055
Birc6	0.179365	-0.225649	0.747	0.78	0.805055
Zfand6	0.179486	-0.156632	0.593	0.725	0.805055
Dtna	0.179529	-0.286211	0.33	0.429	0.805055
Ssh2	0.179616	0.151005	0.791	0.725	0.805055
Atp6v1h	0.179697	-0.180057	0.44	0.56	0.805055
Mosmo	0.179723	-0.174617	0.264	0.363	0.805055
Mtmr12	0.179827	-0.0917544	0.231	0.341	0.805055
Usp13	0.179882	-0.269154	0.176	0.253	0.805055
Trpc1	0.179977	0.149118	0.363	0.275	0.805055
Slc41a1	0.180002	-0.138848	0.308	0.429	0.805055
Garnl3	0.180176	-0.247906	0.286	0.363	0.805415
Rpl18a	0.1805	0.421663	0.198	0.132	0.806445
Ablim3	0.180633	-0.221963	0.187	0.264	0.806624
Eno2	0.180943	-0.144065	0.176	0.264	0.806812
Gpaa1	0.180973	0.179126	0.121	0.066	0.806812
Gmfb	0.181514	0.215282	0.319	0.242	0.806812
Ywhaq	0.181657	0.236793	0.549	0.451	0.806812
Kdsr	0.181664	-0.210423	0.121	0.187	0.806812
Pitpna	0.181707	0.0618778	0.626	0.495	0.806812
Rps23	0.181889	0.336951	0.264	0.187	0.806812
Hspg2	0.181922	0.234724	0.198	0.132	0.806812
Jak1	0.18202	-0.179261	0.396	0.484	0.806812
Mynn	0.182149	0.208811	0.176	0.11	0.806812
Fbxw2	0.182177	-0.202564	0.22	0.308	0.806812
Btbd3	0.182177	-0.112868	0.22	0.308	0.806812
B230354K17Rik	0.18236	-0.141386	0.055	0.11	0.806812
Alg2	0.182361	0.133524	0.11	0.055	0.806812
Tmem123	0.182361	0.142738	0.11	0.055	0.806812
Dus4l	0.182361	-0.114848	0.055	0.11	0.806812
Elmo1	0.182659	0.216191	0.582	0.451	0.806812
Jazf1	0.182678	-0.29053	0.242	0.319	0.806812
Atp5f1	0.182687	0.223189	0.418	0.341	0.806812
Mrps18c	0.182798	0.250271	0.121	0.066	0.806812
S100a13	0.182853	0.0874266	0.143	0.077	0.806812
Mrps25	0.182853	0.0526534	0.143	0.077	0.806812
Uchl3	0.182853	0.0784274	0.143	0.077	0.806812
Tbc1d24	0.182924	0.23086	0.209	0.143	0.806812
Sf1	0.18322	-0.101464	0.33	0.462	0.807358
Psmd5	0.183256	-0.333287	0.099	0.154	0.807358
Gpalpp1	0.183373	-0.137738	0.099	0.165	0.807358
Rpl27a	0.183422	0.27264	0.286	0.209	0.807358
Dlgap3	0.183688	-0.151585	0.088	0.154	0.808116
Atf7ip	0.183893	-0.272268	0.44	0.527	0.808238
Aebp1	0.183904	0.370703	0.451	0.363	0.808238
Ank3	0.184184	-0.410654	0.593	0.67	0.80904
Agtr1b	0.184274	-0.235325	0.132	0.209	0.80904
Heatr3	0.184649	-0.139067	0.198	0.297	0.810124
Idh2	0.184801	-0.0129486	0.176	0.099	0.810124
Cfap97	0.184954	-0.176626	0.099	0.165	0.810124
Cdk12	0.184974	-0.125236	0.703	0.78	0.810124
1110032A03Rik	0.184991	-0.190128	0.154	0.231	0.810124
Camta1	0.185134	-0.254125	0.626	0.692	0.810292
Ocln	0.185364	0.0565371	0.231	0.143	0.810292
Neat1	0.185444	-0.332552	0.725	0.78	0.810292
Irf2	0.185574	0.228316	0.516	0.473	0.810292
Zyg11b	0.185618	0.206177	0.527	0.418	0.810292
Cask	0.185788	-0.17647	0.703	0.736	0.810292
Spata6	0.185911	-0.24863	0.297	0.396	0.810292
Frrs1l	0.18606	-0.118241	0.176	0.264	0.810292
Hmbox1	0.186146	-0.108769	0.44	0.571	0.810292
a	0.186262	-0.124294	0.055	0.11	0.810292
Fundc2	0.186262	0.0827938	0.11	0.055	0.810292
Kcna6	0.186262	-0.155867	0.055	0.11	0.810292
Utp20	0.186487	0.149349	0.121	0.066	0.810292
Dtnb	0.186535	-0.184516	0.582	0.67	0.810292
Rwdd1	0.186545	-0.122332	0.099	0.165	0.810292
Ppme1	0.186614	-0.199883	0.253	0.341	0.810292
Abhd2	0.186629	0.250956	0.429	0.341	0.810292
Vcp	0.186961	-0.122425	0.319	0.44	0.811007
Rpl19	0.186982	0.248772	0.308	0.22	0.811007
Rmnd1	0.187121	0.224225	0.286	0.209	0.811203
Eif5	0.187303	-0.134277	0.374	0.495	0.811583
Parva	0.187643	-0.209256	0.473	0.549	0.812649
Clta	0.188168	0.198355	0.385	0.297	0.813006
Slco1c1	0.188285	0.589542	0.176	0.11	0.813006
Wiz	0.188285	-0.226656	0.11	0.176	0.813006
Slc39a7	0.188285	0.146142	0.176	0.11	0.813006
Slitrk4	0.188353	0.157863	0.121	0.066	0.813006
Heca	0.188397	-0.198568	0.231	0.308	0.813006
Plcxd3	0.188491	-0.118725	0.253	0.165	0.813006
Xkr4	0.188619	-0.04653	0.527	0.681	0.813006
Zfp260	0.18901	-0.160586	0.308	0.407	0.813006
Psmd7	0.189126	-0.21803	0.231	0.319	0.813006
[truncated: 6,615 more rows]

## Sheet: Supp.Table_3
Genes	p_val	avg_log2FC	pct.1	pct.2	p_adj_BH
Serinc1	2.08112e-19	0.518473	0.936	0.825	1.14672e-15
Atp1b1	2.20756e-19	0.478135	0.989	0.982	1.14672e-15
Itm2b	4.0227e-19	0.474775	0.924	0.819	1.39306e-15
Ubb	3.74682e-16	0.442373	0.77	0.528	9.73143e-13
Slc32a1	8.27573e-14	0.413558	0.826	0.697	1.71953e-10
Hspa5	5.19962e-13	0.394585	0.731	0.567	9.00315e-10
Hspa8	1.59729e-11	0.428629	0.824	0.736	1.65943e-08
Bsg	8.50741e-12	0.372724	0.787	0.635	1.0037e-08
Rtn1	8.6951e-12	0.359534	0.989	0.985	1.0037e-08
Scg2	2.39303e-09	0.477813	0.7	0.582	1.08092e-06
Atp6v0b	1.61461e-12	0.324197	0.961	0.902	2.39631e-09
Pcsk1n	4.53149e-10	0.422046	0.835	0.754	2.94235e-07
Atp2a2	1.9923e-11	0.340058	0.947	0.902	1.88164e-08
Hsp90ab1	3.35253e-11	0.335924	0.84	0.7	2.67918e-08
Syp	3.05595e-11	0.323736	0.93	0.869	2.64569e-08
Chgb	1.09768e-09	0.374278	0.787	0.659	5.70191e-07
Aplp2	4.14979e-10	0.340592	0.947	0.929	2.94235e-07
Cd81	4.40049e-10	0.332213	0.739	0.611	2.94235e-07
Chga	8.89167e-10	0.333141	0.655	0.478	4.86187e-07
Atp6ap2	2.17797e-09	0.342204	0.866	0.748	1.0285e-06
Calr	6.799e-10	0.293293	0.812	0.685	4.15499e-07
Pgrmc1	1.30069e-08	0.338181	0.72	0.579	5.00477e-06
Ube3a	2.08927e-09	0.296834	0.989	0.976	1.0285e-06
Tmem59l	7.40901e-10	0.276119	0.686	0.501	4.27624e-07
Tecr	8.04077e-09	0.297925	0.916	0.849	3.34142e-06
Psap	3.38315e-09	0.277517	0.966	0.938	1.46448e-06
Ly6h	3.62362e-08	0.310613	0.908	0.819	1.27373e-05
Sv2a	1.19501e-08	0.285445	0.952	0.902	4.77498e-06
Slc22a17	2.4254e-08	0.294332	0.916	0.881	8.99911e-06
Gm26905	6.5318e-07	0.385304	0.849	0.801	0.000165509
Gm10684	3.67812e-08	0.278308	0.482	0.318	1.27373e-05
Gm20388	4.62223e-08	0.230685	0.992	0.976	1.50064e-05
C1qtnf4	7.44841e-07	0.354647	0.863	0.783	0.000184242
Hsp90b1	4.34946e-08	0.272375	0.863	0.792	1.45763e-05
Gde1	1.39273e-07	0.220659	0.594	0.427	4.13401e-05
Tmed2	1.92351e-07	0.215096	0.443	0.282	5.55093e-05
Selenok	2.24967e-07	0.222209	0.555	0.401	6.31671e-05
Caly	1.19161e-07	0.290601	0.717	0.608	3.64107e-05
Ctsl	4.79878e-07	0.216019	0.496	0.323	0.000127832
Rps8	5.80212e-07	0.231971	0.532	0.383	0.000150696
Ctsb	6.5868e-08	0.272191	0.773	0.671	2.07364e-05
Canx	3.67275e-07	0.263937	0.866	0.81	0.000100411
Cct2	1.09678e-06	0.175832	0.322	0.172	0.000264987
Rabac1	1.13183e-06	0.212078	0.65	0.501	0.000267241
Tuba1b	1.16795e-06	0.228022	0.398	0.255	0.00026964
Gm26848	1.31523e-06	0.246233	0.924	0.893	0.000297042
Slc12a5	1.44447e-06	0.204023	0.913	0.849	0.000319289
Vgf	1.03169e-05	0.336327	0.532	0.415	0.00167472
Aplp1	2.25058e-06	0.230466	0.81	0.745	0.000477169
Ppia	2.34707e-06	0.222056	0.476	0.344	0.000487673
Syt11	2.41947e-06	0.197011	0.964	0.947	0.000492859
Lrpap1	3.00697e-06	0.219595	0.625	0.478	0.000600758
Gm16105	3.75469e-06	0.149091	0.305	0.169	0.000735991
Rpsa	3.95283e-06	0.184155	0.406	0.252	0.00076048
Slc25a4	4.37325e-06	0.224401	0.697	0.564	0.000826068
Lysmd4	4.80389e-06	0.193872	0.479	0.356	0.000891207
Calm1	5.50196e-06	0.238837	0.871	0.864	0.0010028
Maged1	5.8806e-06	0.249413	0.751	0.653	0.00105334
Aldoa	6.2651e-06	0.205442	0.63	0.516	0.00110319
Slc6a1	6.68034e-06	0.301227	0.98	0.964	0.00114164
Slc24a5	6.70325e-06	0.240716	0.695	0.593	0.00114164
Ubc	8.40558e-06	0.187983	0.569	0.43	0.00140848
Syt4	1.98544e-06	0.255253	0.661	0.555	0.000429724
Fth1	8.81857e-06	0.294095	0.625	0.513	0.00145422
Malat1	1.10268e-05	0.188765	1	1	0.00176242
Txndc15	1.33919e-05	0.195416	0.658	0.534	0.00208956
Lamp1	1.34758e-05	0.187648	0.597	0.469	0.00208956
Arl6ip1	1.48392e-05	0.208808	0.681	0.579	0.00226712
Ptprn	1.57413e-05	0.1891	0.927	0.926	0.00237009
Cd200	1.67699e-05	0.245614	0.507	0.365	0.0024889
Mfap3	2.0242e-05	0.166947	0.636	0.537	0.00296189
3110021N24Rik	2.209e-05	0.210251	0.639	0.519	0.0031874
Resp18	2.24717e-05	0.202072	0.479	0.332	0.00319806
AC149090.1	2.30745e-05	-0.216896	0.947	0.973	0.00323947
Reep5	2.47839e-05	0.196805	0.717	0.629	0.00342914
4933413L06Rik	2.50856e-05	0.172596	0.417	0.282	0.00342914
Ndufc2	2.93625e-05	0.181267	0.398	0.279	0.00391687
Nrg3os	2.94077e-05	0.246612	0.815	0.745	0.00391687
Gm11149	3.09127e-05	0.152685	0.373	0.237	0.00406522
Cpe	3.31869e-05	0.222714	0.972	0.923	0.00427043
Grina	3.32953e-05	0.175249	0.849	0.757	0.00427043
Gm20275	3.64012e-05	0.183731	0.555	0.439	0.00461186
Chchd10	3.76782e-05	0.142776	0.303	0.169	0.00471318
Rps3	3.81083e-05	0.14383	0.297	0.172	0.00471318
Rps27a	4.4253e-05	0.149115	0.37	0.24	0.00540876
Tmem14a	4.57844e-05	0.103576	0.182	0.08	0.00553086
Gm26699	4.63742e-05	0.187123	0.563	0.454	0.00553772
Gm26836	4.78852e-05	0.194785	0.468	0.353	0.0056443
Fnip2	4.83534e-05	-0.214065	0.65	0.76	0.0056443
B3galnt1	5.39472e-05	0.153523	0.35	0.226	0.00621688
Ndufb11	5.44553e-05	0.112124	0.21	0.104	0.00621688
Clu	6.08193e-05	0.197857	0.552	0.445	0.00686795
Cst3	6.3839e-05	0.19905	0.723	0.623	0.00713143
Gabbr1	6.66216e-05	0.182261	0.91	0.884	0.0073631
Timp2	7.12867e-05	0.184234	0.529	0.433	0.00772009
Scn2b	7.13378e-05	0.169651	0.532	0.407	0.00772009
Gm11808	7.22707e-05	0.125302	0.275	0.154	0.00774042
Atp6v0e2	7.33323e-05	0.175749	0.513	0.395	0.00777397
Gabra1	7.69928e-05	0.311341	0.891	0.822	0.00807957
Syngr1	8.08801e-05	0.162342	0.756	0.691	0.008341
B4gat1	8.1607e-05	0.148526	0.364	0.24	0.008341
Igf2bp3	8.18926e-05	0.147432	0.583	0.448	0.008341
Scd2	8.3915e-05	0.168612	0.669	0.596	0.00846401
Ndufa5	8.60369e-05	0.130497	0.218	0.116	0.00859459
Ctnna3	9.17005e-05	0.236758	0.86	0.801	0.00907311
Fam69b	9.27009e-05	0.147155	0.389	0.264	0.00908557
Bicd1	9.47529e-05	-0.176351	0.944	0.973	0.00919988
Nptn	9.73582e-05	0.178541	0.992	0.967	0.0092368
Eef1a1	9.84692e-05	0.202658	0.689	0.593	0.0092368
Pdia6	9.87571e-05	0.160139	0.569	0.472	0.0092368
Gpr162	9.90885e-05	0.168853	0.686	0.608	0.0092368
Rplp1	9.97397e-05	0.123334	0.361	0.234	0.0092368
Gm26835	0.000100468	0.200149	0.81	0.73	0.0092368
Lgmn	0.000101727	0.192469	0.513	0.407	0.0092705
Rps6kb2	0.000105404	0.138885	0.549	0.418	0.00952211
Ssr1	0.000125192	0.161664	0.597	0.478	0.0112122
Rrbp1	0.000127846	0.160882	0.566	0.457	0.0113521
Gm14532	0.00012962	-0.113784	0.176	0.306	0.0114089
Gm35188	0.000132359	0.186034	0.569	0.442	0.0114089
Gabarapl2	0.00013241	0.123466	0.406	0.291	0.0114089
Tspan3	0.000132879	0.231163	0.723	0.662	0.0114089
Pebp1	0.000136494	0.158054	0.58	0.463	0.0114912
Kcns2	0.000136525	0.0919909	0.109	0.036	0.0114912
Nfe2l1	0.000137155	0.154935	0.471	0.353	0.0114912
Gaa	0.000141739	0.216077	0.754	0.68	0.0117802
Enpp5	0.000146759	0.187153	0.599	0.504	0.0121007
Gm26904	0.000149559	0.182612	0.748	0.682	0.0122344
Nsg1	0.000154865	0.188179	0.546	0.43	0.0125695
Srsf7	0.000157653	0.199984	0.812	0.748	0.0126965
Cx3cl1	0.000181156	0.15648	0.678	0.588	0.0144772
Ndufa4	0.000184635	0.1554	0.448	0.335	0.0146425
Sdc3	0.000189475	0.0988077	0.305	0.184	0.0148191
Gm26724	0.000190863	0.100275	0.431	0.312	0.0148191
D830024N08Rik	0.000191141	0.198507	0.499	0.38	0.0148191
Gm26756	0.000192925	-0.0637298	0.07	0.163	0.0148467
Tmsb4x	0.000202425	0.197946	0.655	0.579	0.0154632
Faim2	0.000207354	0.226201	0.737	0.685	0.0157241
Gm26694	0.000237694	0.168487	0.72	0.623	0.0177905
Gm32250	0.000238029	0.181234	0.465	0.359	0.0177905
Gm28928	0.000240492	-0.0652309	0.79	0.861	0.0178463
1700030F04Rik	0.000242777	0.143395	0.359	0.246	0.017888
Ppp1r3f	0.00026871	0.0934511	0.227	0.125	0.0196593
Emc7	0.000288404	0.174677	0.563	0.472	0.0209526
Gm20642	0.000303458	0.22216	0.728	0.659	0.0218932
App	0.000308771	0.173722	0.992	0.994	0.0221229
Mindy3	0.00031091	-0.129652	0.431	0.573	0.0221236
Nkain2	0.000328494	-0.248401	0.997	1	0.0232158
Cisd1	0.000332537	0.113549	0.305	0.193	0.0233428
Nsmce2	0.000336692	-0.160326	0.826	0.899	0.0234758
Haus6	0.000352358	-0.0818989	0.109	0.214	0.0244043
Tm2d3	0.000360063	0.15992	0.412	0.303	0.0247728
Ahi1	0.000366446	0.185878	0.986	0.973	0.0249927
Gm28539	0.000368071	-0.134605	0.286	0.418	0.0249927
Saraf	0.00037451	0.202096	0.625	0.576	0.0250024
Cmss1	0.000375018	0.142349	0.989	0.985	0.0250024
Mtch2	0.000376438	-0.140633	0.462	0.608	0.0250024
Gm44511	0.000378889	0.190488	0.815	0.766	0.0250024
Celsr2	0.000380928	0.147969	0.459	0.356	0.0250024
Surf4	0.000382654	0.0916431	0.176	0.089	0.0250024
Rpn2	0.000387045	0.169713	0.611	0.531	0.0251313
Slc23a2	0.000389834	0.157139	0.891	0.822	0.0251552
Gm26786	0.000396174	0.0691615	0.176	0.086	0.0254065
Gm38505	0.000937106	0.428914	0.549	0.469	0.0461377
Rpl9-ps6	0.000428645	0.150913	0.487	0.368	0.0270627
Cd47	0.000429815	0.195011	0.896	0.849	0.0270627
Ankrd24	0.000437208	0.162218	0.706	0.602	0.0273624
Rpl8	0.000446158	0.149898	0.381	0.276	0.0277553
Snhg11	0.000496879	0.0973671	1	1	0.0307266
Slc25a3	0.000516915	0.155457	0.79	0.712	0.0317765
Dtx3	0.000522103	0.148431	0.695	0.632	0.0319067
Nefl	0.000531258	0.107609	0.235	0.136	0.0322763
Ndn	0.000566338	0.152581	0.263	0.166	0.0342075
Atp5g3	0.000582579	0.15022	0.387	0.276	0.034985
Ndrg4	0.00059529	0.175806	0.899	0.887	0.0355429
Cspg5	0.000615417	0.157875	0.807	0.724	0.0365346
Psmc6	0.000629975	0.146508	0.608	0.501	0.0370691
Kpnb1	0.000635792	0.116242	0.443	0.335	0.0370691
Dclk1	0.000640484	-0.143187	0.997	1	0.0370691
Sorbs2os	0.000641519	0.171615	0.496	0.409	0.0370691
Exoc4	0.000642259	-0.128097	0.989	0.985	0.0370691
Igsf8	0.000653681	0.187535	0.725	0.665	0.0375198
D1Ertd622e	0.000684676	-0.133447	0.291	0.412	0.0389175
Mrpl4	0.000685523	0.106153	0.443	0.326	0.0389175
Prpf4b	0.000726053	0.179137	0.793	0.739	0.0409944
Bex2	0.000754883	0.151936	0.487	0.398	0.0423918
Clstn3	0.000759594	0.153946	0.936	0.908	0.042427
Gm11361	0.000774587	0.0711747	0.174	0.086	0.0424742
Atp2b2	0.000774895	0.162264	0.972	0.979	0.0424742
Gm38134	0.000775035	0.101304	0.297	0.196	0.0424742
Erp29	0.000776793	0.169673	0.493	0.389	0.0424742
Adgrb1	0.000784068	0.171155	0.779	0.697	0.0426358
Tmem129	0.000787955	0.0677016	0.132	0.056	0.0426358
Atp1a3	0.00079535	0.18158	0.986	0.967	0.0428129
Slc3a2	0.000816712	0.161239	0.756	0.697	0.0436071
Ids	0.000818499	0.132486	0.378	0.267	0.0436071
Sppl2b	0.00082677	0.129359	0.3	0.205	0.043823
Rpl19	0.000838352	0.136639	0.392	0.285	0.0440991
Htra1	0.000840468	0.171499	0.361	0.267	0.0440991
Gm26804	0.000870714	0.166549	0.812	0.777	0.0452683
Purb	0.000874927	0.167649	0.532	0.433	0.0452683
4930509J09Rik	0.000876671	0.176298	0.319	0.214	0.0452683
Slc35e1	0.000887563	0.0923902	0.171	0.089	0.0452683
Fam213a	0.000892494	0.125087	0.42	0.309	0.0452683
Kcnh5	0.000899135	-0.17543	0.235	0.356	0.0452683
Slc38a1	0.000899527	0.191278	0.849	0.852	0.0452683
Mettl23	0.000900955	0.167807	0.627	0.552	0.0452683
Calm2	0.000902251	0.190194	0.913	0.869	0.0452683
Fam171b	0.000906325	0.162201	0.896	0.872	0.0452683
Hapln4	0.00091174	0.103884	0.204	0.116	0.0453209
Tspan7	0.000922681	0.170643	0.966	0.935	0.0456464
Pcdh8	0.000422916	0.272215	0.339	0.231	0.0269551
Nt5m	0.000941495	-0.0943606	0.204	0.323	0.0461377
Kcnh7	0.000974923	-0.254155	0.93	0.958	0.0475515
Tubb5	0.000982163	0.101224	0.3	0.196	0.0475577
Nelfcd	0.000984204	0.0792366	0.199	0.11	0.0475577
Fgf14	0.000994532	-0.147261	1	1	0.047709
Thy1	0.00099652	0.182928	0.782	0.688	0.047709
Tubb2a	0.00101235	0.171618	0.543	0.478	0.0482446
Acr	0.00102767	-0.0463693	0.056	0.131	0.0487509
Ywhah	0.00104309	0.131359	0.51	0.409	0.0492575
Emc10	0.00105203	0.165503	0.678	0.608	0.0494511
Rps19	0.00105671	0.103299	0.3	0.199	0.0494511
Gm43713	0.00106268	0.184467	0.863	0.813	0.0495076
Tmem258	0.00109166	0.0742033	0.112	0.047	0.0506308
9530068E07Rik	0.00112087	0.115865	0.314	0.217	0.0517543
Ivns1abp	0.00113605	-0.148206	0.325	0.445	0.0520679
Ide	0.00113769	-0.176301	0.667	0.751	0.0520679
Eif1	0.00114496	0.142187	0.527	0.445	0.0521709
Tmem184b	0.00116575	0.156968	0.591	0.522	0.0528862
Acp2	0.0011909	0.127788	0.431	0.338	0.0536396
Btaf1	0.00119268	-0.189144	0.882	0.92	0.0536396
Ralgapb	0.00121917	-0.156246	0.832	0.861	0.0545947
Ccser1	0.00123407	-0.215506	1	1	0.0549389
Atp5g1	0.00123743	0.127396	0.406	0.312	0.0549389
4930556J24Rik	0.00124336	0.0965154	0.224	0.136	0.054967
Apmap	0.00128603	0.119816	0.395	0.303	0.0566127
Scn1b	0.00129701	0.160877	0.703	0.638	0.0568548
Spock2	0.00130497	0.135954	0.902	0.858	0.0569634
Tpi1	0.00131324	0.117887	0.462	0.362	0.0570846
Daam1	0.00133402	-0.163908	0.871	0.911	0.0577462
Disp2	0.00134045	0.157616	0.655	0.561	0.0577841
Foxo3	0.00135403	-0.150331	0.524	0.626	0.0581282
Tmem14c	0.00136614	0.0978972	0.176	0.098	0.0584067
Rpl17	0.00137894	0.128898	0.423	0.318	0.058531
Scg5	0.00138192	0.158722	0.966	0.955	0.058531
Cct3	0.00138595	0.115729	0.454	0.359	0.058531
Atp1b2	0.00140051	0.129776	0.325	0.226	0.0589063
Xbp1	0.00142616	0.111625	0.342	0.249	0.0597434
H2afz	0.0014428	0.157889	0.507	0.424	0.0601979
Rpn1	0.00145237	0.120447	0.524	0.418	0.0603546
Aldoc	0.00153812	0.0767176	0.196	0.11	0.0636634
Psmb5	0.00156369	0.0864393	0.199	0.116	0.064465
Dab2ip	0.00158526	0.157431	0.501	0.418	0.0649413
Cds2	0.00159314	0.122626	0.79	0.757	0.0649413
Vps29	0.001594	0.132284	0.434	0.359	0.0649413
Lrrc4b	0.00160817	0.133383	0.681	0.582	0.0652627
Myo10	0.00161908	0.105334	0.459	0.353	0.0654499
Cyp2j6	0.00162944	-0.0631675	0.042	0.104	0.0656133
Gm39090	0.00165542	0.117959	0.275	0.181	0.0662498
Nrsn2	0.00166866	0.149906	0.361	0.279	0.0662498
Chpf2	0.00166932	0.144051	0.499	0.415	0.0662498
Pigyl	0.00167075	0.0708633	0.132	0.062	0.0662498
Gm4022	0.00170285	0.101444	0.303	0.214	0.067266
Snrpn	0.00181593	0.208295	0.538	0.451	0.071461
Coa3	0.00186841	0.0987415	0.162	0.089	0.0732485
Arl6ip5	0.00187714	0.152656	0.563	0.469	0.0732804
Arxes2	0.00188507	0.0771312	0.207	0.122	0.0732804
Tmem191c	0.00189038	0.135263	0.852	0.795	0.0732804
Ror1	0.00191898	-0.297561	0.056	0.122	0.0738719
Stmn2	0.00191986	0.162114	0.675	0.611	0.0738719
Tmem131	0.00192963	0.129165	0.784	0.712	0.073943
Sparcl1	0.00194034	0.272732	0.857	0.831	0.073943
Olfm1	0.00194306	0.145987	0.717	0.638	0.073943
Impad1	0.00195566	0.128198	0.459	0.371	0.0739803
Macrod2os1	0.00195828	0.0867357	0.134	0.065	0.0739803
Sar1a	0.0020136	0.109286	0.319	0.228	0.0757944
Rnf40	0.00203225	0.100209	0.232	0.145	0.0760002
Cd2ap	0.00203369	-0.129364	0.773	0.881	0.0760002
Tmem35a	0.00207569	0.0782525	0.261	0.169	0.0772916
Mgat1	0.00209552	0.078453	0.232	0.145	0.0777511
Fnip1	0.00219333	-0.141503	0.818	0.896	0.0810906
Gm10373	0.00220635	-0.0921086	0.07	0.139	0.0811595
Rpl27a	0.00221081	0.131121	0.401	0.318	0.0811595
Depdc5	0.00224548	-0.108789	0.829	0.893	0.0818551
Rps4x	0.00224552	0.103113	0.216	0.134	0.0818551
Lrrc24	0.00225956	0.136129	0.406	0.323	0.0820789
Actb	0.00228345	0.169125	0.672	0.626	0.0826577
Gm28198	0.00232111	0.115436	0.378	0.282	0.0837293
Gosr1	0.0023459	-0.105594	0.342	0.46	0.0843307
Gm48383	0.00236403	0.121921	0.28	0.19	0.0844792
Ppp2ca	0.0023665	0.164394	0.557	0.496	0.0844792
Syngr3	0.00238023	0.150375	0.622	0.537	0.0844792
Clstn1	0.00238256	0.136428	0.91	0.908	0.0844792
Snrnp70	0.00240044	0.0988118	0.98	0.973	0.0848237
Uqcrq	0.00241577	0.10294	0.364	0.264	0.0850761
Rpl14	0.00246105	0.135072	0.333	0.246	0.0863351
Klf3	0.00247548	-0.154662	0.322	0.427	0.0863351
Sft2d3	0.00247645	0.07226	0.174	0.098	0.0863351
Ctnnd2	0.00250202	-0.148532	1	1	0.0869006
Odc1	0.0025094	0.0569011	0.154	0.08	0.0869006
Timp3	0.0025196	0.107154	0.286	0.19	0.0869639
Atp5b	0.00253911	0.144892	0.706	0.668	0.087347
Alg2	0.00258252	0.143248	0.345	0.255	0.0885473
Arl1	0.00261854	0.0975727	0.317	0.226	0.0892744
Lyst	0.00262092	-0.152994	0.692	0.769	0.0892744
Igsf21	0.00263153	0.110834	0.207	0.125	0.089343
Gm37240	0.00267255	0.167347	0.711	0.68	0.09044
Rpl18	0.0027155	0.083968	0.277	0.187	0.0915951
Cbarp	0.00272795	0.121377	0.571	0.487	0.0917176
Dock3	0.00276097	-0.103486	1	0.994	0.0924572
Asah1	0.00276775	0.136441	0.627	0.525	0.0924572
Tmx4	0.00279292	0.149512	0.852	0.831	0.0927322
Fam19a5	0.00279384	0.204945	0.874	0.84	0.0927322
Gm10036	0.00281906	0.0393276	0.157	0.083	0.0932714
Ckb	0.00282932	0.13514	0.81	0.774	0.0933135
Drg1	0.00285302	0.137039	0.725	0.662	0.0937974
Ermp1	0.00288926	0.115461	0.378	0.294	0.0946893
Map1lc3a	0.00298514	0.0896658	0.336	0.246	0.0975238
Sumo2	0.00300635	0.129578	0.563	0.478	0.097909
Os9	0.0030801	0.14252	0.563	0.481	0.0999975
Pgam1	0.00309601	0.137377	0.406	0.315	0.100201
Camk2d	0.00312806	-0.143127	0.846	0.887	0.100924
Degs1	0.00314435	0.103505	0.289	0.202	0.101135
Gm48166	0.00320678	0.0687691	0.12	0.056	0.102618
Lrrtm4	0.00321711	-0.202526	0.989	0.997	0.102618
Tmem38a	0.00322832	0.127328	0.669	0.599	0.102618
Wrn	0.00323715	-0.14688	0.555	0.668	0.102618
Timp4	0.00323984	0.127006	0.339	0.258	0.102618
Tbl1x	0.00326345	-0.178442	0.723	0.801	0.102873
Arih1	0.00326769	-0.127761	0.961	0.958	0.102873
Birc6	0.00329863	-0.139762	0.98	0.973	0.103533
1700013F07Rik	0.00333945	0.0738263	0.213	0.131	0.104255
Cdkl5	0.00334169	-0.134397	0.77	0.846	0.104255
Endod1	0.00340327	0.167369	0.44	0.359	0.105552
Gm10073	0.00340359	0.109925	0.353	0.27	0.105552
Ehbp1	0.00341855	-0.103012	0.95	0.967	0.105699
Tmbim6	0.00342868	0.138813	0.529	0.448	0.105699
Smcr8	0.00344373	0.0613264	0.118	0.056	0.105849
Rpl32	0.00350393	0.116002	0.311	0.22	0.10722
Rab26	0.00350896	0.0900018	0.193	0.119	0.10722
Chd8	0.00352773	-0.138354	0.81	0.849	0.107477
P2ry14	0.00360829	0.199094	0.521	0.439	0.10961
Irgq	0.00363049	0.0650446	0.179	0.104	0.109963
Calm3	0.00368731	0.117137	0.426	0.35	0.111071
Hint1	0.00368848	0.137961	0.417	0.338	0.111071
Gtpbp8	0.00373725	-0.0648178	0.224	0.335	0.112215
Ccdc148	0.00376184	-0.185012	0.613	0.709	0.112628
Ranbp9	0.00377306	-0.109186	0.731	0.786	0.112639
Tjp1	0.00379949	-0.117173	0.955	0.979	0.113103
Gm9493	0.00384596	0.0663587	0.148	0.08	0.113904
Acad11	0.00385585	-0.0473461	0.137	0.228	0.113904
Rapgef4os1	0.00387949	0.131373	0.431	0.341	0.113904
Clasrp	0.00388046	0.120576	0.529	0.46	0.113904
Uri1	0.00388123	-0.127763	0.768	0.849	0.113904
Paqr4	0.00390338	-0.0570436	0.084	0.157	0.11412
H2afy	0.00391054	0.108746	0.569	0.484	0.11412
Fabp5	0.00393957	0.0803822	0.174	0.101	0.114282
Gm11659	0.00394673	0.124153	0.3	0.223	0.114282
Pdzrn3	0.00394912	-0.277224	0.552	0.668	0.114282
Atp6v1g2	0.00396648	0.105948	0.496	0.412	0.114466
Gm48228	0.00399467	0.0863497	0.213	0.134	0.11496
Bcap31	0.00402726	0.0889986	0.409	0.323	0.11514
Itpr2	0.00403063	-0.0685112	0.174	0.27	0.11514
Gpsm2	0.00403939	-0.0826011	0.056	0.116	0.11514
Itfg1	0.0040515	0.160455	0.899	0.864	0.11514
Ywhab	0.00405633	0.117535	0.56	0.478	0.11514
Mdh2	0.00407664	0.130646	0.479	0.404	0.115401
AY036118	0.00408888	0.118805	0.927	0.908	0.115433
Gm26763	0.00415139	0.0489669	0.112	0.053	0.11688
Eif4h	0.00418287	0.137827	0.58	0.516	0.117448
Tmem267	0.00420728	0.0617946	0.168	0.095	0.117815
Hbb-bs	0.00424187	0.0797233	0.104	0.047	0.118428
Cit	0.00425198	0.17583	0.972	0.932	0.118428
Gm44151	0.00428789	0.138615	0.448	0.38	0.118811
Jund	0.00429514	0.102579	0.258	0.175	0.118811
Pom121	0.00431013	0.103783	0.448	0.365	0.118811
Ncl	0.00431144	0.112721	0.532	0.454	0.118811
Usp46	0.00441364	0.149519	0.571	0.493	0.121215
Actg1	0.00442204	0.10978	0.468	0.38	0.121215
Cdc7	0.00445467	0.113603	0.325	0.252	0.121788
Nxpe2	0.00454593	0.0725145	0.143	0.077	0.123639
Ralyl	0.0045468	-0.357117	0.913	0.955	0.123639
Zfp568	0.00456599	-0.0459324	0.098	0.175	0.123639
Slitrk4	0.00456995	0.100486	0.468	0.383	0.123639
Suds3	0.00461138	0.129044	0.487	0.398	0.124435
Ssbp4	0.00462785	0.141845	0.681	0.62	0.124556
Ddx24	0.00464682	0.125684	0.804	0.748	0.124744
Pgp	0.00467954	0.10954	0.261	0.184	0.124871
Fam76a	0.00468513	-0.136203	0.485	0.623	0.124871
Ecsit	0.00468761	0.0929558	0.451	0.371	0.124871
Cog3	0.00471069	-0.127801	0.479	0.585	0.125165
Fkbp2	0.00479982	0.125915	0.423	0.338	0.127208
Lmbrd2	0.00483935	0.121933	0.678	0.626	0.127929
Rpl29	0.00485908	0.0998288	0.23	0.157	0.127941
Ppp2r2b	0.00486446	-0.178482	0.989	0.997	0.127941
Snu13	0.00488873	0.0649806	0.196	0.119	0.128255
Nppc	0.00496044	0.0587016	0.112	0.053	0.129809
Ormdl3	0.00498304	0.0846732	0.204	0.128	0.129849
P4ha2	0.00498697	-0.0695413	0.165	0.258	0.129849
Kmt5a	0.00501585	0.103172	0.356	0.27	0.130274
Ypel1	0.00508683	-0.0753457	0.081	0.148	0.131405
Gnas	0.00509994	0.153446	0.944	0.935	0.131405
Suclg1	0.0051183	0.112793	0.521	0.436	0.131405
Dtwd2	0.00512044	-0.0783354	0.146	0.231	0.131405
Cntfr	0.0051425	0.147719	0.56	0.499	0.131405
Vstm2a	0.0051462	0.236395	0.874	0.804	0.131405
Htra2	0.00515293	0.0989446	0.232	0.154	0.131405
Ehmt2	0.00516093	0.111706	0.577	0.487	0.131405
Map4k4	0.00517741	0.137897	0.768	0.703	0.131405
Rraga	0.00518586	0.0814464	0.182	0.113	0.131405
Zbtb1	0.00521683	-0.0505842	0.101	0.178	0.131641
Golgb1	0.00522051	0.120267	0.79	0.766	0.131641
Fgfr2	0.00525125	0.132436	0.955	0.92	0.131988
Zfp706	0.00527068	0.0820227	0.188	0.119	0.131988
Rp9	0.00527242	0.144258	0.734	0.638	0.131988
Ckmt1	0.00529202	0.119315	0.44	0.35	0.13216
Gm11418	0.00533107	0.127758	0.359	0.282	0.13276
Rufy1	0.00534159	0.161996	0.717	0.688	0.13276
A330015K06Rik	0.00535518	0.169405	0.459	0.386	0.13278
Tia1	0.00539004	-0.130189	0.857	0.908	0.133327
Rgs7	0.00540609	-0.15296	0.98	0.988	0.133375
Lrrn2	0.00542799	0.106462	0.697	0.641	0.133375
Zfp239	0.0054305	-0.137321	0.353	0.445	0.133375
Celf2	0.00546324	-0.144855	1	1	0.133862
Zswim4	0.00551364	-0.0669507	0.073	0.139	0.13452
Gm26518	0.00551598	0.0948638	0.482	0.392	0.13452
Ctr9	0.00555063	0.121635	0.454	0.389	0.13476
Hpcal4	0.00555175	0.103899	0.221	0.148	0.13476
Cers5	0.00562512	0.131695	0.787	0.697	0.136222
Elovl1	0.00567516	-0.0527431	0.064	0.128	0.136967
Gm15738	0.00568222	0.151568	0.499	0.43	0.136967
Retreg2	0.00570117	0.114159	0.401	0.315	0.137105
Selenow	0.00575501	0.123525	0.49	0.436	0.13808
Kcna2	0.00577122	0.139331	0.636	0.555	0.138143
Khsrp	0.00578423	0.12203	0.563	0.469	0.138143
Preb	0.00588217	0.102869	0.591	0.528	0.139772
Scamp5	0.0058875	0.13415	0.796	0.73	0.139772
Slc18b1	0.00589278	-0.0945116	0.308	0.418	0.139772
Rcn2	0.00595487	0.103311	0.597	0.525	0.140587
Prune1	0.00596161	-0.0960061	0.204	0.3	0.140587
4930578G10Rik	0.00596775	-0.151519	0.717	0.78	0.140587
Dbi	0.00610159	0.105398	0.176	0.107	0.143415
Wdr83os	0.00618609	0.0550669	0.109	0.053	0.145073
Bnip1	0.00620568	-0.0904034	0.213	0.312	0.145205
Ntng1	0.00622521	-0.062906	0.423	0.522	0.145334
Msh2	0.0062862	-0.109715	0.311	0.421	0.146056
Tpr	0.00628915	0.113807	0.759	0.712	0.146056
Lars	0.00629831	0.0927281	0.782	0.754	0.146056
Ttc26	0.00634777	0.102766	0.294	0.208	0.146875
Pgk1	0.0063737	0.104618	0.345	0.258	0.146878
Nup88	0.00637614	0.117367	0.429	0.35	0.146878
Polr2m	0.0064105	0.0618932	0.154	0.086	0.14693
Mctp2	0.0064289	0.184995	0.101	0.047	0.14693
Trabd2b	0.00643177	-0.085884	0.048	0.101	0.14693
D130017N08Rik	0.00643499	0.0505105	0.118	0.059	0.14693
Gab3	0.0064803	-0.105338	0.339	0.442	0.14764
Hsph1	0.00656573	0.118809	0.331	0.249	0.149259
Aktip	0.00658295	0.160536	0.569	0.501	0.149324
Erbin	0.00664311	-0.163767	0.717	0.774	0.15036
Ptma	0.00668466	0.115746	0.406	0.335	0.150972
Rab3a	0.00670776	0.125707	0.431	0.356	0.151165
Agap3	0.00673143	0.161134	0.613	0.573	0.15137
Tex264	0.00677731	0.0987194	0.378	0.288	0.152072
Gm26733	0.00680132	0.119649	0.616	0.576	0.152282
Slc35e2	0.0068266	-0.0939466	0.336	0.445	0.152519
Prmt9	0.00694565	-0.0994575	0.294	0.392	0.154668
Dnm3	0.0069585	0.121416	0.992	0.97	0.154668
Cdh9	0.00696741	-0.0770132	0.56	0.665	0.154668
Scg3	0.00699488	0.116249	0.655	0.585	0.154708
Gm44686	0.00699899	0.0847915	0.303	0.223	0.154708
Klf12	0.00707836	-0.166444	0.986	0.988	0.156101
Itm2c	0.00709206	0.168621	0.692	0.608	0.156101
Tomm22	0.00713372	0.0792306	0.188	0.119	0.156557
Sco2	0.00714939	0.0681564	0.115	0.059	0.156557
Mfn1	0.007158	-0.116471	0.723	0.846	0.156557
Klhl9	0.00723944	0.0675838	0.182	0.11	0.158005
Pard6a	0.00732655	0.0783163	0.162	0.098	0.159452
Sez6l2	0.00733642	0.125676	0.697	0.647	0.159452
Tubb4b	0.00739397	0.0878634	0.238	0.163	0.160367
Fmn1	0.00742048	-0.135028	0.818	0.861	0.160607
Degs2	0.00749487	0.0887219	0.126	0.071	0.161592
Gm10827	0.00750402	0.0869045	0.16	0.095	0.161592
Dhtkd1	0.00751266	-0.104143	0.42	0.531	0.161592
Pianp	0.00761382	0.131057	0.473	0.401	0.16343
Mfsd5	0.007745	0.054301	0.104	0.05	0.165335
Gm49380	0.00775831	0.0458732	0.207	0.136	0.165335
Ppm1h	0.00776165	0.11939	0.93	0.938	0.165335
Kcnip4	0.00776622	-0.134879	0.997	1	0.165335
Bri3bp	0.00782301	0.120746	0.445	0.371	0.166203
Rps26	0.00785186	0.0671048	0.162	0.098	0.166476
Gm20422	0.00800336	-0.0396988	0.171	0.264	0.169342
Zcchc18	0.00803183	0.168655	0.818	0.804	0.169599
Sdk1	0.00806712	0.265873	0.675	0.588	0.16991
Trmu	0.00807928	-0.0866026	0.269	0.368	0.16991
Tmem240	0.00812622	0.0980222	0.317	0.24	0.170552
Vps13b	0.00815473	-0.104677	0.975	0.991	0.17071
Zfp873	0.00816659	-0.0503351	0.078	0.145	0.17071
Laptm4a	0.00820866	0.104619	0.574	0.507	0.170725
Cops3	0.0082091	-0.123554	0.476	0.582	0.170725
Gm19710	0.00821663	0.109511	0.479	0.418	0.170725
Arpc1b	0.00826634	0.0571052	0.137	0.077	0.171415
Pou2f1	0.00828496	-0.125693	0.776	0.831	0.171459
Nol4	0.00830885	-0.135855	0.961	0.953	0.171612
Gm29682	0.0083793	0.0994879	0.356	0.282	0.17245
Rims1	0.0084095	-0.145923	0.997	1	0.17245
Pask	0.00840997	-0.0390221	0.056	0.113	0.17245
Cnr1	0.00841584	0.226576	0.616	0.516	0.17245
Ppp1r16b	0.00848866	0.174065	0.661	0.599	0.173351
Gm38393	0.00849318	-0.113147	0.874	0.899	0.173351
Vash2	0.00853498	0.0503156	0.123	0.065	0.173863
Hspa4	0.00869821	0.0962077	0.717	0.647	0.17645
Dnajb9	0.00872062	0.0846615	0.246	0.175	0.17645
Gm21798	0.00872455	0.117191	0.241	0.169	0.17645
Srrm2	0.00875835	0.0982805	0.994	0.982	0.17645
Ndufs2	0.00876305	0.116374	0.378	0.306	0.17645
Josd2	0.0087639	0.12085	0.356	0.291	0.17645
Phospho2	0.0088355	-0.0577781	0.115	0.19	0.177547
Psmc1	0.00888722	0.117734	0.431	0.365	0.177837
Gm16351	0.00888904	0.0862174	0.157	0.095	0.177837
Cfap97	0.00890129	-0.0637675	0.261	0.362	0.177837
Slc35c2	0.00891982	0.0570308	0.238	0.16	0.177866
Mtss1	0.00905398	0.157301	0.894	0.878	0.180195
Gm16599	0.00917045	0.11906	0.417	0.35	0.181104
Fpgs	0.00917199	0.0408474	0.123	0.065	0.181104
Gm2516	0.00917295	0.197024	0.204	0.134	0.181104
Cygb	0.00920565	0.079226	0.23	0.157	0.181104
Cactin	0.00921193	0.0398173	0.112	0.056	0.181104
1810034E14Rik	0.00924483	0.107034	0.423	0.347	0.181104
Abhd17a	0.00924631	0.0515301	0.227	0.151	0.181104
Tmco1	0.0092474	0.110488	0.401	0.335	0.181104
Zfp830	0.00925657	0.0297949	0.106	0.053	0.181104
Ndufa8	0.00930313	0.100951	0.255	0.19	0.18156
Antxr2	0.00931479	-0.085755	0.084	0.151	0.18156
Snap25	0.00933947	-0.114068	0.994	0.994	0.1817
Pcyt2	0.00936708	0.122504	0.731	0.688	0.181896
Nap1l5	0.00941613	0.133483	0.658	0.617	0.182508
Fndc9	0.00944777	0.103169	0.415	0.344	0.182636
Uqcrb	0.00945793	0.0878717	0.221	0.148	0.182636
Habp4	0.00947608	0.083579	0.574	0.501	0.182647
Pbx1	0.00956458	-0.147436	0.896	0.941	0.184012
Dsg2	0.00967787	-0.0520097	0.115	0.187	0.185847
Gabarapl1	0.00971969	0.0778178	0.398	0.309	0.186306
Tm9sf4	0.00975609	0.105913	0.754	0.715	0.186659
Nlrc4	0.00977416	0.0574566	0.185	0.116	0.186661
Ipo4	0.00982232	0.102558	0.387	0.303	0.187139
Smim13	0.00985067	0.117104	0.591	0.519	0.187139
Tmed3	0.0098662	0.0668817	0.168	0.104	0.187139
Dtx4	0.00988178	0.10603	0.218	0.145	0.187139
Mgat2	0.00988923	0.0799705	0.174	0.11	0.187139
Gpr107	0.00994619	0.111599	0.627	0.552	0.187875
Rps11	0.00997918	0.0617535	0.23	0.154	0.188156
Arid5b	0.0100142	-0.130915	0.762	0.834	0.188473
Hspa13	0.0100818	0.0530641	0.269	0.19	0.189066
Pcdh18	0.0100821	0.0866125	0.12	0.065	0.189066
Bex3	0.0101263	0.117207	0.325	0.249	0.189554
Nr6a1os	0.0101713	0.0802479	0.23	0.154	0.190053
Ift52	0.0103142	0.138733	0.42	0.362	0.192205
Gnai1	0.0103235	0.159563	0.678	0.617	0.192205
Plcb1	0.0103601	-0.145095	1	0.991	0.192543
Oaz1	0.0103809	0.0736502	0.207	0.139	0.192557
Prmt2	0.0103979	0.11557	0.384	0.312	0.192557
Atp5o	0.0104504	0.131133	0.644	0.588	0.193184
Pcdh10	0.010477	0.18207	0.754	0.677	0.193331
Gm11508	0.0106286	0.112407	0.336	0.255	0.195623
Gkap1	0.0106547	0.156157	0.641	0.576	0.195623
Tmem132c	0.0106587	-0.258153	0.409	0.487	0.195623
Npdc1	0.0106765	0.120792	0.605	0.561	0.195623
Traf5	0.0108075	0.0551343	0.196	0.131	0.197497
Atg16l2	0.0108168	0.141172	0.521	0.454	0.197497
Map2k5	0.010891	-0.15218	0.759	0.828	0.198503
Pdcd2l	0.0109499	0.0907689	0.339	0.264	0.199227
Chpf	0.0112008	0.077819	0.221	0.151	0.203436
Tdrd3	0.011261	-0.128868	0.577	0.665	0.203682
Fndc7	0.0112872	0.0866924	0.176	0.119	0.203682
Tmem181a	0.011294	0.119469	0.843	0.819	0.203682
Lypd6b	0.0113074	-0.166084	0.325	0.421	0.203682
Pfn2	0.0113124	0.0981777	0.395	0.329	0.203682
Strn3	0.0113599	-0.115587	0.964	0.964	0.204183
Spcs1	0.0114091	0.092663	0.224	0.157	0.204707
Dpf2	0.0114708	0.0770886	0.395	0.3	0.204707
Osbpl8	0.0114799	-0.0729533	0.88	0.92	0.204707
Zfp692	0.0114858	0.114161	0.683	0.656	0.204707
Agpat3	0.011503	0.103066	0.619	0.582	0.204707
Rdh14	0.0115073	0.0775507	0.255	0.187	0.204707
Nkain3	0.0115452	0.126012	0.697	0.591	0.205032
Zscan20	0.011576	0.0439803	0.148	0.086	0.205227
Gm15345	0.0116511	0.0773873	0.104	0.053	0.206097
Zfp277	0.0116648	-0.0956715	0.387	0.49	0.206097
Megf8	0.0117358	0.109286	0.571	0.504	0.207001
Fgd5	0.0118187	0.0971268	0.143	0.086	0.207795
Mboat2	0.0118209	0.111099	0.818	0.78	0.207795
Pip4k2c	0.0119308	-0.0844094	0.246	0.344	0.209374
Pim2	0.0120391	0.0763565	0.314	0.237	0.210918
AC154200.1	0.0120736	0.0605779	0.112	0.059	0.211166
Tacc2	0.0121266	0.100945	0.633	0.567	0.211644
Sec11c	0.0121417	0.100739	0.375	0.303	0.211644
Dock4	0.0122285	-0.251703	0.924	0.935	0.2128
Gm42567	0.0122897	-0.0610789	0.14	0.217	0.213507
Ica1	0.012313	-0.121391	0.95	0.929	0.213555
Gm42917	0.0123562	0.0752515	0.19	0.128	0.213948
C130071C03Rik	0.0123873	-0.124957	0.969	0.967	0.214103
Rps6	0.0124252	0.0940086	0.193	0.131	0.214103
Zfp280b	0.012427	0.057503	0.171	0.107	0.214103
Slc25a51	0.0124496	-0.0812669	0.384	0.49	0.214137
Ptpn12	0.0124815	0.152192	0.79	0.754	0.214331
Mrpl23	0.0125653	0.0744918	0.23	0.16	0.215361
Rnls	0.0125923	-0.0883692	0.162	0.237	0.215361
Dhx35	0.0126137	-0.0787781	0.328	0.427	0.215361
Psmd4	0.0126244	0.0955013	0.577	0.501	0.215361
Sh3bgrl	0.0126567	0.128958	0.305	0.228	0.215557
Stxbp1	0.012801	0.112529	0.933	0.941	0.217659
Ciart	0.0129941	-0.0529078	0.073	0.131	0.220581
Eef1g	0.0130667	0.127921	0.487	0.424	0.220707
C2cd2l	0.0131047	0.070276	0.275	0.196	0.220707
Sh3gl1	0.013111	0.0940888	0.409	0.347	0.220707
Gm32856	0.013125	-0.0487168	0.078	0.136	0.220707
Cadps	0.0131299	-0.0891555	1	0.997	0.220707
Nceh1	0.0131648	0.140424	0.709	0.65	0.220707
Robo2	0.0131856	-0.178513	0.983	0.985	0.220707
Celf3	0.0131877	0.112114	0.664	0.626	0.220707
Pnmal2	0.0131927	0.107699	0.359	0.279	0.220707
Pip4k2b	0.013289	0.103087	0.443	0.374	0.22196
Cend1	0.0133696	0.0948258	0.333	0.258	0.222949
Pxdc1	0.0134514	0.0504653	0.104	0.053	0.223953
Psmd2	0.0135624	0.0831388	0.3	0.226	0.225182
Gpm6a	0.0135686	0.14514	0.983	0.991	0.225182
Ugcg	0.0135958	0.127114	0.527	0.463	0.225274
Ncdn	0.0136327	0.115205	0.532	0.448	0.225525
Gm1992	0.0136624	0.162486	0.541	0.493	0.225658
Nme7	0.0137451	0.105058	0.7	0.647	0.226374
Actr3b	0.0137493	-0.121139	0.499	0.599	0.226374
Scn8a	0.0138429	0.135683	0.972	0.97	0.226652
Comt	0.0138568	0.142247	0.661	0.585	0.226652
Tmem59	0.0138689	0.136467	0.658	0.611	0.226652
Dcun1d4	0.0138705	-0.0930771	0.412	0.522	0.226652
Tbl2	0.0138753	0.0465341	0.106	0.056	0.226652
Strn4	0.0139294	0.111462	0.653	0.573	0.226896
Nfat5	0.013934	-0.137636	0.922	0.929	0.226896
Ube2n	0.0139615	0.116475	0.499	0.442	0.226899
Uqcrh	0.014015	0.0869437	0.468	0.401	0.226899
Lnpk	0.0140699	0.136312	0.759	0.748	0.226899
4930555F03Rik	0.0140734	0.327498	0.255	0.184	0.226899
Abhd16a	0.0140756	0.124854	0.515	0.448	0.226899
Zfp467	0.014079	0.0700019	0.263	0.19	0.226899
Eif3i	0.0140942	0.0861534	0.196	0.134	0.226899
Cpsf4l	0.014116	0.0392927	0.148	0.089	0.226899
Tmem130	0.0141307	0.125183	0.72	0.694	0.226899
Gm48512	0.0141995	0.131769	0.423	0.368	0.227652
Zkscan3	0.0142786	-0.123554	0.574	0.638	0.228231
Lrp8os2	0.0142795	0.0815683	0.19	0.128	0.228231
Zdhhc8	0.0144352	0.0852766	0.557	0.501	0.229943
Slc25a20	0.0144407	0.0931852	0.23	0.16	0.229943
Mettl25	0.0144531	-0.0987992	0.415	0.507	0.229943
Rps20	0.0145877	0.0861539	0.263	0.193	0.231098
Arl6	0.0146301	-0.0416245	0.137	0.214	0.231098
Gm2a	0.0146384	0.0626184	0.129	0.074	0.231098
Epo	0.0146446	0.1474	0.714	0.733	0.231098
Rasgrf1	0.0146473	0.147407	0.958	0.941	0.231098
Dock10	0.0146591	0.164794	0.65	0.555	0.231098
Slc6a7	0.0147553	0.0823214	0.487	0.421	0.232
Enc1	0.0147829	0.109129	0.196	0.136	0.232
Rpl37	0.0147833	0.0717365	0.174	0.11	0.232
Exoc3	0.0148297	0.119042	0.608	0.564	0.232273
Katnbl1	0.0148454	-0.0466451	0.174	0.255	0.232273
Yjefn3	0.0149445	-0.0227104	0.188	0.119	0.233472
Trip12	0.0149719	-0.142801	0.944	0.95	0.233549
Cdh10	0.0150597	-0.0971726	0.866	0.89	0.234554
Rtca	0.0150957	-0.0919459	0.44	0.549	0.234554
Ftl1	0.0151041	0.104391	0.3	0.234	0.234554
Gm26573	0.015144	0.0754227	0.19	0.131	0.234567
Rtl8a	0.0151501	0.0784066	0.199	0.136	0.234567
Parvb	0.0151893	0.0730167	0.146	0.089	0.234578
Gm1673	0.015196	0.093165	0.255	0.19	0.234578
1700111E14Rik	0.0153234	0.118625	0.322	0.258	0.236136
Src	0.0153424	-0.0964528	0.325	0.418	0.236136
Adgrl1	0.0153734	0.0791166	0.824	0.78	0.236264
Tmed4	0.0154479	0.071871	0.333	0.258	0.236836
Grip1	0.0154563	-0.112869	1	1	0.236836
6030419C18Rik	0.0155396	0.0641662	0.227	0.157	0.237479
Tmem60	0.0155439	0.0627151	0.218	0.151	0.237479
Vip	0.0155866	0.891072	0.227	0.16	0.237672
Prelid3b	0.0156023	0.0653629	0.106	0.059	0.237672
Slitrk3	0.0156359	0.111252	0.431	0.356	0.237835
Smarcd1	0.0156848	0.0928327	0.42	0.344	0.238229
Luc7l3	0.0157117	0.124178	0.964	0.95	0.23829
Syt5	0.0157534	0.10923	0.317	0.246	0.238575
Zfyve26	0.0158376	-0.0894738	0.381	0.487	0.239501
Gnb1l	0.0159773	0.0732953	0.176	0.116	0.241105
Rnf208	0.0159901	0.0706044	0.216	0.148	0.241105
1110046J04Rik	0.0160878	0.100305	0.261	0.199	0.242226
Epb41	0.016117	-0.142666	0.597	0.65	0.242314
Arv1	0.0161435	0.0995364	0.275	0.211	0.242342
Acp1	0.0161655	0.137897	0.468	0.407	0.242342
Olfm2	0.0162344	0.133798	0.737	0.688	0.243024
Ipo13	0.0163341	-0.0672791	0.252	0.347	0.244165
Adgrl3	0.0164414	-0.0960657	1	0.997	0.245416
Slc43a2	0.0164869	0.143262	0.608	0.546	0.245683
Arl15	0.0165299	-0.174016	0.933	0.941	0.245683
Vmp1	0.0165302	0.144472	0.829	0.837	0.245683
Rbm34	0.0165898	0.0897803	0.291	0.223	0.246216
Wdr19	0.016647	-0.0901196	0.331	0.421	0.246713
Cemip	0.0166812	-0.24479	0.529	0.623	0.246868
Plcxd1	0.0167282	0.0543148	0.109	0.059	0.246887
Pcbd2	0.0167361	0.123935	0.361	0.291	0.246887
Abhd8	0.0167538	0.072787	0.311	0.24	0.246887
Sh3kbp1	0.0168037	-0.169702	0.784	0.816	0.247271
Slc36a4	0.0168412	0.079123	0.289	0.223	0.247473
Slc22a5	0.0168908	-0.0711172	0.244	0.335	0.24785
Cadm4	0.0170458	0.128077	0.543	0.496	0.249773
Fmn2	0.0170843	-0.101537	0.947	0.958	0.249984
Eya4	0.0171879	-0.296404	0.317	0.398	0.250619
Praf2	0.0172125	0.0502356	0.179	0.119	0.250619
Klhl13	0.0172227	-0.0703469	0.294	0.395	0.250619
Ghitm	0.0172242	0.102776	0.387	0.318	0.250619
Ctnnb1	0.0173285	0.114441	0.429	0.353	0.251414
Abl2	0.017344	-0.143265	0.779	0.849	0.251414
Rpl27-ps3	0.0173698	0.111912	0.218	0.157	0.251414
40057	0.0173756	-0.0449593	0.199	0.288	0.251414
Papola	0.0174759	-0.0883313	0.924	0.95	0.252172
Fam135a	0.0174765	-0.142811	0.832	0.872	0.252172
Bap1	0.0176607	0.0633622	0.199	0.134	0.254262
Ralgapa1	0.0176703	-0.087285	0.983	0.982	0.254262
Ddit3	0.0177423	0.0864891	0.157	0.101	0.254944
Ubqln2	0.0178427	0.0913582	0.196	0.136	0.256033
Il1rapl1	0.0178801	-0.168776	0.997	1	0.256215
Lancl2	0.0179613	0.107886	0.325	0.261	0.256923
Gm21949	0.0179995	0.130188	0.19	0.131	0.256923
Tm2d1	0.0180036	0.0725413	0.426	0.353	0.256923
Morf4l1	0.0180567	-0.145184	0.697	0.754	0.257079
Kctd5	0.0180641	-0.0797467	0.151	0.22	0.257079
Gtf2b	0.0181395	-0.0636565	0.174	0.246	0.257587
Etnk2	0.0181626	-0.039434	0.076	0.134	0.257587
Zcchc11	0.0181742	-0.129791	0.908	0.935	0.257587
Fkbp7	0.0181992	-0.039726	0.062	0.113	0.257591
Dnajb11	0.0182733	0.0801896	0.305	0.231	0.258288
Csk	0.0183117	0.0985097	0.317	0.255	0.258479
Oprd1	0.0184702	-0.205107	0.465	0.525	0.260332
Epha7	0.0184931	-0.153208	0.72	0.786	0.260332
Helz	0.0185201	0.0974829	0.854	0.822	0.260359
Ddx41	0.018579	0.0751498	0.23	0.169	0.260834
Pigf	0.018686	0.0837061	0.246	0.181	0.261349
Gm48003	0.0186891	0.103887	0.171	0.113	0.261349
Krtcap2	0.0186911	0.0510612	0.126	0.074	0.261349
Gm9962	0.0187897	-0.0793509	0.216	0.3	0.262067
Angptl2	0.0187929	0.0885671	0.238	0.175	0.262067
Tro	0.018849	0.106192	0.563	0.522	0.262496
1600014C10Rik	0.0189895	0.057156	0.165	0.104	0.264099
A930029G22Rik	0.0190502	-0.106633	0.294	0.368	0.264588
Them6	0.019077	0.0448142	0.126	0.074	0.264608
Slc39a10	0.0191031	0.116962	0.445	0.398	0.264616
Rufy3	0.0192271	0.107237	0.902	0.884	0.264831
Mpp6	0.0192369	-0.155567	0.762	0.822	0.264831
Ppt1	0.0192467	0.096443	0.731	0.668	0.264831
N4bp2	0.0192518	-0.0619773	0.199	0.282	0.264831
Lmbrd1	0.0192582	0.0591474	0.849	0.831	0.264831
Ttc14	0.0192846	-0.0871151	0.955	0.953	0.264831
Clptm1	0.0192971	0.0862439	0.585	0.499	0.264831
B3galnt2	0.0193657	-0.0962359	0.462	0.54	0.265422
Psma4	0.0194043	0.0958981	0.317	0.252	0.26547
Fam3c	0.0194269	0.0883815	0.367	0.294	0.26547
H3f3b	0.0194588	0.117936	0.49	0.445	0.26547
Polr2c	0.0194739	0.0697378	0.305	0.228	0.26547
Mphosph9	0.019518	-0.12178	0.728	0.774	0.26547
Cog5	0.0195355	-0.111617	0.882	0.899	0.26547
Npy	0.019548	0.386248	0.266	0.199	0.26547
Exog	0.0196304	-0.0370098	0.084	0.142	0.26624
Xlr5a	0.0197373	0.0642747	0.207	0.142	0.266956
Trim35	0.0197439	0.120177	0.739	0.727	0.266956
Derl1	0.0197603	0.0881655	0.384	0.323	0.266956
Tmx1	0.0198566	0.06717	0.37	0.3	0.267909
Lsmem1	0.0200785	-0.076042	0.123	0.19	0.270104
Garnl3	0.0200845	-0.142642	0.93	0.953	0.270104
Pskh1	0.0200973	-0.104165	0.283	0.368	0.270104
Arxes1	0.020145	0.0731134	0.221	0.16	0.270246
9630002D21Rik	0.0201598	-0.189401	0.272	0.362	0.270246
Vmn2r30	0.0202363	0.0700672	0.196	0.136	0.270921
Ltbp1	0.0202772	-0.135778	0.185	0.258	0.270924
Otud7b	0.0202887	-0.101673	0.633	0.73	0.270924
Taf6l	0.0203335	0.038994	0.221	0.151	0.271175
Csnk1e	0.0204417	-0.057856	0.448	0.579	0.271927
Gm45321	0.0204753	0.174355	0.193	0.134	0.271927
Anp32a	0.0204889	0.0723224	0.499	0.424	0.271927
Ube2e3	0.0205337	-0.11766	0.311	0.398	0.271927
Atp5j2	0.0205433	0.0802511	0.375	0.32	0.271927
St8sia4	0.020547	-0.18401	0.515	0.57	0.271927
Nagk	0.0205848	0.124976	0.513	0.457	0.272081
Cnih1	0.0206333	0.0907526	0.367	0.303	0.272375
Ubp1	0.0207469	-0.123742	0.622	0.733	0.273461
Bub3	0.0207682	0.0777061	0.244	0.184	0.273461
Shank1	0.0208012	0.065918	0.877	0.875	0.273549
Ugt8a	0.0209511	-0.0878334	0.076	0.128	0.275172
AI854703	0.0210088	-0.044578	0.064	0.116	0.27541
Pknox2	0.0210223	-0.110436	0.882	0.938	0.27541
Kat6a	0.0210795	0.105362	0.608	0.546	0.275812
Gm47027	0.0211659	0.0720165	0.182	0.125	0.276385
Ift74	0.0211874	-0.110458	0.384	0.469	0.276385
Gm47167	0.0212031	0.0503994	0.151	0.095	0.276385
Dnah5	0.0213955	-0.0514445	0.19	0.27	0.278544
Fbxw9	0.021481	0.0743195	0.255	0.193	0.279307
Nsg2	0.0216449	0.123948	0.871	0.834	0.281086
Trpc1	0.0218008	0.11354	0.759	0.718	0.282465
Pld3	0.0218054	0.126547	0.518	0.493	0.282465
Tmed5	0.0218954	0.100887	0.356	0.291	0.282761
Adgrg1	0.0218973	0.0550979	0.137	0.083	0.282761
Dhx15	0.02191	-0.0964951	0.557	0.662	0.282761
Gm15614	0.0220048	0.106965	0.359	0.291	0.283366
Plaa	0.0220114	-0.112719	0.557	0.632	0.283366
Qrsl1	0.0220495	-0.0868738	0.235	0.309	0.283506
Mrps21	0.0221637	0.0852337	0.311	0.24	0.284621
Gm29394	0.0223122	-0.0459279	0.09	0.145	0.285904
Slc2a1	0.0223186	0.0680937	0.143	0.092	0.285904
Gm4793	0.0223851	-0.0387109	0.078	0.134	0.286402
Lmf1	0.0224253	0.051651	0.297	0.223	0.286564
Magi1	0.0224612	-0.117373	0.994	0.994	0.286671
Cnksr2	0.0226386	-0.211983	0.882	0.917	0.288353
Cep164	0.02266	0.10537	0.689	0.668	0.288353
Cc2d1a	0.0226763	-0.0764626	0.241	0.326	0.288353
Ankrd13d	0.0228634	0.0718456	0.468	0.401	0.290376
Pcp4	0.0228998	0.0480801	0.146	0.089	0.290484
Nipsnap1	0.0229747	0.123446	0.667	0.632	0.291078
Igf1	0.0231132	0.264129	0.473	0.392	0.292158
Sirt7	0.0231676	0.0832439	0.501	0.433	0.292158
Stxbp6	0.0231885	-0.0958041	0.538	0.62	0.292158
Eif5a	0.0232142	0.0728765	0.266	0.202	0.292158
Mettl3	0.0232283	-0.0887577	0.275	0.362	0.292158
Nenf	0.0232496	0.0666633	0.333	0.261	0.292158
Slc35a2	0.0232568	0.0780855	0.255	0.19	0.292158
Clcn4	0.023314	0.106859	0.574	0.51	0.292523
Mdc1	0.0233762	-0.0178798	0.092	0.154	0.292759
Wdr31	0.0233891	-0.0272062	0.081	0.139	0.292759
Zbtb16	0.0234653	0.217307	0.81	0.769	0.293314
Zfp385b	0.0235046	-0.167951	0.947	0.97	0.293314
Cmc1	0.0235182	-0.0715312	0.202	0.279	0.293314
Slc25a39	0.0235493	0.0506759	0.16	0.107	0.29335
Gm26551	0.0236266	0.110858	0.381	0.32	0.293961
Glg1	0.023702	0.101565	0.936	0.914	0.294545
Ttc4	0.0237458	0.108062	0.633	0.567	0.294738
Snx24	0.0237888	-0.0696288	0.633	0.721	0.294919
AC114585.1	0.023869	-0.0714916	0.104	0.16	0.295559
Pdia3	0.0239475	0.102228	0.588	0.543	0.295559
Ddx46	0.0239505	0.0504884	0.647	0.582	0.295559
Akr1e1	0.0239689	-0.0537132	0.132	0.196	0.295559
Kcnq1	0.0239922	0.116414	0.737	0.709	0.295559
Gpc5	0.0240111	-0.229939	0.364	0.466	0.295559
Ell2	0.0240988	-0.100739	0.515	0.582	0.295792
Arl6ip6	0.0241152	-0.0478627	0.202	0.279	0.295792
Fam120c	0.0241324	-0.102926	0.686	0.777	0.295792
Arnt2	0.024187	-0.117214	0.95	0.967	0.295792
Zwilch	0.0242106	-0.0482191	0.076	0.128	0.295792
4930545L23Rik	0.0242646	0.0799727	0.19	0.134	0.295792
Thyn1	0.0242829	0.0763034	0.305	0.237	0.295792
Arhgap20	0.024303	-0.111954	0.622	0.724	0.295792
Arf5	0.0243152	0.111944	0.465	0.415	0.295792
Tnks	0.0243315	-0.115633	0.762	0.822	0.295792
Elovl4	0.0243433	0.106858	0.468	0.398	0.295792
Gm47271	0.0244111	0.0570455	0.148	0.095	0.296269
Zwint	0.0244584	0.130751	0.894	0.878	0.296497
Tmem30a	0.0245646	0.138002	0.714	0.694	0.297261
Pitpna	0.0245786	-0.0997183	0.863	0.902	0.297261
Klhl7	0.0246342	-0.140524	0.804	0.858	0.297464
Erg28	0.0246527	0.0945781	0.409	0.326	0.297464
2610020C07Rik	0.0247509	0.124167	0.529	0.469	0.297719
Map7	0.0247786	-0.12122	0.818	0.855	0.297719
Mbd5	0.0247943	-0.0904363	0.992	0.991	0.297719
Adamts3	0.0248413	-0.0988119	0.227	0.306	0.297719
D630045J12Rik	0.024849	-0.101625	0.599	0.674	0.297719
Rnps1	0.0248493	0.100606	0.594	0.54	0.297719
Dip2b	0.0248925	0.143167	0.933	0.908	0.297719
Klhl5	0.0249031	-0.0542133	0.389	0.493	0.297719
Nup210l	0.0250836	0.0543143	0.134	0.083	0.297984
Hap1	0.0251481	0.116696	0.331	0.27	0.297984
Gm15283	0.0251612	0.0588281	0.171	0.113	0.297984
Malsu1	0.0251617	0.118977	0.473	0.401	0.297984
Ndufs8	0.0251629	0.0596802	0.104	0.059	0.297984
9430041J12Rik	0.025163	-0.0546724	0.101	0.16	0.297984
Setd7	0.0251762	0.123525	0.728	0.685	0.297984
Rcan3	0.0251795	0.107323	0.412	0.353	0.297984
Abhd15	0.0251834	0.080803	0.232	0.175	0.297984
Tab2	0.0252968	-0.110125	0.633	0.709	0.298986
Rora	0.0253464	-0.101167	0.966	0.988	0.299231
Gga2	0.0254255	0.0548873	0.524	0.457	0.299824
Cct7	0.0255797	0.069857	0.361	0.291	0.301302
Slc27a1	0.0256386	0.1077	0.395	0.338	0.301652
Strn	0.0258611	-0.124659	0.468	0.546	0.303926
Ncam1	0.0259485	0.135797	0.98	0.988	0.304609
Timm8b	0.0260102	0.0411908	0.154	0.098	0.304988
Ak2	0.0260509	-0.0852147	0.286	0.368	0.305121
Nmnat3	0.0261452	-0.0312325	0.076	0.128	0.305748
Babam1	0.0261633	0.110711	0.431	0.383	0.305748
Plch1	0.0263064	-0.0764295	0.076	0.125	0.307075
Ccnd2	0.0263392	0.130564	0.415	0.341	0.307113
Dner	0.0264271	0.140587	0.955	0.955	0.307452
Secisbp2	0.0264275	0.102226	0.431	0.368	0.307452
Arfrp1	0.0264878	0.100534	0.294	0.234	0.30781
4831440E17Rik	0.0265957	-0.034095	0.07	0.122	0.308528
C730034F03Rik	0.0266154	0.0592443	0.132	0.083	0.308528
Nrg3	0.0266533	-0.149472	1	1	0.308528
Zfp407	0.0266819	-0.132523	0.641	0.709	0.308528
Gm48749	0.0266981	0.0464429	0.154	0.098	0.308528
Tsen54	0.0267523	-0.0553693	0.095	0.148	0.308811
Cdk8	0.0267927	0.0992542	0.916	0.89	0.308934
Tspyl4	0.0268546	0.129896	0.429	0.374	0.309305
Snx3	0.0269027	0.0653677	0.594	0.525	0.309402
Prn	0.0269227	0.0571998	0.104	0.059	0.309402
Hs6st3	0.0270358	-0.16451	0.793	0.911	0.310335
G3bp2	0.0270636	0.121154	0.711	0.677	0.310335
Ubxn7	0.0270992	0.145847	0.574	0.534	0.3104
Braf	0.0271565	-0.0981382	0.95	0.964	0.310678
Fam133b	0.0271832	0.0756932	0.527	0.475	0.310678
Ptprm	0.0272546	-0.191919	0.849	0.884	0.311152
Rps5	0.0273521	0.0613626	0.216	0.154	0.311922
Nrd1	0.0273944	0.0810432	0.888	0.861	0.312061
Eif1a	0.027441	0.0598636	0.171	0.116	0.31225
Aldh2	0.027486	0.0743315	0.179	0.122	0.31242
Clint1	0.0275826	0.111095	0.681	0.65	0.313176
Stum	0.0277059	-0.0823103	0.098	0.151	0.314108
Gk	0.0277252	-0.0780429	0.546	0.656	0.314108
mt-Nd4l	0.0277773	-0.068337	0.171	0.24	0.314356
Atp6ap1	0.0278337	0.0790573	0.658	0.659	0.314651
Trp53inp1	0.0279095	-0.0672069	0.081	0.134	0.315165
AI593442	0.0280954	0.0614111	0.487	0.415	0.316757
Rpl21	0.0281114	0.10262	0.336	0.282	0.316757
Stub1	0.0282771	0.0654356	0.412	0.356	0.318164
Smarce1	0.0283237	0.0950481	0.353	0.288	0.318164
Psmc5	0.0283282	0.0906296	0.286	0.228	0.318164
Vhl	0.0283979	-0.0499951	0.076	0.125	0.318439
Hnrnpa3	0.028414	0.0714862	0.706	0.614	0.318439
Gm48678	0.028457	0.105879	0.333	0.279	0.318577
Mia2	0.0285241	0.0858506	0.661	0.614	0.318746
St8sia3	0.028545	0.111012	0.384	0.326	0.318746
Mydgf	0.0285641	0.0564368	0.207	0.148	0.318746
Tnrc6a	0.0286448	-0.0987191	0.784	0.843	0.319245
Mrfap1	0.0286703	0.0553289	0.308	0.24	0.319245
Gm826	0.0288037	-0.0435596	0.073	0.122	0.320151
Mlf2	0.0288133	0.0632208	0.479	0.412	0.320151
Tsnax	0.0290311	0.0634056	0.541	0.475	0.322227
Cadm3	0.0290626	0.0998017	0.653	0.602	0.322232
Atp5g2	0.0291395	0.113633	0.3	0.243	0.32274
Yipf4	0.0292102	0.0793355	0.462	0.389	0.323134
Atg14	0.0292373	-0.0679646	0.199	0.276	0.323134
Rims2	0.0294686	-0.0973972	0.997	1	0.325345
Jkamp	0.0296317	0.079709	0.451	0.398	0.325991
Ppp6c	0.0296419	-0.0816096	0.485	0.567	0.325991
Scamp1	0.0296853	0.0433552	0.756	0.715	0.325991
Npm1	0.0296926	0.0806342	0.459	0.386	0.325991
Akap5	0.029708	0.081215	0.19	0.136	0.325991
Rarg	0.0297154	-0.0552688	0.162	0.231	0.325991
Cirbp	0.0297545	0.0985613	0.507	0.454	0.326076
Nup50	0.029791	0.0894484	0.255	0.196	0.326131
Zbtb43	0.029992	0.0710262	0.246	0.187	0.3279
Sirpa	0.0300156	0.101384	0.681	0.641	0.3279
Necap2	0.0300948	0.0581082	0.213	0.154	0.328067
Tdrkh	0.0301009	-0.0842841	0.224	0.3	0.328067
B3galt6	0.0301257	0.0432572	0.115	0.068	0.328067
Polr2g	0.0302777	0.0853573	0.249	0.193	0.328919
Sqle	0.030291	0.097016	0.277	0.211	0.328919
Mctp1	0.0302989	-0.123393	0.88	0.908	0.328919
Prkci	0.0303631	-0.0664436	0.364	0.457	0.329271
Atp6v1f	0.0304246	0.017226	0.193	0.131	0.329419
Kmt2a	0.0304937	0.0840065	0.952	0.958	0.329419
Thumpd1	0.0305102	0.0748371	0.162	0.113	0.329419
Chl1	0.0305285	0.149606	0.913	0.881	0.329419
Adgrb3	0.0306177	-0.150626	1	1	0.329419
Pigq	0.0306591	0.0950813	0.406	0.353	0.329419
Trim46	0.0306684	0.0985383	0.583	0.519	0.329419
Dpysl2	0.03067	0.091807	0.891	0.881	0.329419
Rpl36al	0.0306797	0.0151452	0.118	0.071	0.329419
Gm14443	0.0306937	-0.0417895	0.188	0.264	0.329419
Wdr41	0.0307679	-0.111648	0.476	0.582	0.329466
N6amt1	0.0307817	-0.0582258	0.196	0.273	0.329466
Mef2c	0.0307981	-0.156996	0.947	0.955	0.329466
Mageh1	0.0308311	0.0544728	0.188	0.131	0.329466
Syn3	0.0308567	0.128486	0.782	0.736	0.329466
Daam2	0.0312371	0.10137	0.244	0.178	0.332646
Neat1	0.03124	-0.100922	0.137	0.202	0.332646
Pcnx3	0.0312576	0.0830382	0.35	0.282	0.332646
Cdv3	0.0312851	0.0958514	0.322	0.267	0.332646
Atp5j	0.0313272	0.11132	0.308	0.255	0.332646
Dvl1	0.0313467	0.0734838	0.532	0.463	0.332646
Lamtor4	0.0314268	0.106494	0.445	0.401	0.332884
Slc45a1	0.0314332	0.0761935	0.546	0.493	0.332884
Ak1	0.0314738	0.0595838	0.182	0.128	0.332975
Ubxn2a	0.0315933	-0.0630407	0.356	0.448	0.333899
Idh2	0.0316778	0.095273	0.35	0.291	0.334452
2410131K14Rik	0.0320322	0.0612595	0.174	0.119	0.337608
Anxa7	0.0320418	0.0822262	0.417	0.356	0.337608
Nr3c1	0.0320877	-0.114306	0.513	0.579	0.337749
Rnf4	0.0321896	0.0733715	0.403	0.344	0.33848
Git2	0.0322809	-0.145088	0.647	0.709	0.339096
Trim17	0.0324059	-0.0584507	0.235	0.318	0.340065
Tmeff2	0.0325776	-0.188235	0.874	0.932	0.341065
Eral1	0.0325944	-0.0429547	0.171	0.243	0.341065
Mrpl35	0.0326462	0.0547436	0.101	0.059	0.341065
Ppp3cc	0.0327112	-0.153542	0.72	0.789	0.341065
Itpr1	0.0327173	-0.144769	0.725	0.792	0.341065
Dhrs13	0.0327621	0.0463998	0.185	0.128	0.341065
AC159282.1	0.0327623	-0.0311366	0.064	0.11	0.341065
Sh2b1	0.0327688	0.0547284	0.188	0.131	0.341065
Gabpb2	0.0327974	-0.102464	0.426	0.496	0.341065
Tgoln1	0.0328295	0.0648185	0.412	0.356	0.341065
Plppr3	0.0330003	0.124247	0.518	0.466	0.342208
Sfmbt2	0.0330236	0.120319	0.258	0.196	0.342208
Adgra3	0.0330383	-0.111986	0.246	0.318	0.342208
Gm17231	0.0330721	0.0836162	0.216	0.163	0.342218
Selenos	0.0332642	0.0903955	0.373	0.318	0.343263
Atp2c1	0.0332699	0.10619	0.938	0.926	0.343263
Arx	0.0332723	0.11874	0.417	0.356	0.343263
Dgki	0.0333117	-0.110446	0.972	0.979	0.343329
Psmd7	0.0334498	0.105539	0.535	0.493	0.34441
Gm42413	0.0335718	0.0554432	0.101	0.059	0.345324
Gm27241	0.03362	0.0749132	0.188	0.134	0.345478
Copa	0.0338065	0.0715856	0.768	0.748	0.346614
Rps13	0.0338148	0.0487908	0.196	0.136	0.346614
Lpp	0.0338513	-0.104799	0.625	0.733	0.346614
Usp19	0.033864	0.117267	0.501	0.466	0.346614
Entpd7	0.033956	-0.0944648	0.322	0.404	0.347214
Pdss1	0.0340763	-0.110585	0.681	0.718	0.348101
Nrp2	0.0341346	0.223265	0.35	0.306	0.348266
Ywhae	0.0341835	0.100864	0.81	0.798	0.348266
Mynn	0.0342235	0.061208	0.289	0.217	0.348266
Eif2s2	0.0342266	0.0980472	0.577	0.513	0.348266
Adsl	0.0342979	0.0479247	0.249	0.187	0.348374
Wsb2	0.0343042	0.0594482	0.336	0.267	0.348374
Gdap1	0.0343897	-0.102005	0.599	0.706	0.348901
Nr2c2ap	0.0345509	-0.0227533	0.064	0.113	0.348977
Elmod3	0.0345838	-0.0601181	0.126	0.187	0.348977
Gm17387	0.034585	0.0355788	0.104	0.059	0.348977
Gnb4	0.0346023	-0.0817334	0.218	0.297	0.348977
Golt1b	0.034605	0.0651631	0.238	0.181	0.348977
Ube2e2	0.0346361	-0.102436	0.972	0.976	0.348977
Mphosph10	0.0346627	0.0659035	0.162	0.113	0.348977
Zmynd8	0.0346659	0.0977047	0.964	0.964	0.348977
Hist3h2ba	0.0347006	0.0554117	0.168	0.116	0.348988
Spryd3	0.0347586	-0.0545557	0.297	0.383	0.349233
Gpr149	0.0349268	0.0541227	0.104	0.059	0.350584
Alas1	0.0349838	-0.0449887	0.246	0.335	0.350817
Tmem246	0.0351237	0.0920712	0.482	0.427	0.35188
Aldh1l2	0.0352091	-0.032764	0.308	0.401	0.352396
Btbd11	0.0352433	-0.147329	0.888	0.908	0.3524
Nae1	0.0353339	0.155555	0.552	0.519	0.352965
Bex1	0.0354296	0.0812191	0.261	0.205	0.353488
Taf1c	0.0354542	0.0936894	0.291	0.237	0.353488
Kif9	0.0355488	-0.0678167	0.134	0.193	0.353788
Ddx23	0.0355525	0.0961211	0.345	0.3	0.353788
Rcan2	0.0356284	-0.149616	0.815	0.828	0.353986
Tmem33	0.0356406	0.10954	0.373	0.315	0.353986
Cacna1d	0.0358228	0.0916176	0.994	0.979	0.355457
Glp2r	0.0358688	0.0897934	0.56	0.507	0.355573
Gm43517	0.0360566	-0.0544881	0.12	0.178	0.357094
E2f4	0.0362181	0.0540178	0.221	0.16	0.358352
Gm37494	0.0363348	-0.0360255	0.303	0.395	0.359164
Mrto4	0.0364268	0.045276	0.179	0.122	0.359732
Cnot7	0.0365129	-0.0935184	0.448	0.537	0.360239
G6pdx	0.0366067	0.0450541	0.12	0.074	0.360823
Lekr1	0.0367265	-0.0479698	0.636	0.724	0.361661
Mrps11	0.0368593	-0.0686223	0.134	0.193	0.362624
Lyn	0.0370189	0.0953848	0.339	0.285	0.363574
Vps50	0.0370332	0.117503	0.709	0.712	0.363574
Fmnl1	0.0370626	-0.0948802	0.283	0.356	0.363574
Ints3	0.0370958	0.116709	0.569	0.531	0.363574
Gm26624	0.0371348	0.078021	0.244	0.184	0.363613
Mtmr12	0.0372016	-0.0940544	0.384	0.463	0.363791
Fgf12	0.0372322	-0.143259	1	0.997	0.363791
Daglb	0.037258	0.0714911	0.415	0.344	0.363791
Nav2	0.0373704	-0.061389	1	0.994	0.364546
Tubd1	0.0374718	-0.0162622	0.07	0.119	0.365089
Smarca1	0.0374964	-0.0853328	0.63	0.709	0.365089
Tmem186	0.0376137	-0.0333084	0.244	0.329	0.365122
Cdo1	0.0376312	-0.03383	0.106	0.163	0.365122
2310009B15Rik	0.0376346	0.0455424	0.126	0.08	0.365122
Tmem132d	0.0376404	-0.153137	0.661	0.748	0.365122
Naf1	0.037731	-0.0768713	0.157	0.217	0.36563
Pnoc	0.0377631	0.0975501	0.297	0.234	0.36563
Rap1gap	0.0378249	0.11295	0.714	0.659	0.365888
Stau2	0.0382714	-0.10306	0.952	0.958	0.36973
Lpgat1	0.0383694	-0.110811	0.821	0.878	0.36973
Gm31763	0.038385	0.0525531	0.168	0.116	0.36973
Tmem121b	0.0384305	-0.0228715	0.059	0.104	0.36973
Txndc16	0.0384719	0.0677862	0.678	0.623	0.36973
Rpl26	0.0384862	0.0708191	0.311	0.252	0.36973
Asb5	0.0385056	-0.0253187	0.059	0.104	0.36973
Rps25	0.0385266	0.0559716	0.196	0.142	0.36973
Tcp1	0.0385424	0.0328519	0.331	0.267	0.36973
Rpl6	0.0386096	0.0961082	0.482	0.43	0.369744
Mink1	0.0386327	0.0608835	0.571	0.516	0.369744
Ripk2	0.0386507	-0.0960283	0.364	0.433	0.369744
Coro1c	0.0388206	0.081401	0.527	0.484	0.370514
Ctsf	0.0388477	0.0824492	0.384	0.32	0.370514
Capza1	0.0388487	-0.11439	0.591	0.659	0.370514
Crot	0.0389421	-0.0620491	0.204	0.27	0.370514
Kcnk10	0.0389988	0.0565856	0.37	0.306	0.370514
Kdm3a	0.0390534	-0.0989361	0.44	0.534	0.370514
Gm26798	0.0390705	0.0381871	0.109	0.065	0.370514
Zc3h4	0.0391242	-0.0647653	0.252	0.338	0.370514
Tmem115	0.0391679	0.0200579	0.112	0.065	0.370514
Grip1os1	0.0391784	0.0709268	0.123	0.08	0.370514
Klf5	0.0392233	-0.12811	0.322	0.401	0.370514
Zfp821	0.0392338	0.08666	0.49	0.442	0.370514
Rab3gap2	0.0392678	-0.118025	0.728	0.78	0.370514
Serbp1	0.0393152	0.10413	0.669	0.617	0.370514
Nup98	0.0393264	-0.111325	0.815	0.843	0.370514
Bcs1l	0.039335	0.0637336	0.261	0.202	0.370514
Plp1	0.0393375	-0.0678039	0.566	0.656	0.370514
Rai14	0.0394601	-0.0557591	0.067	0.113	0.371103
Glmp	0.0394818	0.042605	0.123	0.077	0.371103
Gm44257	0.0395072	0.0719599	0.3	0.243	0.371103
Filip1	0.0395633	-0.204976	0.375	0.439	0.371294
Baalc	0.0396736	0.0795456	0.185	0.134	0.371993
1600020E01Rik	0.0397389	-0.0478435	0.328	0.418	0.372009
Fancm	0.0398099	-0.0994989	0.291	0.359	0.372009
Fry	0.0398158	-0.0995126	0.944	0.964	0.372009
Hnrnpa2b1	0.0398185	0.0994424	0.944	0.929	0.372009
Smyd3	0.0398617	-0.078958	0.989	0.979	0.372078
Aph1b	0.0399831	0.0477728	0.179	0.128	0.372877
Gria3	0.0400352	-0.155365	0.899	0.947	0.373027
Ankrd46	0.0400786	-0.0511855	0.179	0.249	0.373097
Morn4	0.0401741	-0.0759188	0.168	0.226	0.373455
Prkab2	0.0401956	-0.0800573	0.269	0.344	0.373455
Hdac11	0.0402249	0.116799	0.518	0.484	0.373455
Tmbim4	0.0403543	0.0934889	0.322	0.276	0.374041
S100b	0.04036	0.0490116	0.154	0.104	0.374041
Rexo1	0.04045	0.0658219	0.314	0.249	0.374541
Sesn3	0.0405018	-0.124849	0.728	0.795	0.374547
Impg2	0.0405343	-0.054733	0.076	0.122	0.374547
Entpd6	0.0405588	0.0670331	0.457	0.38	0.374547
Ddx5	0.0406205	0.0966951	0.899	0.908	0.374691
Nudt19	0.0406777	0.053106	0.154	0.104	0.374691
Gabra2	0.0406826	0.174269	0.731	0.706	0.374691
Gpat4	0.0407578	0.108825	0.423	0.386	0.375052
Kcnc1	0.040851	0.195033	0.916	0.911	0.375252
Cxcl14	0.0408518	0.234958	0.193	0.139	0.375252
Strap	0.0409549	0.0865003	0.21	0.16	0.375866
Snrpd1	0.0411126	0.0624464	0.286	0.226	0.37698
Kdelr2	0.0411715	0.0675774	0.255	0.193	0.377187
Ndrg2	0.0412811	0.0783001	0.207	0.151	0.377859
Eps15l1	0.0413933	0.130216	0.863	0.846	0.378215
Nmd3	0.0414154	-0.0797045	0.387	0.463	0.378215
Gtf2h4	0.0414292	0.0860087	0.188	0.139	0.378215
Get4	0.0415459	0.0616659	0.202	0.145	0.378572
Cfl2	0.0415495	0.10267	0.471	0.43	0.378572
Fis1	0.0415777	-0.0594937	0.291	0.368	0.378572
Stip1	0.0416393	0.0546984	0.451	0.374	0.378801
Hsbp1	0.0417697	0.0814757	0.347	0.291	0.379162
Pcbp3	0.041785	-0.120844	0.583	0.653	0.379162
6330562C20Rik	0.0418004	-0.0324887	0.064	0.11	0.379162
Pigk	0.0418317	0.107664	0.748	0.742	0.379162
Bbof1	0.0419257	-0.114297	0.485	0.558	0.379162
Tipin	0.0419305	-0.0863995	0.258	0.32	0.379162
B3gntl1	0.0419344	0.0792919	0.378	0.318	0.379162
Rxfp1	0.0421076	-0.0412194	0.146	0.211	0.380128
Podxl2	0.0421776	0.130165	0.759	0.742	0.380128
Alkbh3	0.0421864	-0.055777	0.255	0.332	0.380128
Gtf2f2	0.0421877	-0.11947	0.308	0.365	0.380128
Gm20696	0.0422509	0.102079	0.739	0.712	0.380368
Fxyd4	0.0425685	0.0575363	0.16	0.11	0.382821
Stmn3	0.0426033	0.110813	0.891	0.837	0.382821
Hsp90aa1	0.0426536	0.0586571	0.574	0.51	0.382821
Fam214a	0.0427011	-0.0850595	0.664	0.718	0.382821
Gpr12	0.0427167	0.0445474	0.118	0.074	0.382821
Nrxn2	0.0427679	0.0821214	0.938	0.899	0.382821
Slc12a8	0.0427813	0.0296451	0.112	0.068	0.382821
Cntnap1	0.0428929	0.0669889	0.49	0.427	0.383026
N4bp2l1	0.0429112	-0.121441	0.667	0.724	0.383026
Crebzf	0.0429379	0.0924985	0.787	0.727	0.383026
Lrrc29	0.0430441	0.0900524	0.387	0.326	0.383026
Ezh2	0.0430628	-0.103331	0.21	0.27	0.383026
Gm13963	0.0430794	0.0898956	0.311	0.258	0.383026
A330074K22Rik	0.0431324	0.056728	0.132	0.086	0.383026
Nsun6	0.0431748	-0.0604106	0.218	0.291	0.383026
Got1	0.0432469	0.136967	0.56	0.537	0.383026
Rdh11	0.0432577	0.0778817	0.185	0.134	0.383026
Mapk9	0.0433297	-0.0754282	0.641	0.721	0.383026
Gm26916	0.0433482	0.0845878	0.204	0.154	0.383026
Herc1	0.0433887	-0.0837978	0.983	0.982	0.383026
Insig1	0.0434307	0.0887479	0.249	0.193	0.383026
Enox1	0.0434397	-0.149461	0.955	0.958	0.383026
Cdc42bpb	0.043501	0.0765378	0.725	0.697	0.383026
Ift140	0.0435238	0.120567	0.501	0.454	0.383026
Trappc13	0.043539	0.0889198	0.415	0.359	0.383026
Kctd13	0.0435399	0.0826621	0.224	0.169	0.383026
Wnt5a	0.0435416	0.0411538	0.16	0.104	0.383026
Trpc3	0.0436464	-0.16005	0.28	0.341	0.383405
Lncpint	0.0436847	-0.072003	0.992	0.988	0.383405
Tmem216	0.0436954	0.0710461	0.263	0.205	0.383405
Me3	0.0438021	-0.157107	0.838	0.852	0.384017
Gm12394	0.04387	0.0911095	0.58	0.531	0.384288
Ssr2	0.0439087	0.0589435	0.261	0.208	0.384303
C530008M17Rik	0.0440399	0.141418	0.944	0.938	0.384553
Cdc42bpa	0.0440409	0.0784708	0.986	0.973	0.384553
Nbea	0.0440816	-0.0430834	1	1	0.384553
Fxyd6	0.0441176	0.13624	0.364	0.312	0.384553
Gm17036	0.0441223	0.0405901	0.129	0.083	0.384553
Nop10	0.0442488	0.070496	0.151	0.104	0.385331
4930473D10Rik	0.0443885	0.0416311	0.104	0.062	0.386225
Magi2	0.0445416	-0.089704	1	1	0.386987
Ogfod3	0.0445507	0.0357366	0.101	0.059	0.386987
Pfdn2	0.0448231	0.0846785	0.289	0.234	0.388842
Afg3l2	0.0448391	-0.0964506	0.577	0.668	0.388842
Ntan1	0.0448909	0.0855036	0.577	0.525	0.388872
Fahd2a	0.0449332	-0.0396724	0.09	0.139	0.388872
Pcnp	0.0449548	0.0837102	0.639	0.617	0.388872
Mb21d2	0.0450612	-0.0748575	0.373	0.46	0.389192
Stam	0.0450666	0.0696466	0.555	0.507	0.389192
Ackr4	0.0451452	0.0385564	0.104	0.062	0.389224
Plagl1	0.0451733	-0.029551	0.092	0.142	0.389224
Sfmbt1	0.0452192	-0.0926559	0.667	0.73	0.389224
Txndc5	0.0452203	0.0931608	0.255	0.205	0.389224
Abca2	0.0452581	0.0677441	0.577	0.543	0.389227
Tagap1	0.0453136	0.0525807	0.134	0.089	0.389382
Ergic3	0.045353	0.110166	0.403	0.377	0.389385
Kcnd3	0.0454035	0.150759	0.838	0.807	0.389385
Tmem9b	0.0454268	0.0862449	0.356	0.303	0.389385
Mapk8ip1	0.0456465	0.106251	0.594	0.564	0.389385
U2surp	0.045662	0.112102	0.863	0.831	0.389385
2610035D17Rik	0.0456684	0.112376	0.627	0.567	0.389385
Spcs3	0.0456915	0.0579472	0.291	0.234	0.389385
Zbtb6	0.0457364	-0.0409076	0.062	0.104	0.389385
Ubald1	0.0457368	0.0696114	0.199	0.145	0.389385
40603	0.0457936	-0.111654	0.448	0.522	0.389385
Zranb3	0.045799	-0.0715869	0.171	0.231	0.389385
Ldhd	0.0458493	0.052943	0.143	0.098	0.389385
Gm26561	0.045872	0.0843029	0.361	0.315	0.389385
Hgh1	0.0459302	-0.028926	0.059	0.101	0.389385
Gpsm1	0.045954	0.0990386	0.521	0.475	0.389385
Nucks1	0.0459735	-0.110862	0.529	0.623	0.389385
Irf9	0.0459959	0.0662167	0.101	0.062	0.389385
Hlf	0.0460066	-0.0993017	0.258	0.335	0.389385
Cmip	0.0460449	0.0867946	0.936	0.914	0.389385
Rab10	0.0460635	-0.106564	0.768	0.831	0.389385
Dnttip1	0.0462356	0.0815706	0.459	0.427	0.390522
Crim1	0.0463211	-0.0394272	0.221	0.297	0.390926
Cobl	0.046456	0.0681057	0.244	0.19	0.391132
mt-Nd4	0.0464562	-0.353039	0.84	0.846	0.391132
Eefsec	0.0464864	0.103725	0.633	0.57	0.391132
Spaca6	0.046496	-0.0829279	0.501	0.579	0.391132
Tub	0.0466549	0.0848401	0.549	0.504	0.39215
Celf5	0.0468383	0.102204	0.661	0.656	0.39312
Mtcl1	0.0468508	-0.111609	0.737	0.804	0.39312
Slc39a6	0.0468838	0.0858353	0.434	0.377	0.39312
Sri	0.0470338	0.0448441	0.252	0.193	0.394059
Cutc	0.0470765	0.0231684	0.101	0.059	0.3941
Ankrd13b	0.0471596	-0.0762029	0.384	0.472	0.394428
Myl12b	0.0471944	0.0934545	0.473	0.442	0.394428
Usp33	0.0472296	0.0689605	0.84	0.783	0.394428
Unc13c	0.0474304	0.116055	0.232	0.169	0.395787
Cab39	0.0474962	0.0697011	0.678	0.617	0.395922
Phlda1	0.0475298	-0.0519316	0.213	0.285	0.395922
Fam135b	0.0475626	-0.166348	0.796	0.858	0.395922
Scarb2	0.0476042	0.118182	0.555	0.531	0.395922
Ift88	0.0476372	-0.103915	0.594	0.644	0.395922
Tspan4	0.0477042	0.0424333	0.151	0.101	0.396162
4930447C04Rik	0.048021	-0.115408	0.331	0.401	0.398474
Otulin	0.0481609	0.104491	0.403	0.35	0.399206
Lactb2	0.048186	-0.0791685	0.37	0.454	0.399206
Csf2ra	0.0482615	0.13972	0.51	0.475	0.399221
Eif3m	0.0482646	0.0964313	0.266	0.22	0.399221
Usp25	0.0483031	-0.0746404	0.641	0.73	0.399221
Gfpt1	0.0484427	-0.110204	0.532	0.614	0.399288
Adcy9	0.0484553	0.134835	0.818	0.783	0.399288
Stk11	0.0484575	0.0426372	0.258	0.202	0.399288
Serinc3	0.0485745	0.0691479	0.667	0.623	0.399288
Sox6	0.0486978	-0.186459	0.636	0.694	0.399288
Cd63	0.0487333	0.04302	0.109	0.068	0.399288
Basp1	0.0487453	0.143529	0.748	0.783	0.399288
Zbtb48	0.0487568	-0.0410513	0.087	0.134	0.399288
Cldn12	0.0487594	-0.0767997	0.204	0.27	0.399288
Luzp2	0.048763	-0.296327	0.653	0.7	0.399288
Manf	0.0487645	0.108385	0.49	0.445	0.399288
Pex14	0.048782	-0.0553732	0.613	0.691	0.399288
Mga	0.0488109	-0.116502	0.762	0.81	0.399288
1700016D06Rik	0.0488896	0.0505428	0.112	0.071	0.399618
St5	0.0489863	-0.13603	0.58	0.629	0.399868
Rpl39	0.0489972	0.0335084	0.132	0.086	0.399868
1700037C18Rik	0.0491159	0.0496958	0.101	0.062	0.399961
Mars	0.0491239	0.0712755	0.294	0.24	0.399961
Dmac2	0.0491575	0.0868143	0.258	0.208	0.399961
Vipas39	0.0491626	-0.0998174	0.482	0.561	0.399961
Rptor	0.0492229	-0.0893927	0.905	0.902	0.400139
Med13l	0.0493701	-0.111304	0.84	0.905	0.400669
Ctnnbl1	0.0493886	0.122774	0.588	0.537	0.400669
Adam22	0.0494339	-0.0970534	0.986	0.976	0.400669
Micall1	0.0494424	-0.0860803	0.277	0.344	0.400669
Ndst3	0.0495865	-0.145084	0.49	0.561	0.401523
6720489N17Rik	0.0497086	-0.0298544	0.073	0.119	0.402198
Fbxo44	0.0499312	0.0832495	0.406	0.353	0.402991
Birc2	0.0499465	0.0845791	0.479	0.433	0.402991
Mfsd14a	0.0499533	0.0676732	0.336	0.282	0.402991
Tkt	0.0499617	0.0823424	0.426	0.371	0.402991
Gpr83	0.0500675	0.164426	0.258	0.211	0.403531
Rpl4	0.0501468	0.0896968	0.283	0.231	0.403856
Sf1	0.0505164	-0.0686225	0.476	0.573	0.406518
Thop1	0.0506003	0.0489272	0.101	0.062	0.406736
Cryl1	0.0506481	-0.100339	0.336	0.409	0.406736
Bscl2	0.0506609	0.0854865	0.529	0.478	0.406736
Ebna1bp2	0.050956	0.0549297	0.241	0.19	0.408299
B230219D22Rik	0.0509745	0.105916	0.448	0.389	0.408299
Isca2	0.0509851	0.0731248	0.252	0.196	0.408299
Neto1	0.0510128	-0.123705	0.779	0.834	0.408299
Plppr4	0.0511061	0.122236	0.868	0.834	0.408731
Hspbap1	0.0511821	-0.0294396	0.193	0.267	0.409023
4930567K12Rik	0.0512746	0.0479893	0.112	0.071	0.409448
Map2k4	0.0513854	-0.0982055	0.852	0.896	0.410017
Phf20	0.0514871	-0.127013	0.728	0.816	0.410513
Tmem106c	0.0515933	0.0390259	0.106	0.065	0.410716
Frmpd1	0.051646	-0.0644092	0.216	0.288	0.410716
Zfp386	0.0516726	-0.0331347	0.193	0.261	0.410716
Crmp1	0.051734	0.0862778	0.594	0.588	0.410716
Mindy2	0.0517477	-0.0862448	0.672	0.769	0.410716
Gm15489	0.0517505	0.0904141	0.286	0.24	0.410716
Crnkl1	0.0517892	0.0344878	0.168	0.116	0.410716
Ccl27a	0.0518845	0.0616784	0.263	0.205	0.411015
Frrs1l	0.0519346	0.106152	0.695	0.656	0.411015
Pold4	0.0519455	0.0562395	0.137	0.095	0.411015
Dlg2	0.0520113	-0.10541	1	1	0.411221
Gpr153	0.0521486	-0.0408906	0.064	0.107	0.411752
Rwdd3	0.0522086	-0.0349194	0.118	0.175	0.411752
Unc5a	0.0522285	0.0516456	0.255	0.205	0.411752
Ccm2	0.0522648	0.0947918	0.409	0.356	0.411752
Evi5	0.0522765	-0.120833	0.824	0.896	0.411752
Ncs1	0.0523503	-0.0760783	0.588	0.65	0.412021
Gm42902	0.0523941	-0.02638	0.087	0.136	0.412053
Dynll2	0.0524434	0.0535094	0.389	0.329	0.412129
BC005561	0.0524958	0.0751892	0.737	0.718	0.412229
Eid2	0.0526242	0.0238349	0.109	0.068	0.41286
AI837181	0.0526557	0.0630828	0.118	0.077	0.41286
Nectin2	0.0527715	0.0695139	0.23	0.178	0.413456
Ica1l	0.0528291	-0.055668	0.445	0.525	0.413596
Gm16973	0.0530673	-0.027922	0.087	0.134	0.414871
Sema3d	0.0531037	-0.0743082	0.067	0.107	0.414871
Pgap2	0.0531118	0.117656	0.429	0.377	0.414871
Gm26745	0.053249	0.0883126	0.305	0.252	0.41563
Snx21	0.0533918	0.0997482	0.445	0.398	0.416354
Gmcl1	0.0534661	0.107454	0.821	0.78	0.416354
1110051M20Rik	0.0534898	-0.0693166	0.927	0.923	0.416354
Exosc3	0.053502	-0.0239665	0.101	0.154	0.416354
Reps1	0.0536032	-0.118168	0.669	0.748	0.416589
Cacna1g	0.0536614	0.073756	0.398	0.341	0.416589
Selenof	0.0537337	0.085406	0.403	0.35	0.416589
Eef2	0.0537411	0.0756014	0.493	0.451	0.416589
Arpc3	0.0537687	0.0733974	0.361	0.3	0.416589
Gm2164	0.0537729	-0.0844066	0.062	0.101	0.416589
Nat8l	0.0538641	0.0636543	0.465	0.409	0.416873
Pdxp	0.0538898	0.0453999	0.246	0.187	0.416873
Hid1	0.0539409	0.052496	0.378	0.32	0.416945
Stpg1	0.0540445	-0.0186436	0.059	0.101	0.416945
Nacc1	0.0541583	0.0749923	0.272	0.217	0.416945
Aamp	0.0541607	0.0852963	0.317	0.264	0.416945
Akirin2	0.0541873	-0.068723	0.339	0.421	0.416945
Dusp8	0.054211	0.0774821	0.308	0.252	0.416945
Wdr35	0.054231	0.122048	0.423	0.377	0.416945
Meis1	0.0542452	0.0863197	0.115	0.074	0.416945
Dad1	0.0542603	0.0706112	0.403	0.356	0.416945
Zfp667	0.0544671	0.0585799	0.146	0.101	0.417234
Prr13	0.0545105	0.0436361	0.112	0.071	0.417234
Blm	0.0545118	-0.0602006	0.297	0.374	0.417234
2610008E11Rik	0.0545825	0.0942332	0.426	0.368	0.417234
Ppp1r12b	0.0546228	-0.0681963	0.866	0.911	0.417234
Hyou1	0.0546605	0.0758157	0.263	0.214	0.417234
Gm26721	0.0546801	0.0539195	0.154	0.11	0.417234
Satb1	0.054765	-0.0893698	0.695	0.733	0.417234
Rgs3	0.0547768	0.0447319	0.101	0.062	0.417234
2610021A01Rik	0.0547931	-0.0465859	0.196	0.258	0.417234
Gm26606	0.0547952	-0.0647298	0.339	0.418	0.417234
Stxbp5	0.0548519	-0.0884717	0.905	0.917	0.417234
Plag1	0.0548564	-0.0695894	0.174	0.231	0.417234
Kdm3b	0.054886	-0.0557683	0.641	0.712	0.417234
Prr16	0.0549003	-0.137608	0.459	0.519	0.417234
Vwa5b2	0.054975	-0.158549	0.616	0.656	0.417411
Stx1b	0.0550039	0.110233	0.513	0.487	0.417411
Insr	0.0550809	-0.0910793	0.818	0.878	0.41769
Spopl	0.0551736	-0.084855	0.51	0.588	0.418088
AI314180	0.0553794	-0.0836566	0.947	0.953	0.419312
Cep70	0.0554344	0.106361	0.591	0.552	0.419312
Pced1a	0.0555437	-0.0282024	0.148	0.211	0.419312
Cdan1	0.0555546	0.0835135	0.361	0.309	0.419312
Ptpn5	0.0555991	0.111613	0.681	0.65	0.419312
Ext1	0.0556117	-0.049013	0.852	0.917	0.419312
Ythdf3	0.055626	-0.112826	0.759	0.795	0.419312
Larp1	0.0556826	0.0695049	0.807	0.766	0.419312
Gfod2	0.0556984	0.10949	0.543	0.504	0.419312
Grhpr	0.0558749	-0.0373069	0.087	0.134	0.419548
Rit2	0.0559408	-0.105087	0.81	0.849	0.419548
Oxr1	0.055976	-0.158782	0.98	0.988	0.419548
Cbfa2t2	0.0559837	0.114332	0.782	0.763	0.419548
Hmbs	0.0559904	0.0587182	0.154	0.107	0.419548
Itga8	0.0560165	-0.121867	0.182	0.24	0.419548
Prkcsh	0.0560251	0.0543008	0.437	0.38	0.419548
Ppie	0.0560528	-0.053271	0.087	0.131	0.419548
Rai1	0.0561868	-0.0907104	0.692	0.733	0.420248
Itpka	0.0563245	0.0370151	0.129	0.086	0.420544
Wdfy1	0.0563948	-0.0979655	0.619	0.674	0.420544
Katnal2	0.056453	-0.0327871	0.132	0.19	0.420544
Gsto1	0.0565137	-0.0252254	0.064	0.107	0.420544
Foxn3	0.0565159	0.12907	0.871	0.855	0.420544
D3Ertd751e	0.0565627	0.0871108	0.496	0.436	0.420544
Minos1	0.0567142	0.0848945	0.451	0.412	0.420544
Mrpl43	0.0567208	0.056933	0.185	0.136	0.420544
Kcnab2	0.056721	-0.0911278	0.42	0.501	0.420544
Ssbp2	0.0567281	-0.0879987	0.938	0.935	0.420544
Bod1	0.0567414	0.0362967	0.154	0.107	0.420544
Pnpla1	0.0568561	0.0618937	0.176	0.131	0.420544
Rad9b	0.0568571	0.0753928	0.266	0.214	0.420544
Skap2	0.0568992	-0.0460986	0.095	0.142	0.420544
Gm16552	0.0569072	0.0679741	0.221	0.172	0.420544
Nlgn2	0.05691	0.0971493	0.485	0.448	0.420544
Sec22c	0.0569145	0.0690856	0.199	0.148	0.420544
Stambpl1	0.0569674	-0.075134	0.543	0.623	0.420635
Tuft1	0.05713	0.0453434	0.165	0.116	0.421537
C130026L21Rik	0.0572452	0.0361558	0.106	0.065	0.422087
Camkk2	0.0573972	0.0646448	0.585	0.534	0.422172
Polb	0.0574396	0.0840775	0.91	0.896	0.422172
Htr4	0.0574424	0.045256	0.426	0.353	0.422172
Kcnq3	0.0574534	-0.184625	0.938	0.947	0.422172
Carmil3	0.05746	-0.120939	0.487	0.561	0.422172
Sec24c	0.0575569	-0.083981	0.381	0.466	0.422586
Cog7	0.0576521	0.0774429	0.347	0.303	0.422936
H2-Ke6	0.0576861	0.0526561	0.118	0.077	0.422936
Lin37	0.0578033	-0.0378619	0.092	0.139	0.423294
Dctn2	0.05783	0.0914421	0.583	0.534	0.423294
Sdccag3	0.0579057	0.100249	0.532	0.501	0.423294
Erc2	0.0579514	-0.0665311	1	1	0.423294
Blcap	0.0579705	0.0809914	0.303	0.249	0.423294
Tm2d2	0.0579794	0.0486916	0.241	0.184	0.423294
Aftph	0.0581492	-0.087699	0.711	0.769	0.423828
Cp	0.0581572	0.133486	0.106	0.068	0.423828
Foxj3	0.0581872	-0.0873759	0.636	0.685	0.423828
R3hcc1l	0.0582156	-0.0571294	0.303	0.38	0.423828
Ddx21	0.0583193	0.0635192	0.207	0.16	0.424285
Txndc17	0.0583637	0.0450244	0.104	0.065	0.424311
Cmas	0.0584687	0.0592394	0.342	0.282	0.42464
Erap1	0.0584906	-0.0284729	0.084	0.131	0.42464
Elavl2	0.0585573	-0.165459	0.91	0.923	0.424655
Pdcl3	0.0585828	0.0572643	0.12	0.08	0.424655
Chst2	0.0586441	0.0521104	0.207	0.151	0.424655
Dlgap1	0.0586562	-0.0832479	1	1	0.424655
Pofut1	0.0587167	-0.0914755	0.353	0.424	0.424797
Arhgef3	0.0587866	0.0706215	0.636	0.588	0.425006
Lsg1	0.0588438	0.0641977	0.367	0.312	0.425124
Pros1	0.0591006	-0.0547484	0.067	0.107	0.426662
Ccar1	0.0591691	0.0959483	0.902	0.887	0.426662
9430038I01Rik	0.0592304	-0.0481612	0.064	0.104	0.426662
Apba2	0.0592905	-0.109473	0.877	0.911	0.426662
Rbm4b	0.0593281	0.0570236	0.574	0.549	0.426662
Arap2	0.0593433	-0.148666	0.507	0.579	0.426662
39873	0.0593442	0.0376347	0.101	0.062	0.426662
Eml3	0.0594946	-0.0371501	0.076	0.119	0.427115
Gm30054	0.0595073	0.0443842	0.345	0.285	0.427115
Dcaf5	0.0595305	-0.102495	0.737	0.816	0.427115
Txndc12	0.0596007	-0.0932102	0.305	0.38	0.427324
Slc48a1	0.0597811	0.041449	0.294	0.234	0.428322
Ergic1	0.0599147	0.106969	0.675	0.668	0.428773
Hook2	0.0599267	0.0928564	0.672	0.623	0.428773
Naa16	0.0599858	0.068947	0.538	0.466	0.4289
Rnf10	0.060046	0.0734883	0.58	0.552	0.429036
Gm28375	0.0601593	0.0717732	0.317	0.261	0.429247
Map3k5	0.060214	-0.123379	0.409	0.478	0.429247
Rtn4r	0.0602983	-0.041843	0.076	0.119	0.429247
Lurap1	0.0603014	0.0292763	0.171	0.122	0.429247
Gm16124	0.0603365	-0.0519225	0.137	0.193	0.429247
Tamm41	0.0604034	0.0406991	0.185	0.134	0.429247
Arl14ep	0.060413	0.0922636	0.28	0.231	0.429247
Hacd3	0.0604971	0.0607771	0.81	0.757	0.429247
Gm45435	0.0605214	0.0469264	0.165	0.116	0.429247
Nav1	0.0606024	-0.0749479	0.961	0.985	0.429247
Ablim3	0.060678	0.0589602	0.793	0.766	0.429247
Zfp280c	0.0606922	-0.095657	0.639	0.688	0.429247
Kif1a	0.0607968	0.0509583	0.95	0.95	0.429247
Syt12	0.060827	0.0579574	0.199	0.151	0.429247
Gm43598	0.0608421	-0.0377432	0.092	0.139	0.429247
Maneal	0.0608716	0.0694017	0.232	0.184	0.429247
Tmem243	0.0609022	0.0855526	0.406	0.362	0.429247
Ankrd44	0.0609197	-0.106527	0.678	0.745	0.429247
Gmfb	0.0609456	-0.0568393	0.303	0.377	0.429247
Plcxd2	0.060981	0.0702287	0.196	0.148	0.429247
Top2b	0.0610065	-0.0694479	0.7	0.772	0.429247
Dcaf15	0.0610175	-0.0497177	0.087	0.131	0.429247
Adam15	0.0610292	0.076665	0.524	0.475	0.429247
Thap3	0.0610755	0.0737821	0.695	0.668	0.429247
Pcca	0.0611085	-0.0815271	0.91	0.908	0.429247
Gng7	0.0612224	0.0936051	0.445	0.386	0.429757
Dnah2	0.0613062	-0.0559105	0.076	0.116	0.430054
Polr2f	0.0614119	0.047795	0.101	0.062	0.430143
Idh3b	0.0614247	0.056649	0.56	0.528	0.430143
Ube2s	0.061443	0.0289268	0.14	0.095	0.430143
Spast	0.0615263	-0.114087	0.678	0.706	0.430281
Phf1	0.0615878	0.0716434	0.431	0.383	0.430281
Egf	0.0616162	-0.0523721	0.076	0.116	0.430281
Acbd6	0.0616721	-0.0667254	0.779	0.81	0.430281
Nudcd3	0.061676	0.0716218	0.86	0.837	0.430281
Zcchc4	0.0617772	-0.0631237	0.356	0.448	0.430281
Snrk	0.0617773	0.0710132	0.569	0.54	0.430281
Brat1	0.0617942	0.0613906	0.263	0.211	0.430281
Ddost	0.0618664	0.0415153	0.255	0.196	0.430496
Dtnbos	0.0620691	0.10161	0.333	0.285	0.43122
Polr3h	0.0620782	0.0786607	0.401	0.359	0.43122
Madd	0.0621546	0.0526538	0.807	0.774	0.43122
Shisa4	0.0621757	0.0623042	0.417	0.362	0.43122
Gtpbp1	0.0621781	0.0727565	0.174	0.131	0.43122
Gabrg3	0.0622495	-0.15537	0.913	0.955	0.431229
Ywhag	0.0622624	0.0952979	0.72	0.694	0.431229
Kansl3	0.0623436	0.124076	0.571	0.54	0.431396
Actl6b	0.0623701	-0.0666831	0.409	0.504	0.431396
Adcy5	0.0624235	0.0877159	0.457	0.392	0.431396
Gm13844	0.0624525	-0.0588256	0.095	0.139	0.431396
Rnf128	0.0626739	0.117089	0.392	0.344	0.432508
Spats1	0.0626968	-0.0327502	0.081	0.125	0.432508
Ndufc1	0.0627794	0.0508818	0.143	0.101	0.432721
Tagln3	0.0628371	0.0395296	0.216	0.166	0.432721
Fut9	0.0629215	-0.169695	0.894	0.902	0.432721
Sub1	0.0629475	0.0631227	0.423	0.368	0.432721
Med7	0.0629745	0.0204846	0.115	0.074	0.432721
Hat1	0.0629785	-0.0360389	0.258	0.332	0.432721
4930473A02Rik	0.0630193	0.0570021	0.154	0.11	0.432721
Cdk7	0.0631074	-0.0773615	0.482	0.576	0.43304
Spdya	0.063227	-0.0551064	0.115	0.163	0.4333
Tmed9	0.0632286	0.076307	0.633	0.591	0.4333
Vangl2	0.0635869	0.0605814	0.12	0.08	0.435229
Scarb1	0.0635939	0.0979428	0.359	0.318	0.435229
Aim2	0.0636443	-0.056509	0.151	0.211	0.435253
Akap10	0.0636981	-0.0567326	0.734	0.786	0.435253
Fbxo9	0.0637231	-0.046576	0.277	0.362	0.435253
Prdm15	0.063783	-0.0507459	0.361	0.439	0.435376
Alg9	0.0638778	-0.0375121	0.353	0.436	0.435736
Mff	0.0640126	-0.0844246	0.647	0.724	0.436369
Pqbp1	0.0641347	-0.0247207	0.073	0.116	0.436408
Csnk1g1	0.0641567	-0.0937058	0.821	0.858	0.436408
Ipo11	0.0642132	-0.0946604	0.756	0.804	0.436408
Gm15879	0.0642503	0.0326588	0.115	0.074	0.436408
Atp5h	0.0642642	0.0841476	0.266	0.214	0.436408
Dmxl1	0.0643647	-0.0726703	0.95	0.935	0.436408
Chsy3	0.0643892	-0.23321	0.697	0.733	0.436408
Rnf114	0.0644069	0.0819432	0.378	0.335	0.436408
Arl8a	0.0644369	0.10872	0.364	0.332	0.436408
Ermard	0.0644383	0.0900938	0.347	0.312	0.436408
Meis3	0.0646578	-0.0217033	0.221	0.303	0.437414
Cdk9	0.0646711	0.0501179	0.277	0.223	0.437414
AW554918	0.0647642	-0.0872063	0.754	0.816	0.437759
Gm43552	0.0648755	-0.0298387	0.098	0.148	0.437858
Rb1cc1	0.0649534	-0.0744326	0.885	0.884	0.437858
Gpd1	0.0650374	0.0877862	0.146	0.101	0.437858
0610012G03Rik	0.0650858	0.0787228	0.258	0.211	0.437858
Leprotl1	0.0650993	0.0654342	0.258	0.208	0.437858
Adrb1	0.0651104	0.0710327	0.204	0.16	0.437858
Ngly1	0.0651177	-0.108111	0.389	0.457	0.437858
Gm16126	0.0651287	0.0471535	0.123	0.083	0.437858
Fhl2	0.0651582	-0.0430641	0.112	0.16	0.437858
Dennd5b	0.0652122	-0.0751169	0.936	0.944	0.437937
Chtop	0.0652721	-0.0425274	0.255	0.329	0.437975
Eno1	0.0653369	0.0642651	0.347	0.3	0.437975
Dtnb	0.0653657	-0.0885971	0.955	0.95	0.437975
Bmi1	0.0653864	-0.0359135	0.081	0.125	0.437975
Wdr34	0.0654826	0.0703295	0.392	0.341	0.438059
Ppm1e	0.0655067	-0.0966018	0.947	0.964	0.438059
2900097C17Rik	0.0655254	0.0910854	0.535	0.504	0.438059
Ccdc85a	0.0655694	-0.107584	0.88	0.893	0.438071
Ptprt	0.0656971	-0.0869006	0.697	0.783	0.438642
Rps6ka2	0.0657973	-0.120008	0.734	0.801	0.438969
Cox7b	0.0658306	0.0909704	0.552	0.519	0.438969
Car10	0.0660444	0.210689	0.829	0.84	0.440112
Brd2	0.0661075	0.0383524	0.328	0.273	0.44025
Clmp	0.0662667	-0.0614417	0.709	0.78	0.440834
Ago1	0.0663207	-0.063995	0.44	0.519	0.440834
Atraid	0.0663225	0.0688321	0.588	0.537	0.440834
Gm35256	0.0664054	-0.0965778	0.241	0.303	0.441104
Ssb	0.0665465	0.0795502	0.622	0.561	0.441573
Rfx3	0.0665612	-0.0863023	0.812	0.855	0.441573
Pcsk7	0.0666233	0.0743105	0.613	0.555	0.441667
Rpl28	0.0666974	0.0613209	0.235	0.19	0.441667
Pigt	0.0667924	0.0858674	0.389	0.338	0.441667
Slc35a5	0.0668153	0.0716206	0.235	0.19	0.441667
Col4a1	0.0668921	0.071722	0.322	0.273	0.441667
Sf3b2	0.0669	0.100852	0.611	0.591	0.441667
Ptdss1	0.0669042	-0.0554449	0.437	0.537	0.441667
Pigp	0.0669154	0.0898985	0.261	0.214	0.441667
Ppp1r12a	0.0669882	-0.0826384	0.941	0.967	0.441867
Ndufa2	0.0670429	0.0518071	0.213	0.169	0.441947
Kcns3	0.0670947	-0.0451402	0.37	0.463	0.442008
Atpaf1	0.067192	-0.144396	0.574	0.629	0.442368
Bcas2	0.0674009	0.0733073	0.462	0.409	0.443463
Ndufb9	0.0675551	0.0949254	0.232	0.187	0.444196
Dgkz	0.0677105	-0.107516	0.762	0.819	0.444437
Cep68	0.0677243	-0.0496141	0.387	0.484	0.444437
Pfas	0.0678008	0.0351404	0.347	0.285	0.444437
Hnrnpa0	0.067802	0.060028	0.235	0.187	0.444437
Aagab	0.0678072	0.10081	0.37	0.332	0.444437
Map3k13	0.0678485	0.0871651	0.686	0.641	0.444437
Ncor1	0.0679338	-0.0648939	0.958	0.976	0.444716
Dpyd	0.0680378	0.0111665	0.258	0.344	0.445116
Gm16168	0.0682349	0.122857	0.207	0.163	0.446
Syngap1	0.0682929	0.0807812	0.263	0.214	0.446
Zbtb4	0.0683337	0.0583956	0.608	0.57	0.446
Fam171a2	0.0683555	0.0695019	0.423	0.374	0.446
Nuak1	0.0683875	0.0945986	0.445	0.404	0.446
Gm36975	0.0686166	0.0942988	0.445	0.415	0.446289
Fgd3	0.0686404	-0.10801	0.246	0.312	0.446289
Brd9	0.0686488	0.067992	0.692	0.647	0.446289
Fam219a	0.0687083	0.0643691	0.863	0.837	0.446289
Spata24	0.0687158	-0.0391295	0.095	0.142	0.446289
Gm45609	0.068718	0.0363271	0.12	0.08	0.446289
Tmem169	0.0687603	0.0714314	0.426	0.374	0.446289
Fbxl3	0.0687755	-0.0562839	0.378	0.463	0.446289
mt-Nd5	0.0689091	-0.0917689	0.317	0.386	0.446877
Adcy8	0.0690193	-0.115645	0.798	0.846	0.447312
Rab14	0.0691004	0.111214	0.756	0.745	0.447558
Cpa6	0.0691968	0.0353805	0.129	0.086	0.447904
Trir	0.0693332	0.0904504	0.317	0.279	0.448507
4921524J17Rik	0.0694673	0.057384	0.193	0.145	0.449095
Ccdc126	0.0697214	-0.0438412	0.146	0.199	0.450458
Gla	0.0699406	0.031287	0.12	0.08	0.451292
Slitrk2	0.0699409	0.0762628	0.151	0.11	0.451292
Eif3d	0.0700105	0.0491301	0.168	0.125	0.451292
Trmt10c	0.0700627	0.0345135	0.104	0.065	0.451292
Lgals1	0.0700677	0.0520486	0.109	0.071	0.451292
Antxr1	0.0703005	-0.0345134	0.196	0.264	0.451661
Gm26760	0.0703049	-0.0415751	0.084	0.128	0.451661
Fam213b	0.0703487	0.0365182	0.106	0.068	0.451661
Fuz	0.0703487	0.0333611	0.106	0.068	0.451661
Amy1	0.0703929	-0.0725475	0.815	0.852	0.451661
Mtm1	0.0704307	-0.109831	0.44	0.499	0.451661
Usp36	0.0704479	0.0976124	0.625	0.596	0.451661
Mcf2	0.0704729	-0.0427315	0.213	0.279	0.451661
Nop58	0.0705517	-0.0499905	0.448	0.543	0.451887
Plpp3	0.0706331	0.0216878	0.176	0.128	0.45213
Prrc2c	0.0706801	0.0840547	0.933	0.929	0.452152
Airn	0.0708224	0.239953	0.493	0.46	0.452613
B3gat3	0.0708974	0.0497389	0.457	0.421	0.452613
2510017J16Rik	0.0709543	-0.0375218	0.073	0.113	0.452613
Zfp84	0.0709924	-0.0409207	0.07	0.11	0.452613
Cdc37l1	0.0710007	-0.0744083	0.779	0.828	0.452613
Thpo	0.0710135	0.0359679	0.109	0.071	0.452613
Eif2ak3	0.0712128	0.0332536	0.482	0.418	0.452856
Omg	0.0712531	0.0589634	0.303	0.255	0.452856
Ap5m1	0.0712759	-0.0663621	0.322	0.412	0.452856
Dzip3	0.0713107	-0.0889831	0.891	0.917	0.452856
Srp54a	0.0713163	-0.0430427	0.09	0.136	0.452856
Usp38	0.0713238	-0.0669074	0.331	0.401	0.452856
Snx27	0.0713567	-0.0806513	0.742	0.792	0.452856
Kcnab1	0.0714481	-0.138932	0.944	0.953	0.452958
Snx15	0.07146	-0.0637918	0.272	0.338	0.452958
Ssu72	0.0716277	0.0810387	0.426	0.38	0.453744
Clasp2	0.0718855	-0.0646356	0.989	0.988	0.4551
Rpl23	0.0719536	0.093579	0.283	0.24	0.455253
Slc38a9	0.0720907	0.085992	0.81	0.763	0.455686
Pfkfb3	0.0721467	-0.0938461	0.182	0.237	0.455686
Akt1s1	0.0721535	0.045334	0.148	0.104	0.455686
Sf3b1	0.0723357	0.0381785	0.899	0.872	0.456329
Snx29	0.0724049	-0.0954785	0.854	0.884	0.456329
Rps27rt	0.0724886	0.0535147	0.431	0.386	0.456329
Lmo3	0.072581	0.105665	0.443	0.386	0.456329
Cep128	0.0726088	-0.0593433	0.176	0.231	0.456329
Optn	0.0726327	-0.0573285	0.527	0.596	0.456329
Kmt2b	0.0726578	0.0516132	0.437	0.38	0.456329
Klhl14	0.0727153	-0.0775566	0.076	0.116	0.456329
Emc4	0.0727233	0.0687646	0.389	0.353	0.456329
Parp6	0.0727315	-0.0730109	0.577	0.638	0.456329
2410015M20Rik	0.072815	0.0325264	0.109	0.071	0.456329
Ttc5	0.0728189	-0.033221	0.325	0.407	0.456329
Galnt13	0.0728264	-0.0873013	0.894	0.881	0.456329
Rnf157	0.0729125	-0.0895327	0.924	0.929	0.456593
Unc119b	0.0730875	-0.0334427	0.146	0.202	0.456822
Tmem219	0.073099	-0.0599788	0.16	0.217	0.456822
Mrps22	0.0731652	-0.0252465	0.084	0.128	0.456822
Chd5	0.0731745	0.0732049	0.776	0.76	0.456822
Sash1	0.073242	-0.106415	0.415	0.493	0.456822
Sh3bgrl3	0.0732424	0.077377	0.148	0.107	0.456822
Ppp1r7	0.0732569	0.0435898	0.347	0.291	0.456822
Ttyh3	0.0734671	0.089969	0.392	0.353	0.457486
Mdm4	0.0734862	-0.0745689	0.768	0.878	0.457486
Zdhhc5	0.0735266	0.072839	0.361	0.312	0.457486
Srek1ip1	0.0735639	-0.0749613	0.266	0.326	0.457486
Ptchd4	0.0735835	-0.159863	0.86	0.905	0.457486
Usp45	0.0737953	-0.0560585	0.748	0.798	0.458008
Thap4	0.0738316	-0.0337942	0.272	0.35	0.458008
Gm21781	0.073875	-0.0502683	0.168	0.223	0.458008
Dbt	0.0738813	0.0819817	0.37	0.32	0.458008
Hnrnpm	0.073919	-0.0837549	0.798	0.861	0.458008
Sncb	0.073932	0.0950732	0.585	0.561	0.458008
Ssrp1	0.0740264	0.0531233	0.347	0.3	0.458082
Orc3	0.0740659	-0.118247	0.619	0.671	0.458082
Ccnyl1	0.0741728	-0.0681934	0.235	0.3	0.458082
Ephx4	0.07419	-0.05933	0.37	0.442	0.458082
Col19a1	0.0742525	-0.155305	0.784	0.816	0.458082
Fam81a	0.0743117	0.0992963	0.524	0.466	0.458082
Slc8a3	0.0743642	-0.129794	0.801	0.804	0.458082
Hnrnpab	0.0743827	0.032046	0.137	0.095	0.458082
Ebag9	0.0744568	0.0566472	0.213	0.166	0.458082
Parp8	0.0745054	0.115588	0.734	0.739	0.458082
Arhgap18	0.074542	-0.139003	0.655	0.677	0.458082
Brms1	0.0745436	-0.068103	0.171	0.223	0.458082
Agfg1	0.0745472	-0.0876145	0.647	0.715	0.458082
Asb3	0.0745658	-0.105939	0.734	0.754	0.458082
Aldh6a1	0.0746053	0.0611299	0.37	0.32	0.458082
Smu1	0.0747224	0.0547972	0.322	0.264	0.45853
BC035947	0.0748953	0.0509305	0.101	0.065	0.458913
Tmem147	0.0749104	0.0855013	0.375	0.32	0.458913
Ralbp1	0.0749174	0.0787418	0.616	0.567	0.458913
Stk25	0.0752343	0.0530286	0.532	0.493	0.460583
Prkar1b	0.0753615	0.0801799	0.868	0.843	0.46109
Chchd7	0.0755313	-0.0547653	0.384	0.457	0.461857
Rab5c	0.0756645	-0.0844191	0.218	0.276	0.462399
Mif	0.0757785	0.0676473	0.182	0.136	0.462705
Cbr1	0.0758036	-0.0618474	0.134	0.184	0.462705
Lrtm2	0.0759263	-0.0260496	0.14	0.196	0.463182
Gm45881	0.0759984	-0.128897	0.81	0.849	0.46323
Frmd5	0.0760498	-0.0823897	0.997	1	0.46323
Iws1	0.0760727	0.0802543	0.608	0.546	0.46323
Cntnap2	0.0761125	-0.168836	1	1	0.46323
Smc3	0.0763006	0.075654	0.675	0.608	0.464102
Prox1	0.0763868	0.0668095	0.325	0.261	0.464355
Adcyap1r1	0.0765853	0.0784784	0.625	0.614	0.465027
Stambp	0.0765868	-0.0376771	0.174	0.231	0.465027
Scyl2	0.0766385	0.0560564	0.417	0.356	0.465069
Znrf3	0.076747	-0.0631891	0.384	0.475	0.465216
Fam189b	0.0767523	0.0791787	0.345	0.3	0.465216
Btbd9	0.0769418	-0.115998	0.885	0.932	0.466093
Erich1	0.0774091	0.0631566	0.162	0.119	0.468463
Ddx39	0.0774266	-0.0301152	0.087	0.131	0.468463
Ppm1b	0.0774947	-0.0841771	0.513	0.576	0.468463
Sirt1	0.0776218	0.075211	0.275	0.226	0.468463
Prkar1a	0.0776236	0.0899625	0.58	0.555	0.468463
Mmp17	0.0776513	-0.078221	0.227	0.288	0.468463
Lmtk3	0.0776597	0.0302343	0.748	0.709	0.468463
Tubgcp5	0.0776938	-0.0691347	0.574	0.668	0.468463
Tsc22d2	0.0777399	-0.100409	0.653	0.733	0.468468
Chrm1	0.0778443	0.110324	0.347	0.315	0.468751
Vamp2	0.0778769	0.11133	0.479	0.454	0.468751
Gm12064	0.0780677	0.0571189	0.157	0.113	0.469626
Pus7	0.0782611	-0.087469	0.518	0.611	0.470261
Raver2	0.0782637	-0.0250053	0.084	0.128	0.470261
Nup107	0.0783213	0.0468633	0.294	0.24	0.470335
Gm37679	0.0784439	0.0774108	0.28	0.24	0.470639
Cacng4	0.0784625	0.093638	0.277	0.223	0.470639
Stag1	0.0785571	-0.074425	0.986	0.982	0.470935
Zdhhc7	0.0786614	0.063366	0.179	0.139	0.471288
Eri3	0.0787086	-0.0750862	0.756	0.825	0.471299
Tmem232	0.0789126	-0.00845393	0.064	0.104	0.472248
Ube2d3	0.0790126	0.122102	0.681	0.685	0.472549
Lims1	0.0790886	-0.136033	0.717	0.772	0.472549
Tmem126a	0.0790992	0.085578	0.611	0.585	0.472549
Ccdc186	0.0794406	-0.1128	0.499	0.588	0.47431
Cd9	0.0794863	-0.0381659	0.076	0.116	0.47431
Nucb1	0.0795692	0.0775961	0.448	0.412	0.47431
Cfap74	0.0795767	-0.0602592	0.246	0.312	0.47431
Siah3	0.0797593	-0.155266	0.493	0.549	0.475126
Klhdc2	0.0798158	-0.0644711	0.493	0.576	0.47519
Atp1a1	0.0799107	0.118057	0.627	0.596	0.475482
Rps23	0.0800275	0.0489044	0.261	0.214	0.475767
Gm29427	0.0800501	-0.0157422	0.07	0.11	0.475767
Gm45904	0.0801386	0.0784566	0.165	0.122	0.476021
Rabl3	0.0804162	-0.0365649	0.129	0.181	0.477397
Psma5	0.0804652	-0.0586856	0.305	0.377	0.477414
Rnf14	0.0805326	0.0598856	0.655	0.665	0.477542
Fam206a	0.0806846	-0.0227689	0.09	0.134	0.477937
Dgkh	0.0806913	-0.117037	0.838	0.852	0.477937
Sec23ip	0.0809037	0.0541941	0.35	0.3	0.478922
Fam98c	0.0812998	-0.0419804	0.157	0.214	0.480476
Mdh1	0.0813118	0.129718	0.756	0.709	0.480476
Kbtbd4	0.0813274	0.0492373	0.118	0.08	0.480476
Cwc15	0.0813765	0.0731591	0.319	0.273	0.480476
Skiv2l2	0.0814091	0.0535499	0.504	0.448	0.480476
Gucy1b1	0.0814437	0.0858281	0.51	0.472	0.480476
Tanc2	0.0817618	-0.0744722	0.994	0.997	0.482079
Pcbp4	0.0819392	0.0987227	0.471	0.427	0.482327
Ak3	0.0819602	0.0411133	0.286	0.234	0.482327
Bbs2	0.0819634	-0.0778399	0.345	0.415	0.482327
Ank2	0.0819947	-0.0574838	1	1	0.482327
4930445B16Rik	0.082036	0.094072	0.204	0.163	0.482327
Cntnap5a	0.0821933	-0.172694	0.849	0.902	0.482513
Zc3hc1	0.0822054	0.0687602	0.207	0.163	0.482513
4930570B17Rik	0.0822077	0.092472	0.493	0.445	0.482513
Snca	0.0823132	0.161693	0.521	0.469	0.482513
Wdfy3	0.082322	0.0696496	0.969	0.961	0.482513
Nf2	0.0823463	-0.0702218	0.367	0.439	0.482513
Oprm1	0.0825084	0.187623	0.342	0.303	0.483191
Wdr45b	0.0826137	0.0713366	0.51	0.46	0.483534
Ift122	0.0828272	0.0591757	0.359	0.3	0.484131
Kif17	0.0828325	-0.088038	0.297	0.371	0.484131
9330159F19Rik	0.0828682	0.067546	0.555	0.507	0.484131
B4galt7	0.0829805	0.0535842	0.199	0.154	0.484131
Pprc1	0.082995	0.0655925	0.252	0.208	0.484131
Bet1	0.0829953	0.0444328	0.134	0.095	0.484131
Slc35g2	0.0831144	0.0750552	0.286	0.243	0.48431
Grik4	0.0831472	0.160703	0.538	0.484	0.48431
Agps	0.0832706	-0.0951035	0.622	0.697	0.48431
Fbxo45	0.0832863	-0.0259123	0.182	0.243	0.48431
a	0.0833241	0.0460328	0.112	0.077	0.48431
Gypa	0.0833412	-0.0351169	0.067	0.104	0.48431
Tmcc3	0.0833529	0.0821775	0.515	0.439	0.48431
Ndufa12	0.0833989	0.0830956	0.263	0.223	0.48431
Prkg1	0.083556	-0.120402	0.79	0.872	0.484608
Vps16	0.0835797	-0.0514923	0.283	0.347	0.484608
Oxnad1	0.0836139	-0.0440741	0.115	0.163	0.484608
Dynlrb1	0.0836621	0.0487876	0.258	0.214	0.484608
Acad8	0.0836834	-0.0644389	0.196	0.258	0.484608
Far2	0.0840517	-0.117343	0.695	0.721	0.48647
Pou6f2	0.0841344	0.0220174	0.146	0.101	0.486677
Tango6	0.0842661	-0.0532247	0.305	0.377	0.486985
AC161199.1	0.0842814	-0.0867698	0.246	0.303	0.486985
Mark1	0.0845327	-0.0848816	0.667	0.724	0.487417
Rrm2b	0.0845384	0.056831	0.339	0.291	0.487417
BC004004	0.0845806	-0.0785689	0.353	0.409	0.487417
Ap1g1	0.0846013	-0.0832612	0.65	0.697	0.487417
Rela	0.0846212	0.0594747	0.258	0.214	0.487417
Tbrg4	0.0846806	-0.039835	0.106	0.151	0.487417
Arglu1	0.0847229	0.0738995	0.966	0.967	0.487417
Cfp	0.0847579	-0.0457703	0.146	0.199	0.487417
1700008O03Rik	0.0847785	0.0432648	0.14	0.101	0.487417
Snrnp48	0.0848343	0.0579739	0.725	0.715	0.487469
Mbtd1	0.0850137	-0.0976889	0.829	0.864	0.487851
Ap4e1	0.085021	-0.0709346	0.459	0.513	0.487851
Barx2	0.0850453	-0.022907	0.109	0.157	0.487851
Rhno1	0.085122	0.0305746	0.143	0.101	0.487851
Alad	0.0851495	-0.0273326	0.092	0.136	0.487851
Hdac4	0.085215	0.0507799	0.796	0.763	0.487851
Tbc1d22a	0.0852295	-0.0584171	0.479	0.561	0.487851
St6galnac5	0.0853793	-0.186981	0.622	0.674	0.488439
Acsl4	0.08558	-0.0995363	0.58	0.653	0.489318
Grm4	0.0856804	0.0567562	0.179	0.134	0.48952
Phactr1	0.0857251	-0.123939	0.992	0.997	0.48952
Rph3a	0.085791	0.0869305	0.765	0.742	0.48952
Spata7	0.0858606	-0.10614	0.77	0.804	0.48952
Dnm1	0.0858898	0.0831497	0.944	0.926	0.48952
Zfand6	0.0859593	-0.0579735	0.381	0.457	0.48952
Zbtb18	0.0859877	-0.0330516	0.084	0.125	0.48952
Kif6	0.0859924	0.0686251	0.176	0.131	0.48952
Gabrg1	0.0860504	0.0231195	0.129	0.086	0.489582
Amz2	0.0861444	-0.0796757	0.345	0.412	0.489849
Mosmo	0.0863026	0.0803064	0.555	0.49	0.49008
Pvalb	0.0863103	0.0890372	0.207	0.16	0.49008
Impact	0.0863638	0.0562681	0.787	0.763	0.49008
Enpp4	0.0864205	0.0291797	0.129	0.089	0.49008
Xpa	0.0864208	0.102718	0.473	0.442	0.49008
Rpl34	0.0868254	0.0504201	0.134	0.095	0.491667
Utp14a	0.0868611	-0.0613092	0.336	0.404	0.491667
Tuba4a	0.0870316	0.0600571	0.305	0.255	0.491667
5330434G04Rik	0.087037	-0.0645246	0.961	0.964	0.491667
Dscr3	0.0870898	-0.0332803	0.249	0.32	0.491667
Stn1	0.0870972	-0.0153333	0.132	0.187	0.491667
Bean1	0.0871081	0.0379764	0.294	0.243	0.491667
Klhdc10	0.0871793	0.121492	0.888	0.89	0.491667
Slc38a2	0.0871806	0.092619	0.653	0.614	0.491667
Lman2	0.087211	0.0712299	0.311	0.267	0.491667
Fam103a1	0.0872213	0.0630627	0.151	0.113	0.491667
Emb	0.0874472	0.0488441	0.381	0.32	0.492167
Bzw1	0.0874709	0.0864779	0.342	0.3	0.492167
Epm2a	0.0874782	-0.105653	0.462	0.504	0.492167
Tle3	0.0874996	-0.0351429	0.101	0.145	0.492167
Tex14	0.0877162	-0.0236197	0.146	0.199	0.493119
Ift81	0.087776	0.090192	0.594	0.564	0.493146
Cadm2	0.0878171	-0.0973134	1	0.994	0.493146
Shank3	0.0878635	0.107444	0.692	0.674	0.493146
Sema7a	0.0879384	-0.0411963	0.132	0.184	0.4933
Rhoj	0.0881709	-0.0374834	0.106	0.154	0.494171
Epb41l4b	0.0882021	-0.0462713	0.58	0.656	0.494171
Pcnt	0.0882363	-0.030446	0.252	0.323	0.494171
Usp40	0.0883985	-0.115937	0.762	0.807	0.494813
Kcnmb4	0.0884864	0.0632151	0.199	0.151	0.495038
Idh3g	0.0886927	0.0636411	0.389	0.344	0.495759
Ocel1	0.0887286	0.0371035	0.12	0.083	0.495759
Grin2d	0.0888088	0.0439775	0.585	0.54	0.495759
Trabd	0.0889193	0.0458071	0.378	0.326	0.495759
Fbxl18	0.0889444	0.0292414	0.311	0.249	0.495759
Gm10419	0.0889642	0.0647088	0.616	0.596	0.495759
Svip	0.0889846	-0.0533515	0.269	0.338	0.495759
Hs2st1	0.0889971	0.108389	0.832	0.825	0.495759
Rbm17	0.0892878	-0.0271732	0.193	0.258	0.496731
Gm15494	0.0893084	-0.034176	0.084	0.125	0.496731
G2e3	0.0893149	-0.0401654	0.23	0.297	0.496731
Junb	0.089451	0.041207	0.137	0.098	0.497221
Atp6v0a2	0.0896049	-0.0805803	0.462	0.543	0.49731
A330032B11Rik	0.0896624	0.0447423	0.241	0.19	0.49731
1700016K05Rik	0.0896808	0.0577796	0.204	0.157	0.49731
Prickle2	0.0898344	-0.0987499	0.933	0.938	0.49731
Rps16	0.0898389	0.0891246	0.188	0.148	0.49731
Rplp2	0.0898433	-0.0103905	0.087	0.131	0.49731
Rtp4	0.0898492	-0.0301354	0.084	0.125	0.49731
Rad54l2	0.0898763	0.0717139	0.594	0.549	0.49731
Cwc27	0.0899286	-0.107021	0.818	0.84	0.49731
Rbm15	0.089974	0.0598247	0.16	0.122	0.49731
Gabpb1	0.0899935	0.0687229	0.409	0.356	0.49731
Gm27032	0.0901836	0.0937339	0.555	0.516	0.497383
Gm10644	0.0901838	0.0557461	0.168	0.128	0.497383
Senp2	0.0901903	-0.0580084	0.739	0.786	0.497383
Gm20045	0.0902342	-0.0401398	0.261	0.326	0.497383
Nxf1	0.0902741	0.07435	0.51	0.484	0.497383
Lcmt2	0.090294	-0.0167384	0.109	0.157	0.497383
Rtkn	0.0904475	-0.0340163	0.176	0.234	0.497964
Rps15	0.090524	0.0863685	0.353	0.315	0.498122
Dcbld2	0.0905953	-0.0495049	0.373	0.439	0.498134
Mta3	0.0906685	0.0897736	0.784	0.777	0.498134
Anks1b	0.0906701	-0.0710153	1	1	0.498134
Mrps28	0.090759	-0.0849385	0.325	0.389	0.498135
Agbl1	0.0907661	-0.0675956	0.196	0.252	0.498135
Gm11520	0.0909306	-0.0230045	0.081	0.122	0.498339
Fam129a	0.0909386	-0.0473881	0.084	0.125	0.498339
Actr3	0.091007	0.0615038	0.549	0.501	0.498339
Opcml	0.0910679	-0.162965	0.986	0.991	0.498339
Spg11	0.0910894	-0.0640742	0.445	0.534	0.498339
Alg6	0.091091	-0.0561076	0.305	0.38	0.498339
Miga1	0.0913046	0.0775751	0.742	0.712	0.498982
Lin9	0.0913048	0.0212112	0.146	0.104	0.498982
Npm2	0.0914061	-0.033758	0.118	0.166	0.499268
Fam53c	0.0914532	-0.0450466	0.213	0.276	0.499268
Pld1	0.0916172	-0.0273909	0.126	0.175	0.499533
Mertk	0.0916394	-0.0492974	0.098	0.139	0.499533
Zfp654	0.091646	-0.088988	0.552	0.62	0.499533
Glmn	0.091856	-0.0575738	0.543	0.641	0.500355
Flywch1	0.0919078	0.080376	0.717	0.674	0.500355
Apc	0.0919412	-0.0576206	0.983	0.991	0.500355
Evl	0.0920118	0.114134	0.894	0.884	0.500477
Kxd1	0.0921276	-0.051557	0.261	0.329	0.500628
Med1	0.0921455	0.0899112	0.529	0.525	0.500628
Rnf145	0.0921842	0.0703308	0.496	0.463	0.500628
Agpat4	0.0922781	0.111512	0.529	0.487	0.500853
Sh3gl2	0.092322	-0.0955936	0.868	0.893	0.500853
Glra2	0.0924107	0.172358	0.415	0.371	0.501072
Brpf1	0.0925453	-0.0186318	0.115	0.163	0.501541
Tomm40	0.0928795	0.0586083	0.748	0.697	0.50306
4933406C10Rik	0.0929689	-0.0286753	0.154	0.208	0.50306
B230369F24Rik	0.092971	-0.0235084	0.067	0.104	0.50306
Adcy6	0.0931118	0.0633606	0.258	0.214	0.503445
Map4k2	0.0931859	0.0544217	0.563	0.519	0.503445
Phyh	0.0932484	-0.0374242	0.232	0.3	0.503445
Ginm1	0.0932784	-0.0389009	0.193	0.252	0.503445
Rufy2	0.0932844	0.0777621	0.779	0.76	0.503445
Scand1	0.0935352	0.0574289	0.165	0.125	0.504287
Atg4b	0.0935375	0.0576885	0.501	0.469	0.504287
Hdac2	0.0936045	0.0766632	0.443	0.395	0.504387
Bag1	0.0937388	-0.0392929	0.092	0.134	0.504401
Eif3e	0.0937433	-0.137496	0.364	0.415	0.504401
Yipf6	0.0937824	-0.0506304	0.202	0.255	0.504401
D430041D05Rik	0.0938775	-0.0841618	0.793	0.837	0.504401
Pycrl	0.0938985	-0.0243681	0.081	0.119	0.504401
Dbn1	0.0939374	0.0545103	0.605	0.564	0.504401
BC051142	0.0939895	-0.0256454	0.084	0.125	0.504401
Gm28960	0.0939955	0.0589415	0.193	0.148	0.504401
Aff3	0.0940923	-0.129862	0.961	0.932	0.504659
Wipf1	0.0942636	0.00103816	0.118	0.166	0.50525
Sytl5	0.0942998	0.0694465	0.373	0.312	0.50525
Rtf1	0.0944499	0.0595666	0.619	0.588	0.505794
Tpt1	0.0946633	0.074563	0.339	0.306	0.506675
Med4	0.0947837	-0.0429002	0.261	0.332	0.506682
Mgat4c	0.0948018	-0.183941	0.776	0.813	0.506682
4833422C13Rik	0.0948618	0.0603519	0.16	0.119	0.506682
Mlip	0.0948671	-0.130986	0.448	0.504	0.506682
Rpl7	0.0949085	0.0739561	0.216	0.172	0.506682
Esd	0.0949586	0.0810274	0.252	0.214	0.50669
Uevld	0.0950369	0.0892771	0.37	0.335	0.506847
Mtmr1	0.0951444	-0.101298	0.594	0.656	0.507033
Rab40c	0.0951694	0.0734909	0.742	0.709	0.507033
Rasgrf2	0.0952668	-0.0834492	0.854	0.881	0.507292
Gm15952	0.0954336	0.0732535	0.401	0.371	0.507577
Coro7	0.0954836	-0.0757244	0.504	0.593	0.507577
Atf6b	0.095489	0.0801123	0.275	0.231	0.507577
Wdcp	0.0955157	0.0463697	0.23	0.184	0.507577
Rheb	0.09565	0.0854763	0.602	0.576	0.50803
Pex13	0.095801	0.0602516	0.546	0.507	0.508431
Ranbp10	0.0958487	0.106837	0.602	0.561	0.508431
Gnl2	0.0958722	-0.0667517	0.426	0.499	0.508431
Slit3	0.0960235	-0.1987	0.641	0.703	0.508454
mt-Atp6	0.0960525	-0.356165	0.947	0.961	0.508454
Gm15414	0.0960617	0.0433323	0.106	0.071	0.508454
Polr2e	0.0960723	0.048599	0.176	0.136	0.508454
Trpc4ap	0.0962197	0.115657	0.734	0.697	0.508716
Sarnp	0.0962197	0.100237	0.728	0.703	0.508716
Ppp1ca	0.0962824	0.0495334	0.193	0.148	0.508788
Tspyl1	0.096663	0.0628904	0.182	0.142	0.510353
Ogdh	0.0966767	-0.0841725	0.821	0.849	0.510353
38412	0.0967564	0.0760278	0.322	0.279	0.510472
Tnip2	0.0967976	-0.0644897	0.322	0.401	0.510472
Gm44899	0.0969211	-0.0459398	0.263	0.332	0.510771
Agap2	0.0969834	0.0452766	0.401	0.35	0.510771
Mnt	0.0970017	0.0414112	0.162	0.122	0.510771
Prpf8	0.0970904	-0.0664773	0.367	0.442	0.510979
Stk39	0.0972695	-0.0959738	0.756	0.816	0.511662
Acad10	0.0973267	-0.0265027	0.216	0.279	0.511704
Gmds	0.0974343	-0.0642685	0.899	0.905	0.511958
Zfp639	0.0974736	-0.0791725	0.389	0.463	0.511958
Ccdc157	0.0975273	-0.0245478	0.16	0.217	0.511981
Armc2	0.0977009	0.100726	0.367	0.329	0.512634
Zfp704	0.0978428	0.0999202	0.821	0.81	0.513021
mt-Co3	0.0978866	-0.372089	0.95	0.967	0.513021
Ckap4	0.0979228	0.030371	0.174	0.131	0.513021
Socs5	0.0980049	0.111203	0.529	0.507	0.513192
Fosl2	0.0982695	-0.0524982	0.067	0.104	0.513977
Scmh1	0.0983949	-0.0878052	0.93	0.944	0.513977
Nrg1	0.0983958	-0.0545544	0.961	0.985	0.513977
Ppp2r1a	0.0984394	0.0793084	0.389	0.356	0.513977
Tmsb10	0.0984765	0.0640318	0.171	0.134	0.513977
Ptov1	0.0985137	0.0343668	0.367	0.318	0.513977
Psma1	0.0985767	0.0897981	0.655	0.635	0.513977
Rab11b	0.098583	0.0523817	0.384	0.335	0.513977
Abi1	0.0986001	-0.0462484	0.72	0.783	0.513977
Fryl	0.0987785	0.0970268	0.877	0.849	0.514649
Ppif	0.0991271	-0.034866	0.115	0.16	0.515518
Ccar2	0.0991536	-0.0235127	0.244	0.318	0.515518
Nme5	0.0991795	-0.0211174	0.151	0.205	0.515518
Ufd1	0.0992192	0.0617148	0.549	0.507	0.515518
Nupl2	0.099315	-0.0534665	0.272	0.332	0.515518
[truncated: 8,390 more rows]

## Sheet: Supp.Table_4
Genes	p_val	avg_log2FC	pct.1	pct.2	p_adj_BH
Atp1b1	1.81079e-92	0.463007	0.985	0.961	1.87525e-88
Itm2b	4.26464e-78	0.445124	0.918	0.836	2.20823e-74
Rtn1	1.23317e-76	0.37983	0.99	0.991	4.2569e-73
Serinc1	1.82624e-64	0.420139	0.92	0.844	4.72814e-61
Ubb	4.7105e-54	0.357204	0.672	0.461	9.75638e-51
Calr	1.42332e-53	0.343256	0.779	0.632	2.45664e-50
Hspa8	2.43571e-51	0.403606	0.788	0.647	3.60346e-48
Cck	4.4846e-50	0.446389	0.784	0.668	5.80531e-47
Slc22a17	3.15459e-46	0.300299	0.937	0.895	3.62988e-43
Psap	1.95094e-44	0.344017	0.949	0.911	2.0204e-41
Itm2c	1.35856e-43	0.336531	0.833	0.729	1.27902e-40
Pgrmc1	3.92046e-41	0.31527	0.688	0.539	3.38336e-38
Bsg	2.11472e-39	0.324026	0.71	0.555	1.68461e-36
Gm20388	7.42607e-39	0.231752	0.983	0.986	5.49317e-36
Chgb	9.39829e-39	0.420673	0.875	0.805	6.48858e-36
Hspa5	2.11997e-38	0.284259	0.674	0.526	1.37215e-35
Hsp90b1	5.36211e-38	0.269153	0.816	0.726	3.26647e-35
Aplp1	2.15357e-35	0.273097	0.904	0.857	1.23902e-32
Fth1	4.14299e-35	0.484457	0.688	0.545	2.25815e-32
Saraf	1.67381e-34	0.275832	0.705	0.576	8.667e-32
Ctsb	7.33399e-34	0.287554	0.741	0.624	3.61671e-31
Atp1a1	8.34343e-34	0.344471	0.874	0.801	3.92748e-31
Slc17a7	4.41504e-33	0.267971	0.94	0.907	1.98792e-30
Ube3a	4.41301e-32	0.230924	0.979	0.971	1.90421e-29
C1qtnf4	6.907e-32	0.293016	0.806	0.723	2.86115e-29
Faim2	1.49088e-31	0.256991	0.839	0.743	5.93828e-29
Selenok	1.22636e-30	0.236496	0.558	0.405	4.70378e-28
Aldoa	2.77613e-30	0.273785	0.655	0.507	1.02677e-27
Gm20642	3.48218e-30	0.265545	0.795	0.717	1.2435e-27
Gm26835	4.6911e-30	0.268368	0.874	0.831	1.61937e-27
Olfm1	7.68145e-30	0.304767	0.914	0.874	2.5661e-27
Pcsk1n	2.04203e-29	0.310644	0.775	0.667	6.60852e-27
Rabac1	2.81795e-29	0.237853	0.61	0.471	8.84324e-27
Atp6ap2	4.69965e-29	0.245271	0.76	0.671	1.43146e-26
Atp6v0b	5.31934e-29	0.221851	0.943	0.917	1.57392e-26
Calm1	8.67753e-28	0.338456	0.929	0.908	2.49624e-25
Cd81	2.88619e-27	0.246106	0.612	0.476	8.0782e-25
Syp	3.79854e-27	0.239722	0.917	0.894	1.0352e-24
Fndc9	4.99232e-27	0.20606	0.576	0.435	1.32565e-24
Gabbr1	5.70619e-27	0.218349	0.923	0.887	1.47733e-24
Clstn1	6.55028e-27	0.234001	0.971	0.955	1.6545e-24
App	4.11419e-26	0.186462	0.995	0.997	1.01444e-23
Nptx1	5.96767e-26	0.265503	0.564	0.428	1.43724e-23
Malat1	1.38961e-25	0.211051	1	1	3.27064e-23
Gm10684	8.97445e-25	0.158481	0.448	0.308	2.06532e-22
Tmem59l	9.2113e-25	0.216776	0.664	0.554	2.07374e-22
Tecr	1.17609e-24	0.227786	0.914	0.887	2.59139e-22
Emc10	1.31397e-24	0.18956	0.688	0.575	2.83489e-22
Syt4	1.41036e-24	0.273858	0.793	0.713	2.98076e-22
Scg2	1.45063e-24	0.271245	0.402	0.266	3.00455e-22
Hsp90ab1	3.07321e-24	0.290946	0.769	0.68	6.24041e-22
Calm2	3.15247e-24	0.277075	0.954	0.924	6.27827e-22
Ppia	6.42619e-24	0.258342	0.467	0.335	1.25565e-21
Cx3cl1	2.97191e-23	0.212034	0.799	0.731	5.69946e-21
Eef1a1	4.96061e-23	0.275813	0.666	0.552	9.34038e-21
Cst3	5.32199e-23	0.386076	0.678	0.566	9.84188e-21
Canx	1.19877e-22	0.219492	0.818	0.74	2.17798e-20
Aplp2	1.4529e-22	0.219791	0.89	0.851	2.59417e-20
Caly	1.62118e-22	0.217761	0.702	0.599	2.84559e-20
Nrg3os	6.21197e-22	0.238503	0.855	0.81	1.07219e-19
Gm26804	7.52791e-22	0.203538	0.815	0.742	1.27802e-19
B4gat1	7.69533e-22	0.156365	0.36	0.229	1.28537e-19
Tmsb4x	1.00858e-21	0.365541	0.696	0.58	1.65792e-19
Ly6h	1.33238e-21	0.236957	0.927	0.893	2.15596e-19
Lrpap1	5.52978e-21	0.1971	0.607	0.486	8.81021e-19
Actg1	1.70643e-20	0.204583	0.47	0.345	2.67754e-18
Sparcl1	2.90756e-20	0.344138	0.773	0.703	4.49413e-18
Arl6ip1	3.54933e-20	0.222833	0.704	0.625	5.40542e-18
Atp6ap1	8.6126e-20	0.195915	0.649	0.549	1.29264e-17
Nsg1	8.90335e-20	0.177267	0.497	0.379	1.31719e-17
Actb	1.0232e-19	0.270296	0.714	0.621	1.49244e-17
Gm15738	2.85665e-19	0.192202	0.813	0.743	4.10881e-17
Syt11	3.15791e-19	0.180413	0.96	0.949	4.47991e-17
Scd2	3.85096e-19	0.222694	0.741	0.658	5.38927e-17
Ndn	6.76445e-19	0.120138	0.226	0.12	9.34036e-17
Lamp1	1.31596e-18	0.16748	0.54	0.426	1.79317e-16
Rtn4	2.55936e-18	0.196385	0.951	0.934	3.44217e-16
Tuba1b	4.86446e-18	0.176683	0.325	0.208	6.45851e-16
Mrfap1	5.21414e-18	0.157104	0.313	0.2	6.83515e-16
Ywhag	5.37814e-18	0.221474	0.771	0.7	6.962e-16
Tmem30a	8.63503e-18	0.192669	0.707	0.63	1.10401e-15
Maged1	1.20319e-17	0.175318	0.601	0.499	1.51954e-15
Gm26904	1.44902e-17	0.162512	0.763	0.687	1.80796e-15
Atp2a2	1.98337e-17	0.186629	0.942	0.937	2.44521e-15
Ndufa4	2.07975e-17	0.19892	0.388	0.28	2.53387e-15
Ndrg4	3.02977e-17	0.193136	0.931	0.906	3.64841e-15
Igsf8	3.2093e-17	0.180909	0.72	0.637	3.82017e-15
Tspan3	3.92219e-17	0.191683	0.685	0.59	4.61571e-15
Tmem59	4.72698e-17	0.177755	0.655	0.57	5.50029e-15
Pdia3	5.3422e-17	0.156895	0.597	0.502	6.14709e-15
AC149090.1	6.63026e-17	-0.167368	0.976	0.988	7.54538e-15
Kcnq1	6.87933e-17	0.163224	0.768	0.711	7.74374e-15
Sv2a	2.38004e-16	0.175967	0.878	0.844	2.65028e-14
Pdia6	2.51855e-16	0.175673	0.55	0.458	2.77469e-14
Gm26848	2.72098e-16	0.149818	0.949	0.955	2.96616e-14
Tubb2a	3.33146e-16	0.175071	0.458	0.347	3.59382e-14
Ahi1	3.41543e-16	0.192644	0.981	0.977	3.64641e-14
Tmem132a	3.66796e-16	0.189002	0.657	0.57	3.87606e-14
2900097C17Rik	4.42175e-16	0.25881	0.533	0.437	4.62542e-14
Ddx5	4.61789e-16	0.195252	0.947	0.927	4.78229e-14
Ide	9.36411e-16	-0.17681	0.71	0.797	9.60146e-14
Rpl14	1.08272e-15	0.168146	0.403	0.292	1.09928e-13
Rps8	1.4128e-15	0.214053	0.51	0.41	1.42049e-13
Rpl9-ps6	1.70894e-15	0.221748	0.443	0.338	1.70171e-13
Cadps	1.74958e-15	-0.118339	0.994	0.998	1.72559e-13
Bex2	1.81627e-15	0.185495	0.471	0.367	1.77446e-13
Ncdn	2.10264e-15	0.18371	0.493	0.391	2.03504e-13
Ubc	3.02183e-15	0.144891	0.465	0.357	2.8976e-13
Rpl32	4.02667e-15	0.161528	0.286	0.186	3.82571e-13
P2ry14	5.68225e-15	0.194786	0.542	0.455	5.34958e-13
Rps16	6.39984e-15	0.160341	0.251	0.156	5.97088e-13
Slc25a4	9.78189e-15	0.174748	0.571	0.485	9.04476e-13
Pkm	1.021e-14	0.182995	0.677	0.601	9.35706e-13
Cnih1	1.31295e-14	0.105825	0.351	0.246	1.19271e-12
Dynll1	1.35124e-14	0.190472	0.486	0.388	1.21682e-12
Pebp1	1.91164e-14	0.169919	0.542	0.451	1.69825e-12
Rpl19	1.91865e-14	0.196675	0.393	0.29	1.69825e-12
Gm20275	2.05164e-14	0.153142	0.552	0.47	1.80057e-12
Txndc15	2.76835e-14	0.14512	0.626	0.534	2.40916e-12
Vgf	3.00886e-14	0.194634	0.49	0.397	2.59664e-12
Thy1	3.2918e-14	0.173431	0.78	0.728	2.81735e-12
Gpm6a	3.32717e-14	0.156108	0.995	0.988	2.82428e-12
Rab3a	4.04449e-14	0.175392	0.399	0.297	3.40527e-12
Rpl17	4.12296e-14	0.199752	0.407	0.307	3.44333e-12
Acadl	4.46296e-14	0.161482	0.255	0.161	3.69747e-12
Tspan7	7.21037e-14	0.175682	0.943	0.924	5.92624e-12
Eif1	7.55707e-14	0.180135	0.513	0.416	6.16229e-12
Enpp5	1.24e-13	0.1435	0.49	0.402	1.00324e-11
Glp2r	1.27185e-13	0.176813	0.763	0.711	1.02103e-11
Zbtb20	1.89182e-13	0.766011	0.678	0.602	1.50706e-11
Gm16105	2.00195e-13	0.128151	0.457	0.366	1.58261e-11
Gm48091	2.08684e-13	0.164834	0.583	0.502	1.63722e-11
Cspg5	2.15276e-13	0.187318	0.784	0.73	1.67624e-11
Vmp1	2.38732e-13	0.198432	0.896	0.853	1.84501e-11
Nrxn1	3.56183e-13	-0.123829	1	1	2.73232e-11
Prpf4b	3.66756e-13	0.166224	0.78	0.756	2.79274e-11
Gm32250	6.01473e-13	0.129643	0.492	0.406	4.54661e-11
Mettl23	6.97441e-13	0.130258	0.55	0.462	5.23384e-11
Rpl8	7.68761e-13	0.157944	0.353	0.261	5.71487e-11
Rplp1	7.72578e-13	0.231422	0.336	0.242	5.71487e-11
Sorbs2os	1.24873e-12	0.140495	0.499	0.405	9.17151e-11
Gabra1	1.56677e-12	0.181988	0.891	0.876	1.14264e-10
Erp29	1.82215e-12	0.125377	0.516	0.427	1.3196e-10
Tpt1	1.90264e-12	0.138472	0.404	0.311	1.36831e-10
Gm44511	1.95623e-12	0.144914	0.823	0.784	1.39715e-10
Atp1a3	2.0139e-12	0.144853	0.961	0.956	1.42849e-10
Gm26836	2.49495e-12	0.109068	0.437	0.343	1.75767e-10
Rpl21	3.68164e-12	0.187546	0.319	0.227	2.57615e-10
Gnas	4.17768e-12	0.215867	0.905	0.884	2.90363e-10
Tmed2	4.96027e-12	0.128946	0.445	0.355	3.42457e-10
1700030F04Rik	5.22298e-12	0.127469	0.35	0.259	3.58206e-10
Gm26733	5.97267e-12	0.152645	0.586	0.514	4.06927e-10
Syngr1	6.66e-12	0.147736	0.733	0.674	4.5079e-10
Fam171b	6.98444e-12	0.156383	0.875	0.859	4.69681e-10
Gde1	7.17778e-12	0.134176	0.568	0.487	4.79569e-10
Nptxr	7.25256e-12	0.218415	0.557	0.487	4.81459e-10
Btaf1	7.29985e-12	-0.12719	0.911	0.946	4.81511e-10
Gm26699	7.49277e-12	0.120088	0.496	0.414	4.91108e-10
Gm19710	8.20221e-12	0.107363	0.471	0.381	5.34227e-10
Slc12a5	8.31443e-12	0.14223	0.916	0.903	5.38152e-10
Ctnnd2	9.52376e-12	-0.0955184	0.995	0.999	6.12597e-10
Rpn1	9.86882e-12	0.126646	0.502	0.414	6.30873e-10
Tmbim6	1.55846e-11	0.131407	0.543	0.465	9.90147e-10
Resp18	1.6608e-11	0.119748	0.374	0.286	1.04874e-09
Ctsl	1.70025e-11	0.119668	0.36	0.268	1.06714e-09
Timp2	1.89933e-11	0.161754	0.447	0.364	1.18491e-09
Rpl34	2.42411e-11	0.0865989	0.185	0.109	1.50324e-09
Atp5b	2.70677e-11	0.175911	0.663	0.604	1.66799e-09
Ckb	2.72201e-11	0.173528	0.827	0.794	1.66799e-09
Cdipt	3.92872e-11	0.124686	0.401	0.316	2.39329e-09
Gm28376	4.21649e-11	0.207631	0.538	0.476	2.55357e-09
Zcchc18	4.52066e-11	0.164465	0.781	0.742	2.72186e-09
Rapgef4os1	5.27917e-11	0.119833	0.381	0.299	3.16018e-09
Enc1	6.4173e-11	0.165009	0.435	0.355	3.8194e-09
Rps5	7.06891e-11	0.111424	0.202	0.127	4.18318e-09
Tm2d3	7.35084e-11	0.100424	0.359	0.272	4.3253e-09
Gm11659	8.61228e-11	0.0993538	0.343	0.261	5.03891e-09
Nefl	9.86519e-11	0.121161	0.328	0.244	5.73954e-09
Gm10036	1.33411e-10	0.0986906	0.184	0.112	7.71847e-09
Hmgcr	1.42877e-10	0.159018	0.657	0.6	8.22017e-09
Degs1	1.53615e-10	0.0980374	0.237	0.162	8.78917e-09
Dtx3	1.60273e-10	0.131058	0.76	0.712	9.11973e-09
Tmem179	1.63294e-10	0.129386	0.496	0.423	9.24083e-09
Mkln1	1.65692e-10	-0.125254	0.894	0.922	9.32556e-09
Srsf7	1.73784e-10	0.132912	0.824	0.791	9.72813e-09
Nceh1	1.81037e-10	0.135861	0.697	0.643	1.00797e-08
Cd47	2.13421e-10	0.162346	0.883	0.857	1.18192e-08
Reep5	2.20182e-10	0.121483	0.673	0.608	1.21288e-08
Gm11418	2.35439e-10	0.124023	0.515	0.433	1.29005e-08
Dnajb9	2.3758e-10	0.0838352	0.211	0.136	1.29494e-08
Atp6v0e2	2.48918e-10	0.133427	0.465	0.392	1.34963e-08
Ywhah	2.7102e-10	0.203359	0.616	0.558	1.45544e-08
Rps27a	2.71243e-10	0.179034	0.323	0.242	1.45544e-08
B230209E15Rik	3.13895e-10	-0.158249	0.863	0.9	1.67562e-08
Rpl28	3.28547e-10	0.149279	0.248	0.172	1.74484e-08
Tmx4	3.57387e-10	0.12573	0.831	0.806	1.88832e-08
Gpr162	3.96565e-10	0.121556	0.699	0.646	2.08468e-08
Scn2b	4.00397e-10	0.119751	0.51	0.428	2.0942e-08
Rpl27a	4.0346e-10	0.192492	0.376	0.294	2.09962e-08
Gm11417	4.35149e-10	0.107375	0.283	0.205	2.2532e-08
Laptm4a	4.65986e-10	0.131336	0.527	0.46	2.40087e-08
Fam69b	4.68906e-10	0.101101	0.342	0.26	2.40396e-08
Fam234b	4.92213e-10	0.111807	0.597	0.523	2.51102e-08
Grina	6.14483e-10	0.134302	0.807	0.769	3.11941e-08
Tmem35a	6.62736e-10	0.0842597	0.227	0.152	3.34795e-08
4921534H16Rik	7.48713e-10	0.124621	0.36	0.283	3.76392e-08
Gm26916	7.95408e-10	0.0810277	0.215	0.144	3.97934e-08
Rpl29	8.2138e-10	0.135291	0.259	0.187	4.08953e-08
Arxes2	8.5654e-10	0.0755749	0.205	0.134	4.24418e-08
Nsg2	1.09148e-09	0.14945	0.875	0.847	5.38253e-08
Chga	1.13676e-09	0.114713	0.472	0.387	5.57929e-08
Gm10073	1.18173e-09	0.173126	0.313	0.235	5.77265e-08
Pigk	1.2004e-09	0.150933	0.801	0.778	5.81558e-08
Sirpa	1.20175e-09	0.141876	0.84	0.807	5.81558e-08
Tmem147	1.23153e-09	0.0968518	0.355	0.27	5.93196e-08
Rps19	1.24247e-09	0.124005	0.29	0.216	5.95697e-08
Vamp2	1.42731e-09	0.165037	0.511	0.443	6.81164e-08
Atp5a1	1.44661e-09	0.153338	0.675	0.626	6.87204e-08
Shisa4	1.4581e-09	0.144208	0.648	0.594	6.89502e-08
Cds2	1.49628e-09	0.133095	0.758	0.711	7.04342e-08
Gm48512	1.50449e-09	0.114157	0.432	0.364	7.04474e-08
Ctnna3	1.51017e-09	0.199147	0.831	0.817	7.04474e-08
Ptpn4	1.52063e-09	-0.138603	0.85	0.894	7.05982e-08
Tubb5	1.52704e-09	0.145599	0.32	0.243	7.05982e-08
Gaa	1.5978e-09	0.145624	0.542	0.478	7.35414e-08
AI314180	1.63063e-09	-0.100906	0.955	0.973	7.47202e-08
Snhg11	1.86204e-09	0.0693065	1	0.999	8.46033e-08
Tubb4b	1.86265e-09	0.0715589	0.269	0.192	8.46033e-08
Slc7a4	1.93229e-09	0.112499	0.394	0.315	8.73833e-08
Cbarp	2.09015e-09	0.130178	0.499	0.425	9.41115e-08
Rpl26	2.11754e-09	0.161126	0.299	0.222	9.49319e-08
Atp1b2	2.3485e-09	0.103503	0.285	0.21	1.04832e-07
Mdh1	2.37682e-09	0.140675	0.69	0.648	1.05641e-07
Ndufc2	2.72621e-09	0.110026	0.325	0.25	1.20652e-07
Rps24	2.98477e-09	0.194688	0.362	0.284	1.31533e-07
Nrg3	3.13255e-09	-0.087551	1	1	1.3708e-07
Rps7	3.13712e-09	0.105221	0.181	0.116	1.3708e-07
Emc7	3.36975e-09	0.12215	0.535	0.473	1.46627e-07
Slc3a2	3.52106e-09	0.115577	0.648	0.597	1.52569e-07
Spock2	3.6035e-09	0.141833	0.878	0.862	1.55491e-07
Rps23	3.64467e-09	0.146077	0.296	0.224	1.56615e-07
Gm4022	3.86978e-09	0.0726476	0.286	0.212	1.65601e-07
Hmgcll1	3.95914e-09	-0.140102	0.785	0.828	1.68728e-07
Dad1	4.40239e-09	0.111516	0.368	0.296	1.86849e-07
C230004F18Rik	4.58128e-09	-0.109244	0.981	0.982	1.93648e-07
Clu	5.51184e-09	0.145229	0.403	0.331	2.32035e-07
Arf1	5.82756e-09	0.126624	0.447	0.379	2.44333e-07
Pgam1	5.85919e-09	0.127477	0.33	0.256	2.44353e-07
Opcml	5.87523e-09	-0.136319	0.998	1	2.44353e-07
Cmss1	5.91297e-09	0.136402	0.99	0.991	2.44939e-07
Spag5	6.09242e-09	0.136162	0.605	0.554	2.51367e-07
Trim9	6.27909e-09	-0.118811	0.966	0.98	2.58041e-07
Gm48383	6.43791e-09	0.0780617	0.312	0.236	2.63522e-07
Pdss2	6.718e-09	-0.128417	0.883	0.902	2.73732e-07
Cfl1	6.74022e-09	0.0942373	0.375	0.296	2.73732e-07
Adgrb3	6.89394e-09	-0.106553	0.999	0.999	2.78881e-07
Pcdh9	7.3878e-09	-0.146364	1	1	2.97394e-07
Gm47423	7.409e-09	0.0729756	0.193	0.127	2.97394e-07
Scg5	7.48719e-09	0.13187	0.969	0.954	2.99372e-07
1700111E14Rik	7.85078e-09	0.0963068	0.425	0.35	3.12702e-07
Tmem97	8.26249e-09	0.0666327	0.161	0.101	3.2784e-07
Cox8a	8.41369e-09	0.173001	0.581	0.523	3.32566e-07
Selenof	9.2714e-09	0.103343	0.387	0.317	3.65075e-07
Sez6l2	9.4477e-09	0.127716	0.718	0.668	3.70608e-07
Gm43376	9.85194e-09	0.087004	0.264	0.194	3.85006e-07
Sbf2	1.01385e-08	-0.0971847	0.959	0.972	3.94715e-07
Rpl18	1.01807e-08	0.0911653	0.24	0.167	3.94876e-07
6330403K07Rik	1.02661e-08	0.136918	0.361	0.288	3.96701e-07
Gm37240	1.10804e-08	0.131025	0.783	0.75	4.26575e-07
Fgfr2	1.28488e-08	0.10951	0.916	0.911	4.92823e-07
Ier5	1.42682e-08	0.0975262	0.232	0.165	5.45244e-07
Cisd1	1.43666e-08	0.0935748	0.262	0.19	5.46986e-07
Tmed7	1.59962e-08	0.0868634	0.351	0.276	6.05567e-07
Arxes1	1.60221e-08	0.0654603	0.168	0.107	6.05567e-07
Nat8l	1.72702e-08	0.115607	0.471	0.402	6.50364e-07
Gm35188	1.83395e-08	0.121469	0.422	0.36	6.88128e-07
Pcyox1	2.00169e-08	0.0942907	0.399	0.325	7.48356e-07
Hsph1	2.04752e-08	0.114509	0.469	0.398	7.60576e-07
Gm15594	2.04906e-08	0.0754706	0.275	0.204	7.60576e-07
Gm2000	2.26072e-08	0.0915589	0.138	0.083	8.36142e-07
Fam171a2	2.39128e-08	0.114152	0.592	0.53	8.81285e-07
Syt5	2.4276e-08	0.117722	0.564	0.511	8.91497e-07
Nenf	2.45298e-08	0.113057	0.347	0.278	8.97635e-07
C130071C03Rik	2.47828e-08	-0.13146	0.94	0.948	9.03699e-07
Endod1	2.69788e-08	0.0694917	0.232	0.164	9.80326e-07
Rtl8a	2.71525e-08	0.0751529	0.156	0.098	9.83186e-07
Xbp1	2.787e-08	0.0987724	0.343	0.272	1.00565e-06
Yif1b	2.84107e-08	0.0636754	0.179	0.118	1.0216e-06
Clcn4	2.86868e-08	0.100531	0.561	0.496	1.02796e-06
Rpsa	2.94053e-08	0.148523	0.344	0.28	1.05007e-06
Retreg2	3.1847e-08	0.102703	0.443	0.374	1.13304e-06
Atp5o	3.19473e-08	0.102296	0.549	0.494	1.13304e-06
Acp1	3.22533e-08	0.144886	0.594	0.552	1.13627e-06
H3f3b	3.22579e-08	0.152294	0.537	0.48	1.13627e-06
Rpl35a	3.67068e-08	0.128662	0.297	0.228	1.2886e-06
Gabarapl1	3.70924e-08	0.147819	0.372	0.301	1.29773e-06
Gm26694	3.9349e-08	0.119713	0.725	0.7	1.37205e-06
Gm36975	4.30902e-08	0.120554	0.568	0.505	1.49746e-06
Gm44686	4.41469e-08	0.0817273	0.303	0.236	1.52608e-06
Plp1	4.42087e-08	-0.0334045	0.565	0.667	1.52608e-06
Atp5j	4.57015e-08	0.100986	0.246	0.18	1.57237e-06
Rasgef1b	4.67285e-08	-0.134605	0.909	0.942	1.60238e-06
Basp1	4.89011e-08	0.155386	0.925	0.901	1.67135e-06
Hpcal4	5.04146e-08	0.139158	0.366	0.3	1.71261e-06
Rpl7	5.04389e-08	0.0734726	0.239	0.172	1.71261e-06
Hspa4	5.07124e-08	0.106091	0.737	0.704	1.71627e-06
Spcs1	5.15794e-08	0.0821926	0.217	0.153	1.73992e-06
Uchl1	5.31698e-08	0.130001	0.622	0.586	1.78631e-06
Rhob	5.32994e-08	0.0695462	0.126	0.075	1.78631e-06
Tmed9	5.37974e-08	0.117178	0.688	0.656	1.79718e-06
Celsr2	5.56162e-08	0.0991963	0.568	0.514	1.85196e-06
A230006K03Rik	5.59005e-08	-0.144455	0.876	0.907	1.85315e-06
Clstn3	5.60096e-08	0.107716	0.834	0.808	1.85315e-06
Prdx2	5.6837e-08	0.11251	0.369	0.3	1.86965e-06
Creg2	5.68694e-08	0.121575	0.533	0.465	1.86965e-06
Son	5.78511e-08	0.113839	0.947	0.949	1.89591e-06
Ddn	6.01661e-08	0.116712	0.297	0.231	1.96547e-06
Cadm2	6.03534e-08	-0.124719	0.998	1	1.96547e-06
Ptprn	6.82846e-08	0.123714	0.931	0.911	2.21679e-06
Gm48747	7.5661e-08	0.0779435	0.354	0.285	2.44858e-06
1700016D06Rik	7.82279e-08	0.0451829	0.12	0.069	2.52376e-06
Podxl2	8.25627e-08	0.133026	0.644	0.599	2.65534e-06
Uqcrq	8.37583e-08	0.0983586	0.303	0.232	2.68545e-06
Ndufb11	8.59442e-08	0.0567289	0.146	0.091	2.74703e-06
Rps15	8.6737e-08	0.150443	0.391	0.324	2.76384e-06
Eif4a2	8.96591e-08	0.136557	0.638	0.605	2.84819e-06
Bex3	9.20103e-08	0.0951342	0.271	0.205	2.91394e-06
Csmd1	9.39475e-08	-0.0772089	0.999	1	2.96622e-06
Heph	9.48898e-08	0.127317	0.284	0.219	2.98687e-06
Rpl41	9.55279e-08	0.200457	0.512	0.454	2.99784e-06
Junb	1.00659e-07	0.112974	0.22	0.156	3.14932e-06
Taf1c	1.03859e-07	0.1194	0.335	0.266	3.23967e-06
Gm13269	1.06174e-07	0.0741615	0.2	0.14	3.30191e-06
Clptm1l	1.09754e-07	0.0676014	0.327	0.255	3.40303e-06
Faf1	1.15359e-07	-0.0994334	0.956	0.964	3.56613e-06
Dnajb11	1.20588e-07	0.0742625	0.313	0.246	3.71669e-06
Fkbp2	1.23358e-07	0.108448	0.447	0.392	3.79079e-06
Ssr1	1.26496e-07	0.106397	0.585	0.543	3.87571e-06
Tmsb10	1.30027e-07	0.0981204	0.249	0.183	3.97216e-06
Rpl23	1.31202e-07	0.0808435	0.251	0.187	3.99627e-06
Tram1l1	1.35041e-07	0.0618601	0.171	0.113	4.10111e-06
Pcp4	1.35881e-07	0.120967	0.199	0.14	4.11458e-06
Ddost	1.36853e-07	0.0792475	0.232	0.171	4.13194e-06
Rps29	1.47147e-07	0.165192	0.316	0.251	4.42981e-06
Jund	1.72607e-07	0.121916	0.3	0.234	5.18121e-06
Grm7	1.74849e-07	-0.105176	0.996	0.998	5.23335e-06
Erbb4	1.79061e-07	0.084869	0.638	0.728	5.34397e-06
Klf12	1.81957e-07	-0.128636	0.922	0.941	5.41478e-06
Dkk3	1.8552e-07	0.167926	0.754	0.738	5.505e-06
Atxn1	1.88701e-07	-0.101513	0.988	0.992	5.58339e-06
Shisa3	2.05062e-07	0.0479834	0.107	0.061	6.05021e-06
Srp14	2.08264e-07	0.0836604	0.269	0.203	6.12723e-06
Gm9493	2.10553e-07	0.086274	0.142	0.09	6.17702e-06
Gm37982	2.16006e-07	0.0642989	0.174	0.119	6.31909e-06
Nlgn3	2.21059e-07	0.102869	0.491	0.43	6.4487e-06
Tm2d2	2.28607e-07	0.0791771	0.223	0.161	6.65015e-06
Tmem109	2.31959e-07	0.0750283	0.286	0.217	6.72048e-06
C1ql3	2.32322e-07	0.192525	0.42	0.363	6.72048e-06
Smpd1	2.34333e-07	0.0765842	0.292	0.228	6.75977e-06
Rbm6	2.37559e-07	-0.0966742	0.967	0.976	6.83377e-06
Ptprd	2.38925e-07	-0.110284	1	1	6.85402e-06
Dlg2	2.39649e-07	-0.0915727	0.999	1	6.85582e-06
1700024B18Rik	2.57813e-07	0.0733455	0.219	0.159	7.35514e-06
Atp5h	2.59066e-07	0.0778768	0.257	0.197	7.37058e-06
Rpl24	2.60419e-07	0.116895	0.264	0.204	7.38876e-06
Rps27rt	2.67534e-07	0.132206	0.444	0.385	7.56989e-06
Rps3a1	2.76596e-07	0.107388	0.257	0.193	7.80497e-06
Emc3	2.83174e-07	0.101111	0.484	0.42	7.96888e-06
Tenm3	2.91793e-07	-0.228975	0.916	0.961	8.18919e-06
Cnksr2	2.97652e-07	-0.112706	0.991	0.994	8.33104e-06
Pfkp	3.26573e-07	-0.11028	0.899	0.928	9.11588e-06
Frrs1l	3.55521e-07	0.128816	0.823	0.793	9.89725e-06
Gm27032	3.73709e-07	0.105648	0.628	0.579	1.03757e-05
Ring1	3.78665e-07	0.0899551	0.426	0.364	1.04852e-05
Tmem151a	3.90538e-07	0.0957636	0.576	0.523	1.07849e-05
Ndufa8	3.91573e-07	0.0688595	0.192	0.134	1.07849e-05
Rps3	4.11689e-07	0.123126	0.245	0.181	1.13089e-05
Nfe2l1	4.24515e-07	0.100234	0.425	0.369	1.16304e-05
Rps9	4.3693e-07	0.136839	0.305	0.244	1.19389e-05
Gmeb1	4.5831e-07	-0.0901206	0.486	0.581	1.24902e-05
Scn8a	4.61177e-07	0.0915593	0.985	0.986	1.25353e-05
Gabarapl2	4.82084e-07	0.0985483	0.382	0.32	1.30693e-05
Ugcg	4.88531e-07	0.0881294	0.493	0.433	1.32095e-05
Gm29237	5.05564e-07	0.0556258	0.204	0.146	1.36344e-05
Rpn2	5.08606e-07	0.0988457	0.493	0.44	1.36808e-05
Mageh1	5.12239e-07	0.0482973	0.129	0.081	1.37429e-05
Tmem50a	5.21011e-07	0.103748	0.5	0.436	1.39421e-05
Gm43713	5.29217e-07	0.104025	0.829	0.799	1.41252e-05
Pianp	5.47495e-07	0.0914765	0.612	0.556	1.45755e-05
Hpca	5.51609e-07	0.0987765	0.245	0.186	1.46473e-05
Mcfd2	5.56387e-07	0.0639874	0.2	0.141	1.47364e-05
Rps25	5.58251e-07	0.116463	0.227	0.167	1.47481e-05
Rbm4b	5.6395e-07	0.107101	0.535	0.488	1.48607e-05
Tpi1	5.95548e-07	0.136354	0.415	0.352	1.56535e-05
Yipf3	6.15631e-07	0.0567321	0.234	0.171	1.61404e-05
Rpl6	6.25354e-07	0.114511	0.527	0.469	1.63359e-05
Cycs	6.2624e-07	0.0646536	0.156	0.104	1.63359e-05
Slc39a10	6.3547e-07	0.122766	0.744	0.714	1.65341e-05
Chchd10	6.37033e-07	0.0774646	0.236	0.177	1.65341e-05
Ids	6.55174e-07	0.0949361	0.388	0.322	1.69624e-05
Pom121	6.91255e-07	0.0828629	0.424	0.364	1.7852e-05
Pld3	6.95313e-07	0.102867	0.623	0.58	1.79108e-05
Gm20687	6.9829e-07	0.106312	0.567	0.504	1.79108e-05
Ndufb5	6.98723e-07	0.0815823	0.291	0.23	1.79108e-05
Brip1os	7.10887e-07	0.0951336	0.432	0.371	1.81776e-05
Tuba4a	7.19133e-07	0.119187	0.371	0.311	1.83432e-05
Lynx1	7.3065e-07	0.10635	0.441	0.379	1.85912e-05
Rpl4	7.36448e-07	0.12399	0.292	0.231	1.86928e-05
Gm13844	7.52702e-07	-0.036927	0.137	0.201	1.9043e-05
Glg1	7.53925e-07	0.10425	0.917	0.908	1.9043e-05
Gm12709	7.74596e-07	0.0742644	0.242	0.184	1.95176e-05
Sec11c	7.959e-07	0.0931953	0.319	0.258	2.00057e-05
Oxr1	8.27164e-07	-0.194583	0.991	0.995	2.07412e-05
Gm42439	8.46603e-07	0.097464	0.409	0.349	2.11532e-05
Acvr1b	8.47679e-07	0.0910289	0.478	0.424	2.11532e-05
Tyro3	8.59566e-07	0.0946225	0.557	0.506	2.13982e-05
D830024N08Rik	8.80974e-07	0.0911677	0.481	0.425	2.18786e-05
Os9	9.62045e-07	0.0920088	0.592	0.541	2.38348e-05
Syngr3	9.94114e-07	0.0963286	0.501	0.443	2.45705e-05
Grp	1.00321e-06	0.102345	0.164	0.113	2.47362e-05
Yipf4	1.01474e-06	0.0907588	0.453	0.393	2.49612e-05
Bcap31	1.02673e-06	0.0691132	0.369	0.305	2.51172e-05
Slc25a5	1.02695e-06	0.0805519	0.147	0.097	2.51172e-05
Fau	1.02836e-06	0.119396	0.258	0.198	2.51172e-05
Got1	1.09456e-06	0.103343	0.518	0.456	2.66712e-05
Gm48678	1.14958e-06	0.0851567	0.403	0.339	2.79461e-05
Tgoln1	1.18044e-06	0.0927704	0.355	0.295	2.86291e-05
Ttc3	1.18976e-06	0.079714	0.996	0.995	2.87877e-05
Rps4x	1.23352e-06	0.118468	0.22	0.164	2.97769e-05
Chst1	1.28169e-06	0.120174	0.632	0.595	3.08679e-05
Unc50	1.29293e-06	0.0735563	0.316	0.257	3.10341e-05
Gm11250	1.29459e-06	0.0371077	0.109	0.065	3.10341e-05
Eif5a	1.30436e-06	0.0855265	0.25	0.188	3.11962e-05
Robo2	1.36287e-06	-0.157225	0.885	0.924	3.25206e-05
Dolk	1.39716e-06	0.0461013	0.164	0.112	3.32621e-05
B3galt1	1.41057e-06	-0.102069	0.986	0.992	3.35042e-05
Trim35	1.41562e-06	0.119501	0.744	0.71	3.35219e-05
Naxd	1.41779e-06	0.0696452	0.42	0.36	3.35219e-05
Hint1	1.47811e-06	0.108465	0.34	0.284	3.48686e-05
Tdrd5	1.57825e-06	-0.070838	0.219	0.29	3.71462e-05
Slc24a5	1.6104e-06	0.104164	0.621	0.583	3.7817e-05
Gm16152	1.68124e-06	0.0401224	0.137	0.089	3.93911e-05
Tm9sf2	1.68857e-06	0.102646	0.59	0.552	3.94443e-05
Nrn1	1.69112e-06	0.134035	0.588	0.547	3.94443e-05
Tmco1	1.72659e-06	0.0818855	0.369	0.306	4.0181e-05
Dpp10	1.77041e-06	-0.111512	0.971	0.986	4.11084e-05
Mdga2	1.79464e-06	-0.0994115	0.997	0.998	4.15779e-05
Dnaja2	1.81825e-06	0.0914379	0.674	0.636	4.20308e-05
Ypel3	1.83054e-06	0.0958881	0.543	0.495	4.22207e-05
Arf5	1.85183e-06	0.101447	0.528	0.477	4.26167e-05
4930570B17Rik	1.88665e-06	0.0868307	0.391	0.334	4.33205e-05
Snu13	1.89078e-06	0.0530112	0.201	0.145	4.33205e-05
Nnat	1.93594e-06	0.140485	0.455	0.396	4.42573e-05
Adgrl1	1.95295e-06	0.0801308	0.898	0.884	4.45478e-05
Bcl11a	1.9928e-06	-0.112898	0.945	0.966	4.53571e-05
Ptprn2	2.0242e-06	-0.0822717	0.991	0.998	4.59706e-05
Atp2b1	2.06761e-06	0.123571	0.994	0.995	4.68538e-05
Gm16599	2.08959e-06	0.120251	0.433	0.379	4.72485e-05
Adamts17	2.29162e-06	-0.126206	0.54	0.599	5.17037e-05
Scn2a	2.33785e-06	0.0837456	0.99	0.988	5.26322e-05
1700109H08Rik	2.37012e-06	-0.0645506	0.306	0.384	5.31398e-05
Ccser1	2.37066e-06	-0.102352	0.996	0.996	5.31398e-05
Eef1b2	2.38813e-06	0.0796732	0.172	0.122	5.34157e-05
Pclo	2.40468e-06	-0.0877582	0.984	0.988	5.36701e-05
Stmn1	2.42811e-06	0.160395	0.696	0.658	5.40763e-05
Ctnna2	2.44058e-06	-0.108488	0.995	0.998	5.42374e-05
Herpud1	2.58229e-06	0.059954	0.283	0.221	5.72639e-05
Slc25a3	2.60012e-06	0.0861528	0.694	0.651	5.7536e-05
Chsy3	2.63701e-06	-0.182165	0.908	0.935	5.82278e-05
Gria4	2.64957e-06	-0.107875	0.982	0.993	5.8266e-05
Ssr2	2.64999e-06	0.0624384	0.208	0.153	5.8266e-05
H2afz	2.70682e-06	0.0989209	0.487	0.428	5.93894e-05
Ftl1	2.71324e-06	0.0681406	0.265	0.205	5.94045e-05
Stmn3	2.74181e-06	0.0964857	0.863	0.842	5.99033e-05
Scamp5	2.76142e-06	0.0964891	0.719	0.695	6.02048e-05
Lrrc4c	2.7842e-06	-0.144579	0.998	0.999	6.05739e-05
Bri3bp	2.8874e-06	0.0994101	0.414	0.356	6.26875e-05
Rplp0	2.95554e-06	0.0585448	0.184	0.131	6.40326e-05
Pnmal2	3.03612e-06	0.104358	0.329	0.27	6.56411e-05
Tmem191c	3.10396e-06	0.117364	0.853	0.842	6.6968e-05
Ptma	3.21054e-06	0.145968	0.43	0.371	6.91233e-05
Rps20	3.31202e-06	0.112012	0.263	0.205	7.11603e-05
AI593442	3.33178e-06	0.109407	0.38	0.322	7.14366e-05
Cd2ap	3.36788e-06	-0.0974012	0.733	0.778	7.20615e-05
Camk2b	3.37937e-06	0.119098	0.936	0.921	7.21583e-05
5031415H12Rik	3.75594e-06	0.0833604	0.348	0.291	8.00341e-05
Smdt1	3.80221e-06	0.0801476	0.183	0.131	8.08536e-05
Ndufb9	3.81763e-06	0.0898691	0.204	0.15	8.10152e-05
Fsd1	3.95938e-06	0.0673655	0.499	0.437	8.38515e-05
Sema4c	3.98562e-06	0.0440923	0.1	0.061	8.41066e-05
Gm38393	3.98767e-06	-0.0800164	0.862	0.875	8.41066e-05
Gm15478	4.22667e-06	0.0943525	0.453	0.397	8.89662e-05
Rpl11	4.23913e-06	0.104515	0.269	0.214	8.90474e-05
A230057D06Rik	4.30944e-06	-0.121119	0.972	0.98	9.02156e-05
9630028H03Rik	4.31216e-06	0.116754	0.464	0.422	9.02156e-05
Abcb1b	4.36173e-06	-0.0652197	0.268	0.338	9.10687e-05
4930402H24Rik	4.41758e-06	-0.0774788	0.983	0.992	9.20491e-05
9530068E07Rik	4.46218e-06	0.071596	0.282	0.225	9.27917e-05
AY036118	4.57555e-06	0.133097	0.891	0.877	9.49586e-05
Kcnc1	4.70137e-06	0.0979691	0.612	0.566	9.73748e-05
Kcnk1	4.80785e-06	0.0940003	0.465	0.41	9.93814e-05
Gng3	4.93347e-06	0.114474	0.354	0.302	0.000101775
Gm26724	4.99041e-06	0.0773352	0.396	0.339	0.000102745
Rxfp1	5.01468e-06	-0.177043	0.307	0.377	0.000102836
Gpc6	5.01131e-06	-0.265332	0.545	0.623	0.000102836
Gm11808	5.08342e-06	0.116729	0.256	0.201	0.000104039
Lgmn	5.09629e-06	0.0805957	0.504	0.445	0.000104097
Usp50	5.32125e-06	0.0703202	0.293	0.236	0.000108478
Efr3a	5.34875e-06	-0.147374	0.914	0.915	0.000108824
Gm17202	5.50025e-06	0.0713728	0.22	0.169	0.000111687
Cox5a	5.51212e-06	0.101026	0.443	0.388	0.000111709
Kdm4d	5.64605e-06	-0.0551193	0.166	0.227	0.0001142
Frmd3	5.8499e-06	-0.107812	0.621	0.68	0.000118093
Rer1	6.04389e-06	0.0679566	0.32	0.263	0.000121771
Gm28198	6.06428e-06	0.0684233	0.329	0.27	0.000121945
Leprotl1	6.11684e-06	0.0751672	0.299	0.246	0.000122764
Psmb5	6.13576e-06	0.0521454	0.164	0.115	0.000122905
Uqcrb	6.22111e-06	0.0549112	0.163	0.114	0.000124374
Tmem126a	6.32076e-06	0.10677	0.505	0.458	0.000126123
Smyd2	6.44237e-06	0.0836471	0.385	0.331	0.000128302
Tm9sf4	6.46051e-06	0.098236	0.707	0.676	0.000128393
P4ha1	6.47174e-06	0.106296	0.671	0.633	0.000128393
Rps11	6.71154e-06	0.0883919	0.202	0.15	0.000132896
Gm28375	6.89481e-06	0.0791697	0.384	0.326	0.000136265
Coq10b	6.91338e-06	0.0835523	0.314	0.261	0.000136371
Mnat1	7.18563e-06	-0.083249	0.768	0.805	0.000141472
Dixdc1	7.33992e-06	0.106504	0.574	0.517	0.000144236
Rfx7	7.41206e-06	-0.0982985	0.906	0.931	0.000145377
Arl6ip5	7.57833e-06	0.111376	0.53	0.489	0.000148358
Syt1	8.26571e-06	-0.0613963	0.999	1	0.000161509
Rpl27-ps3	8.47033e-06	0.0514035	0.192	0.139	0.000165195
Efnb3	8.51344e-06	0.0891943	0.234	0.183	0.000165724
Tmem158	8.57715e-06	0.0752903	0.269	0.216	0.000166651
Ip6k1	8.68013e-06	0.0975583	0.479	0.424	0.000168336
Sdc3	9.14561e-06	0.0861385	0.335	0.283	0.000177032
Erg28	9.33214e-06	0.0766465	0.464	0.406	0.000180305
Sst	9.65774e-06	0.0875827	0.172	0.122	0.000186249
Gm13402	1.04991e-05	0.0641251	0.188	0.14	0.000202097
Arpc3	1.05912e-05	0.0961852	0.458	0.41	0.000203493
Ntm	1.08023e-05	-0.142729	0.971	0.983	0.000207165
Psd	1.10515e-05	0.11404	0.555	0.525	0.000211552
Cyp7b1	1.10847e-05	-0.108179	0.487	0.552	0.000211795
N4bp2l2	1.15023e-05	-0.0827178	0.838	0.874	0.000219335
Arglu1	1.15216e-05	0.0807597	0.958	0.961	0.000219335
Selenow	1.15577e-05	0.204164	0.501	0.45	0.000219618
Grn	1.16449e-05	0.0412045	0.213	0.159	0.000220868
Gm15489	1.20677e-05	0.0822207	0.358	0.307	0.00022847
Lrp11	1.20908e-05	0.0773756	0.644	0.607	0.00022849
Gm10644	1.22098e-05	0.0417446	0.146	0.101	0.000230319
Cnih2	1.22653e-05	0.0743298	0.258	0.206	0.000230944
Carmil1	1.23951e-05	-0.09584	0.869	0.893	0.000232965
Fjx1	1.27263e-05	0.056472	0.138	0.095	0.000238757
Ttyh1	1.35187e-05	0.0880683	0.803	0.785	0.000253164
Jakmip2	1.42266e-05	-0.0808583	0.938	0.954	0.000265941
Gm40652	1.43438e-05	-0.0415329	0.258	0.332	0.000267648
Pip5k1c	1.44596e-05	0.093509	0.653	0.624	0.000269322
Gm11361	1.52487e-05	0.0760965	0.168	0.122	0.000283511
Tspyl4	1.52968e-05	0.0829643	0.305	0.252	0.000283896
Gm12002	1.53349e-05	0.0503678	0.171	0.124	0.000284093
Naaladl2	1.61127e-05	-0.118497	0.89	0.917	0.00029797
Fgf14	1.61695e-05	-0.075528	1	1	0.000298488
Park2	1.68178e-05	-0.0991859	0.981	0.988	0.000309902
Tmem33	1.69752e-05	0.0776903	0.359	0.305	0.000312248
Gm47167	1.70709e-05	0.04719	0.139	0.097	0.000313451
Atp2b2	1.72302e-05	0.0953853	0.982	0.991	0.000315305
Gm15563	1.72328e-05	0.0511405	0.184	0.136	0.000315305
Sgcd	1.87455e-05	-0.132759	0.713	0.791	0.000342378
Gm44151	1.89201e-05	0.0773637	0.39	0.341	0.000344959
Tex50	1.89646e-05	0.053671	0.191	0.143	0.000345163
Igip	1.93504e-05	0.0808924	0.256	0.207	0.000351567
Slc8a1	1.94658e-05	-0.128286	0.98	0.992	0.000353043
Rbfox2	1.96707e-05	-0.0809559	0.98	0.986	0.000356135
Nbea	2.00884e-05	-0.0581473	0.996	0.998	0.000362987
Dock3	2.01192e-05	-0.0744575	0.991	0.997	0.000362987
Lysmd4	2.02823e-05	0.0695688	0.382	0.331	0.000365293
Abhd16a	2.04877e-05	0.0718785	0.546	0.494	0.000368352
Kmt2a	2.05394e-05	0.0780265	0.951	0.949	0.000368362
Hap1	2.05594e-05	0.150991	0.43	0.384	0.000368362
Macrod1	2.15385e-05	0.116349	0.648	0.631	0.000385238
Clcn3	2.16074e-05	0.0893524	0.849	0.831	0.000385804
Zar1l	2.21146e-05	-0.0455253	0.096	0.141	0.00039418
Kcnq1ot1	2.23189e-05	-0.0906381	0.982	0.992	0.000397138
Chst2	2.29053e-05	0.0666333	0.173	0.127	0.000406874
Tmed4	2.40485e-05	0.06786	0.305	0.254	0.000426449
Gm15398	2.43665e-05	0.191023	0.491	0.445	0.000431349
Rab11fip2	2.48763e-05	0.0800156	0.668	0.633	0.000439622
5730522E02Rik	2.5563e-05	-0.108407	0.98	0.984	0.000450989
Gsdme	2.56904e-05	0.107953	0.459	0.415	0.000452466
Pdgfa	2.59272e-05	0.0617622	0.312	0.258	0.000455861
Mien1	2.62421e-05	0.0598838	0.105	0.068	0.000460615
1700112D23Rik	2.64276e-05	-0.0405345	0.181	0.241	0.000463087
Aff2	2.69267e-05	-0.119163	0.67	0.729	0.000471035
Ift20	2.72172e-05	0.0756883	0.518	0.476	0.000475315
Slc38a2	2.73133e-05	0.104584	0.67	0.655	0.00047619
Gm15810	2.75497e-05	0.0901002	0.505	0.469	0.000479503
Emc6	2.78555e-05	0.0543597	0.1	0.063	0.000484012
Tagln3	2.79985e-05	0.0918623	0.312	0.262	0.000485682
Wdr83os	2.80613e-05	0.0451164	0.124	0.084	0.000485957
Snap47	2.84223e-05	0.0927109	0.61	0.579	0.000491388
Pcbp1	2.85029e-05	0.0644788	0.126	0.087	0.000491961
Arhgap26	2.90062e-05	-0.100793	0.969	0.981	0.000499814
Lin52	2.92934e-05	-0.0724992	0.591	0.661	0.000503925
Pomgnt2	2.97395e-05	0.0542327	0.18	0.133	0.00051075
Mad1l1	3.04175e-05	0.141563	0.678	0.651	0.000521056
Apobec4	3.04402e-05	0.0542188	0.228	0.18	0.000521056
Slmap	3.05671e-05	-0.0899664	0.796	0.836	0.000521541
Ext1	3.05693e-05	-0.0982928	0.98	0.987	0.000521541
Mgat2	3.06729e-05	0.0433658	0.138	0.096	0.000522449
Rps14	3.08178e-05	0.119145	0.286	0.235	0.000524055
Gm16124	3.16217e-05	-0.0533141	0.197	0.257	0.000536843
Tmem14c	3.18156e-05	0.039908	0.16	0.115	0.00053925
Impad1	3.19503e-05	0.0833568	0.379	0.331	0.000540363
Emc4	3.20617e-05	0.074952	0.407	0.36	0.000540363
Vrk1	3.20717e-05	-0.0382104	0.299	0.369	0.000540363
Ginm1	3.20899e-05	-0.0401909	0.209	0.271	0.000540363
Eif3b	3.35638e-05	0.0532889	0.284	0.229	0.000564265
Mfsd4a	3.47093e-05	0.107269	0.736	0.718	0.000582577
Tek	3.50918e-05	0.0697515	0.183	0.139	0.000588043
Rpl7a	3.63605e-05	0.0248688	0.139	0.097	0.000608319
Ccdc107	3.64366e-05	0.060216	0.295	0.242	0.000608608
Fabp3	3.65239e-05	0.0665565	0.178	0.133	0.000609085
Serinc3	3.71056e-05	0.1	0.702	0.673	0.000617791
Cct2	3.7388e-05	0.0578107	0.259	0.208	0.000621493
Aldoc	3.76524e-05	0.0908812	0.162	0.118	0.000624885
Eif1b	3.77553e-05	0.0957374	0.34	0.289	0.00062559
Hs6st3	3.78232e-05	-0.20102	0.928	0.957	0.000625714
Sncb	3.81569e-05	0.131604	0.544	0.505	0.000630227
BC031181	3.85771e-05	0.0803225	0.374	0.327	0.000636153
Oprl1	3.96416e-05	0.0445598	0.206	0.158	0.000652668
Lrrc24	4.02973e-05	0.0702392	0.295	0.245	0.000661526
Ccdc127	4.03073e-05	0.0500889	0.241	0.192	0.000661526
Fkbp4	4.0447e-05	0.0552808	0.26	0.21	0.000662767
Gm14703	4.08162e-05	0.0535964	0.303	0.25	0.00066776
Alms1	4.08918e-05	-0.0730941	0.546	0.613	0.000667943
Magi2	4.24517e-05	-0.0826223	0.997	0.999	0.000692331
Tmem160	4.27958e-05	0.0334664	0.133	0.091	0.000696845
Fam155a	4.31256e-05	-0.110267	0.997	0.998	0.000701113
Manf	4.32206e-05	0.0765713	0.481	0.433	0.000701556
Spred2	4.42196e-05	-0.0864471	0.827	0.874	0.000716648
Ap2m1	4.50011e-05	0.0566126	0.256	0.205	0.000728174
Gda	4.55074e-05	0.108194	0.745	0.703	0.000735218
Rora	4.65485e-05	-0.127237	0.988	0.994	0.000750867
Drap1	4.67198e-05	0.0807268	0.193	0.148	0.000752458
Sult4a1	4.70592e-05	0.0804861	0.399	0.352	0.000756747
Aatk	4.72616e-05	0.0927057	0.753	0.737	0.000758824
Gm48003	4.7434e-05	0.0676709	0.243	0.195	0.000760412
5330434G04Rik	4.87671e-05	-0.0907302	0.85	0.877	0.000780575
Celf3	4.90493e-05	0.0876589	0.78	0.764	0.00078388
Srrm4os	4.92291e-05	0.0543828	0.199	0.153	0.000785541
Preb	4.95005e-05	0.0830443	0.574	0.538	0.000787631
Nap1l2	4.95122e-05	0.0606983	0.142	0.101	0.000787631
Kcnj4	5.02722e-05	0.0821763	0.375	0.326	0.000798496
Ormdl3	5.04326e-05	0.0570092	0.207	0.161	0.000799816
Anks1b	5.05272e-05	-0.0596453	0.999	0.999	0.000800092
Pcdh1	5.10886e-05	0.0540914	0.45	0.403	0.000807746
Nr4a3	5.13563e-05	0.0820509	0.205	0.158	0.00081074
P2rx4	5.17909e-05	-0.0526636	0.298	0.37	0.000816357
Atp6v1f	5.34199e-05	0.0944824	0.184	0.14	0.000840754
Stxbp5l	5.41304e-05	-0.0885948	0.982	0.992	0.000850643
Neu1	5.51294e-05	0.0639052	0.298	0.251	0.000865031
Cox6c	5.59281e-05	0.140213	0.421	0.376	0.000876236
Gm16351	5.6021e-05	0.072106	0.224	0.178	0.000876365
Acsl6	5.70607e-05	0.0896442	0.639	0.613	0.000891282
Cdk14	5.73292e-05	-0.080743	0.978	0.985	0.000894128
Meg3	5.80332e-05	-0.0736851	1	1	0.000903748
Nat14	5.93798e-05	0.049455	0.231	0.184	0.000923329
Gm28050	5.98281e-05	-0.0637038	0.218	0.273	0.000928661
Tro	5.99855e-05	0.0876421	0.511	0.473	0.000928661
Gm46218	5.99917e-05	-0.0639846	0.368	0.43	0.000928661
Lrrc58	6.09662e-05	0.108775	0.694	0.659	0.000942337
Rcn2	6.29417e-05	0.0954408	0.498	0.456	0.000971422
Fkrp	6.35061e-05	0.0591993	0.234	0.187	0.000978674
Bckdhb	6.3722e-05	-0.0914285	0.647	0.715	0.000980543
Yaf2	6.3995e-05	0.081125	0.662	0.625	0.000983283
Bbof1	6.45963e-05	-0.0664948	0.526	0.593	0.000991051
Gm26745	6.66346e-05	0.0707836	0.3	0.256	0.0010195
Mctp2	6.66475e-05	-0.0729081	0.116	0.162	0.0010195
Ly6e	6.70256e-05	0.0939558	0.507	0.454	0.00102377
Adam11	6.7489e-05	0.082097	0.644	0.617	0.00102933
Adgrb1	6.82589e-05	0.0822087	0.921	0.925	0.00103954
Gm5149	6.83738e-05	0.044504	0.101	0.066	0.00103976
Tmem9b	6.87539e-05	0.0730802	0.308	0.262	0.00104381
1700013F07Rik	6.88413e-05	0.0451709	0.166	0.123	0.00104381
H3f3a	6.94067e-05	0.102263	0.454	0.416	0.00105084
Sec62	7.03037e-05	0.0692835	0.791	0.766	0.00106287
Lekr1	7.10168e-05	-0.0866369	0.558	0.624	0.00107208
Spata2	7.12582e-05	0.0529279	0.263	0.216	0.00107416
Tma7	7.15459e-05	0.0952683	0.4	0.353	0.00107693
Mia3	7.26866e-05	0.0717425	0.698	0.666	0.00109251
Hspa13	7.29175e-05	0.0439042	0.211	0.164	0.0010944
Camkk1	7.41946e-05	0.0834659	0.361	0.313	0.00111195
Ninl	7.4438e-05	-0.0389244	0.273	0.344	0.00111201
Rpl22	7.44719e-05	0.0838359	0.264	0.217	0.00111201
Vps13c	7.45401e-05	-0.0628575	0.772	0.811	0.00111201
Slc35b1	7.46277e-05	0.0612574	0.449	0.397	0.00111201
Abhd15	7.48723e-05	0.0488487	0.193	0.148	0.00111405
Kcns1	7.58071e-05	0.0491506	0.141	0.101	0.00112634
Tmem14a	7.78944e-05	0.0603444	0.196	0.154	0.00115569
Csf2ra	7.8109e-05	0.0933458	0.53	0.498	0.00115722
Papd4	7.92074e-05	-0.069989	0.745	0.794	0.00117182
Npcd	7.94189e-05	-0.0538681	0.184	0.239	0.00117327
Blnk	8.03017e-05	-0.0491623	0.082	0.121	0.00118462
Dph6	8.11363e-05	-0.0855152	0.606	0.658	0.00119523
Cntn5	8.16415e-05	-0.177228	0.931	0.954	0.00119954
Qrich1	8.16608e-05	-0.0679397	0.851	0.885	0.00119954
Camk2a	8.2455e-05	0.0962679	0.987	0.985	0.0012095
Nrgn	8.44883e-05	0.20705	0.798	0.773	0.00123757
Samd5	8.54843e-05	-0.139141	0.614	0.673	0.00125039
Xlr5a	8.58157e-05	0.0473947	0.204	0.158	0.00125347
Gm32828	8.63826e-05	-0.0646083	0.067	0.102	0.00125977
Gm15337	8.64907e-05	0.0514163	0.168	0.126	0.00125977
Sumo2	8.66338e-05	0.102118	0.613	0.588	0.00126008
Disp2	8.69077e-05	0.0869991	0.61	0.572	0.00126229
Tdrd3	8.80517e-05	-0.0591784	0.576	0.642	0.00127712
Sp3os	8.96451e-05	-0.0394465	0.185	0.241	0.00129836
Sec14l1	8.97667e-05	0.103376	0.744	0.742	0.00129836
Pnrc1	9.02468e-05	0.0431007	0.14	0.1	0.00130269
Gm11099	9.03175e-05	0.0590769	0.209	0.164	0.00130269
Arpp19	9.38466e-05	0.0885638	0.549	0.507	0.0013517
Gm37679	9.52705e-05	0.063266	0.294	0.246	0.00137031
Bex1	9.85875e-05	0.0690229	0.188	0.147	0.00141605
Rack1	0.000101049	0.0783799	0.299	0.253	0.00144939
AC129186.1	0.000102946	-0.13005	0.638	0.694	0.00147456
Tmem184b	0.000104793	0.0768232	0.548	0.509	0.00149895
Akap17b	0.000107032	-0.0761035	0.542	0.606	0.00152886
Araf	0.000107501	0.101968	0.697	0.654	0.00153344
Gm19461	0.000109788	0.0433696	0.161	0.12	0.00156343
Srp9	0.000109991	0.0711515	0.258	0.211	0.00156343
Rassf8	0.000110056	0.0724408	0.364	0.321	0.00156343
Timm13	0.000112753	0.0738053	0.221	0.175	0.00159894
Amd2	0.000112865	0.0380336	0.133	0.094	0.00159894
Hsp90aa1	0.000113058	0.095979	0.546	0.505	0.0015995
Nmnat3	0.000113918	-0.0347096	0.11	0.154	0.00160764
Gm47523	0.000113944	0.0369539	0.125	0.088	0.00160764
Gm20458	0.00011495	-0.018922	0.081	0.121	0.00161962
Gm49164	0.000115362	0.0404341	0.156	0.115	0.00162249
Creb3l2	0.000115467	0.058416	0.247	0.203	0.00162249
Nap1l5	0.000115708	0.135385	0.515	0.474	0.00162367
Cdh2	0.000116301	-0.118579	0.933	0.943	0.00162979
Glt8d1	0.000116488	0.0874861	0.578	0.544	0.0016302
Dzank1	0.000119025	-0.0774224	0.831	0.877	0.00166345
Lingo1	0.000120431	0.0963718	0.918	0.927	0.00167996
Gm10563	0.000120576	0.070176	0.387	0.341	0.00167996
Dnaja1	0.000120692	0.0762719	0.418	0.373	0.00167996
Wdr7	0.000122544	-0.0710962	0.925	0.947	0.00170345
Dip2c	0.000124415	-0.0672185	0.987	0.992	0.00172648
Ttyh3	0.000124535	0.0580749	0.416	0.364	0.00172648
Cadm4	0.000125528	0.09871	0.436	0.39	0.00173792
Ssbp4	0.000125756	0.0662277	0.728	0.704	0.00173876
Tmed5	0.000126358	0.0803247	0.33	0.285	0.00174475
Prkar1a	0.000126885	0.10315	0.628	0.598	0.00174969
Ppargc1a	0.000127141	-0.0971628	0.624	0.669	0.00175089
Hdac8	0.000127942	-0.0846023	0.878	0.902	0.00175958
Micu3	0.000128739	-0.0600934	0.812	0.852	0.0017682
Samd4b	0.000129234	0.0617111	0.417	0.371	0.00177264
Ndrg3	0.000130747	0.0866994	0.889	0.867	0.00179102
Slc39a3	0.000132063	0.0579063	0.282	0.237	0.00180666
Erc2	0.000133679	-0.0807684	0.995	0.998	0.00182636
Far1os	0.000133961	0.0596389	0.239	0.196	0.0018278
Tmed3	0.000134504	0.0392487	0.123	0.087	0.0018328
Mtmr7	0.000135305	-0.0841042	0.711	0.759	0.00184128
P2ry12	0.000136344	0.0419005	0.195	0.15	0.00185299
Sh3gl1	0.000138679	0.0758142	0.439	0.403	0.00188226
Ascc3	0.000139564	-0.0734929	0.845	0.881	0.00189178
Gm27241	0.000141903	0.0382223	0.142	0.103	0.00192097
Chd5	0.000143759	0.0898107	0.774	0.747	0.00194356
Dhps	0.000145603	0.0703842	0.382	0.337	0.0019637
4930587E11Rik	0.000145628	0.0592443	0.219	0.176	0.0019637
Agrn	0.000146207	0.0809556	0.612	0.592	0.00196895
Braf	0.000147613	-0.0769597	0.951	0.965	0.00198529
Smim12	0.000147848	0.0390353	0.121	0.084	0.00198588
Elovl4	0.000148517	0.0608435	0.383	0.334	0.00199228
Nlrc4	0.000150004	0.0762058	0.17	0.129	0.00200962
Bhlhe40	0.000150905	0.0685761	0.213	0.171	0.00201908
Otud7b	0.000151745	-0.0768024	0.662	0.722	0.00202553
Pabpc4	0.000151777	0.0827047	0.407	0.365	0.00202553
Adgrl3	0.000152194	-0.0618561	0.994	0.999	0.00202595
Astn2	0.000152201	-0.128429	0.922	0.946	0.00202595
Sash1	0.000152752	-0.0783906	0.427	0.482	0.00203069
4732471J01Rik	0.000153669	-0.0843051	0.814	0.851	0.00204025
Gm26905	0.000155127	0.100055	0.194	0.152	0.00205697
Pcdh8	0.000158571	0.0544616	0.117	0.082	0.00209763
Tmem208	0.000158598	0.0735655	0.456	0.42	0.00209763
Smim26	0.000160036	0.0345863	0.113	0.077	0.00211395
Slitrk4	0.000162985	0.0751177	0.4	0.352	0.00215015
Shisa5	0.000163533	0.0474044	0.186	0.144	0.00215464
Morf4l2	0.000165658	0.0849845	0.483	0.451	0.00217987
Drg1	0.000167783	0.0674176	0.741	0.719	0.00220503
Adk	0.000169886	-0.0875472	0.786	0.817	0.00222983
Brinp1	0.000173347	-0.0706487	0.981	0.988	0.00227238
Slc7a5	0.000174313	0.0790173	0.288	0.246	0.00228215
Plppr4	0.000175753	0.0898357	0.858	0.852	0.0022981
Cdc42se2	0.000176161	0.0896182	0.709	0.688	0.00230053
Gm21798	0.00017755	0.067913	0.273	0.229	0.00231575
Ostc	0.000178097	0.0622008	0.296	0.251	0.00231997
Reps1	0.000178716	-0.067038	0.663	0.721	0.0023251
Map4k5	0.000179082	-0.0643342	0.802	0.854	0.00232593
1700085D07Rik	0.000179229	0.043571	0.16	0.12	0.00232593
Slc2a1	0.000179659	0.0643275	0.148	0.109	0.0023286
Gm48228	0.000182923	0.0483267	0.186	0.144	0.00236794
Scg3	0.000184293	0.0915274	0.637	0.618	0.00238269
Cox6a1	0.000193785	0.0993497	0.399	0.36	0.00250229
Pfn2	0.000196718	0.104045	0.456	0.411	0.002537
Tspan13	0.000198971	0.0961893	0.733	0.708	0.00256286
4921511I17Rik	0.000199269	0.0457318	0.136	0.099	0.00256352
Phf14	0.00020105	-0.0650341	0.915	0.925	0.00258321
Scn1b	0.000203526	0.0991653	0.747	0.74	0.0026118
Setd7	0.000207155	0.0776346	0.689	0.661	0.00265508
Stt3b	0.000207672	0.0829748	0.653	0.633	0.0026584
Ralgapb	0.000208551	-0.0696676	0.82	0.865	0.00266543
Fbxl17	0.000208735	-0.0697394	0.974	0.984	0.00266543
Mtmr2	0.000209947	-0.0565906	0.313	0.37	0.0026776
Derl1	0.000210796	0.0600997	0.313	0.266	0.00268512
Camk2n2	0.000211506	0.0736465	0.181	0.142	0.00269086
Atp5g3	0.000213285	0.080376	0.257	0.214	0.00270734
Setbp1	0.000213324	-0.0872879	0.982	0.988	0.00270734
Selenos	0.000215412	0.0637204	0.334	0.288	0.00273049
Sgcz	0.000217218	-0.19247	0.969	0.986	0.00275002
Dclk1	0.000218194	-0.0668699	0.991	0.997	0.002759
Golga5	0.000219673	-0.0567725	0.457	0.529	0.00277431
Usp46	0.000222566	0.090079	0.664	0.634	0.00280742
Gpr27	0.00022333	0.0410209	0.185	0.143	0.00281363
Zbtb16	0.000223682	0.129375	0.862	0.868	0.00281464
Ppp3cc	0.000224843	-0.0755145	0.622	0.679	0.00282582
Tmem43	0.000225222	0.0347846	0.101	0.069	0.00282715
Mpi	0.000225955	-0.0251823	0.098	0.139	0.00283292
Gm48321	0.00022725	0.0582306	0.244	0.2	0.00284571
Osbpl10	0.000228465	-0.0657716	0.853	0.894	0.00285747
Map1b	0.000231255	0.104939	0.977	0.975	0.00288887
Cdk9	0.000231932	0.0916709	0.508	0.469	0.00289384
Gm43507	0.000234758	0.0378073	0.127	0.09	0.00292558
Psma1	0.000236796	0.0808553	0.668	0.647	0.00294742
Pfdn5	0.000237979	0.0901272	0.29	0.247	0.0029586
Nudt3	0.000238962	0.0980586	0.556	0.526	0.00296725
Ankhd1	0.000240974	-0.0774062	0.886	0.92	0.00298866
Atp6v1e1	0.000242057	0.0700257	0.566	0.528	0.0029985
Lrfn1	0.000243386	0.0605246	0.438	0.393	0.00301136
Fam173a	0.000244971	0.0678818	0.56	0.529	0.00302735
Gm28928	0.000245328	-0.106689	0.939	0.978	0.00302814
Pde4d	0.000247094	-0.120832	0.98	0.989	0.00304632
Zmym4	0.000250924	-0.0697511	0.908	0.918	0.00308985
Serf2	0.00025232	0.0804191	0.34	0.296	0.00310335
Nudcd3	0.000252806	0.0837265	0.858	0.834	0.00310564
Pgam5	0.000253909	0.0617037	0.322	0.281	0.0031155
Gm26786	0.000254636	0.0356763	0.138	0.101	0.00312072
Tomm20	0.000258515	0.0700826	0.273	0.228	0.00316451
Lrrc4	0.000259036	0.0894407	0.65	0.63	0.00316716
Hspe1	0.000261222	0.0608998	0.144	0.107	0.00319011
Npy1r	0.00026157	0.0559503	0.299	0.254	0.0031906
Clcn1	0.000264875	-0.0233597	0.134	0.18	0.00322711
Ngrn	0.000265614	0.0467345	0.181	0.141	0.00323232
Slitrk3	0.000267491	0.0617638	0.315	0.274	0.00325134
Tbc1d19	0.000268178	-0.0739569	0.694	0.754	0.00325587
Agpat3	0.000271897	0.0936968	0.626	0.602	0.00329714
Ago3	0.000273545	-0.0595085	0.876	0.892	0.00331326
Eqtn	0.000275107	-0.0223882	0.108	0.151	0.00332828
Psenen	0.000277629	0.0508351	0.207	0.165	0.00335488
Me1	0.000278737	-0.0662826	0.479	0.541	0.00336332
Pgm2l1	0.000278977	0.0956273	0.776	0.747	0.00336332
Prkcsh	0.000279319	0.0790202	0.446	0.407	0.00336352
Mphosph9	0.000279686	-0.0729588	0.79	0.836	0.00336402
Sub1	0.000285626	0.118037	0.424	0.381	0.00343148
4930517O19Rik	0.000286022	0.0622777	0.284	0.24	0.00343226
Tmem130	0.000286641	0.0878976	0.543	0.52	0.00343509
Gm15965	0.000287383	0.0560241	0.204	0.165	0.00343509
Chd3os	0.000287646	0.0818268	0.297	0.256	0.00343509
Lrp8os2	0.000287885	0.032656	0.135	0.098	0.00343509
Praf2	0.000287916	0.0472089	0.136	0.1	0.00343509
Coa3	0.000290171	0.045258	0.117	0.083	0.00345801
Slc35e1	0.00029212	0.0396878	0.132	0.096	0.00347723
Gm40841	0.000303919	-0.0984547	0.757	0.788	0.00361353
Lyzl4	0.00030905	-0.0802374	0.408	0.464	0.00367032
Rps6ka3	0.000310632	-0.0698281	0.851	0.889	0.00368488
Tceal5	0.000314005	0.0624707	0.29	0.248	0.00372064
Klf9	0.000314788	0.0889175	0.58	0.544	0.00372565
Lims1	0.000315813	-0.0766492	0.718	0.768	0.00372981
Dmd	0.00031586	-0.0833769	0.99	0.998	0.00372981
U2surp	0.00031762	0.0745367	0.846	0.837	0.00374434
Slf1	0.000317813	-0.0645951	0.814	0.852	0.00374434
Commd10	0.000318465	-0.0693213	0.607	0.661	0.00374776
Gm14330	0.000319197	0.0381486	0.173	0.134	0.0037521
Insig1	0.000325468	0.0576373	0.271	0.228	0.00381844
Tenm4	0.000325578	-0.0887629	0.988	0.994	0.00381844
Ubqln2	0.000326962	0.0913099	0.142	0.107	0.00383034
2610037D02Rik	0.000327713	-0.0795982	0.738	0.767	0.00383076
Cd200	0.000327738	0.080803	0.495	0.454	0.00383076
Sord	0.00032823	-0.0248221	0.146	0.195	0.00383219
Jkamp	0.000329803	0.0736902	0.459	0.428	0.00384622
Gm12064	0.000330248	0.0624987	0.34	0.295	0.00384708
Dync1i1	0.000331807	-0.080706	0.981	0.982	0.00386089
Mblac2	0.000332195	-0.073157	0.689	0.737	0.00386107
Pak7	0.000334192	-0.0675786	0.96	0.973	0.00387685
Tbc1d5	0.000334302	-0.06699	0.903	0.927	0.00387685
Gucy1a2	0.000336316	-0.072664	0.94	0.965	0.00389584
Kcns2	0.000338041	0.0404636	0.11	0.078	0.00391145
Camkk2	0.000339202	0.0938743	0.786	0.76	0.0039205
Sh2d4b	0.000342527	-0.033576	0.12	0.162	0.00395452
Mmp16	0.000343482	-0.126499	0.981	0.976	0.00396113
Slc6a17	0.000345929	0.0673839	0.866	0.852	0.00398492
Rttn	0.000348327	-0.0677208	0.36	0.424	0.00400809
Adprh	0.00035057	0.047894	0.214	0.171	0.00402941
Nrxn3	0.000351486	-0.10628	0.998	0.999	0.00403547
Sec24b	0.00035312	-0.0827713	0.832	0.853	0.00404973
Spcs2	0.000360439	0.0764709	0.436	0.401	0.0041291
Tsnax	0.000361767	0.0979487	0.535	0.506	0.00413973
Nlgn1	0.000365264	-0.101377	0.99	0.998	0.00417514
Egr1	0.000367398	0.111243	0.265	0.221	0.00419427
Rbm33	0.000367748	-0.0676581	0.767	0.817	0.00419427
Tra2a	0.000369125	0.0721101	0.949	0.934	0.00420535
Gm9866	0.000370181	-0.0739438	0.529	0.59	0.00421274
Plk2	0.000379467	0.0589692	0.596	0.562	0.00431367
AC156026.1	0.000382396	-0.0361198	0.137	0.18	0.00433774
Ran	0.000382422	0.0578608	0.161	0.124	0.00433774
Cdkal1	0.000383428	-0.0728391	0.804	0.843	0.0043444
Ackr1	0.000384721	0.0528778	0.216	0.173	0.00435429
Exoc4	0.000385603	-0.0599809	0.981	0.986	0.00435674
Rrp1	0.000386185	0.0925123	0.423	0.386	0.00435674
Dpysl2	0.0003862	0.0832665	0.912	0.907	0.00435674
Omg	0.00038911	0.0514447	0.285	0.24	0.00438479
Cpsf4l	0.000393996	0.0377201	0.132	0.097	0.00443502
Cyb561	0.000395885	0.0594953	0.363	0.318	0.00445145
Gm16189	0.000396389	0.0420161	0.122	0.089	0.00445229
Cdh7	0.00040622	-0.0821995	0.385	0.446	0.00455776
Epdr1	0.000407991	0.069379	0.412	0.373	0.00457268
Lingo2	0.000410948	-0.125168	0.977	0.987	0.00460084
Clk1	0.00041229	0.0682206	0.845	0.831	0.00461088
Gab2	0.000421087	-0.0627781	0.558	0.611	0.00470418
Cys1	0.000422115	0.0460377	0.228	0.185	0.00471058
B230217O12Rik	0.000424696	-0.0294328	0.257	0.319	0.00473428
Ankrd17	0.000430471	-0.0567225	0.964	0.966	0.00479351
Ndufb7	0.000431026	0.0385969	0.164	0.126	0.00479453
Pim2	0.000433495	0.0502856	0.277	0.233	0.00481682
Ctxn1	0.000435515	0.10503	0.355	0.32	0.00483408
Rnf150	0.000436305	-0.0949748	0.902	0.923	0.00483766
Lcor	0.000437005	-0.0731468	0.836	0.877	0.00484024
Pacrg	0.00043852	-0.0870488	0.695	0.749	0.00485046
Kat6a	0.000438865	-0.0598661	0.544	0.608	0.00485046
Celf2	0.000441318	-0.0704529	1	1	0.00486755
Cntn4	0.000441351	-0.124957	0.936	0.959	0.00486755
Cyth1	0.00044371	0.076437	0.667	0.635	0.00488836
Slc30a3	0.00044486	0.105521	0.395	0.362	0.00489583
Sycp3	0.000446998	0.0381352	0.168	0.13	0.00491413
Atp6v1g1	0.000447866	0.0671247	0.196	0.156	0.00491419
Nlgn2	0.000447953	0.0590863	0.46	0.412	0.00491419
Gm1992	0.000448507	0.0617298	0.277	0.236	0.00491507
Gm26763	0.00045205	0.035301	0.132	0.097	0.0049464
Gm15520	0.000452322	0.0270677	0.123	0.089	0.0049464
Dhcr24	0.000454712	0.088055	0.446	0.413	0.0049673
Cyp51	0.000465573	0.0676522	0.442	0.403	0.00508059
Ndufb10	0.000466865	0.055152	0.24	0.201	0.00508932
Eif4a1	0.000471824	0.0901502	0.456	0.418	0.00513797
Ssbp2	0.000476145	-0.0674062	0.961	0.975	0.00517958
Nphp3	0.000479108	-0.0286614	0.145	0.192	0.00520634
Tmem135	0.000488386	-0.0665875	0.827	0.862	0.0053016
Fbn1	0.000489541	-0.0702004	0.287	0.339	0.00530857
Ergic3	0.000490609	0.0674392	0.379	0.337	0.00531458
Wdr37	0.000491994	-0.057691	0.777	0.816	0.00532403
Gm1976	0.000496724	-0.0836211	0.722	0.768	0.0053696
Nudt19	0.000501504	0.0576875	0.132	0.099	0.00541561
Gpr18	0.000505768	0.0339784	0.149	0.113	0.00545597
Rap2a	0.000512575	0.0793423	0.491	0.449	0.00552364
Tmbim4	0.000521496	0.0724588	0.343	0.306	0.00561394
Extl2	0.000525551	0.0502937	0.267	0.225	0.00565172
Mapk10	0.000528161	-0.0604381	0.988	0.993	0.0056739
Atp5g1	0.000529364	0.0760207	0.318	0.278	0.00568093
Ebp	0.000534353	0.0318585	0.146	0.11	0.00572853
Slc8a2	0.000535031	0.0819771	0.725	0.704	0.00572987
Rasl11b	0.000537249	0.0384545	0.2	0.157	0.00574768
Ptov1	0.000546009	0.0511277	0.43	0.384	0.00583536
Pgr	0.000551189	-0.0629111	0.558	0.622	0.00588466
Rccd1	0.000553671	-0.050157	0.287	0.341	0.00590507
Magee1	0.000558676	0.0563271	0.155	0.119	0.00595231
P4htm	0.000563394	0.0697519	0.668	0.653	0.00599641
G630016G05Rik	0.000566214	-0.0487232	0.212	0.261	0.00601295
Abca2	0.000566529	0.0437237	0.56	0.526	0.00601295
Insr	0.000566689	-0.0691712	0.828	0.86	0.00601295
Gm6994	0.000568007	0.0608148	0.199	0.162	0.00602076
Lrrc7	0.000571804	-0.0458074	0.994	0.999	0.00605481
2810425M01Rik	0.000573554	0.0341065	0.155	0.119	0.00606129
Pde10a	0.000573587	-0.112614	0.981	0.986	0.00606129
Calm3	0.000576196	0.119919	0.373	0.336	0.00608266
Galnt1	0.000579108	0.0670325	0.683	0.651	0.00610718
Nrsn2	0.000582004	0.0618294	0.223	0.185	0.00613065
Rdh14	0.000582519	0.0757836	0.232	0.193	0.00613065
St8sia3	0.000586557	0.0780509	0.401	0.365	0.00616689
Rab10	0.000588561	-0.0620752	0.77	0.818	0.00617893
Mlec	0.000588896	0.0604598	0.328	0.287	0.00617893
Arhgdig	0.000595191	0.0522386	0.215	0.176	0.00623866
Btg1	0.000596044	0.0550783	0.174	0.136	0.00624128
5031425E22Rik	0.000599932	-0.0659015	0.718	0.764	0.00627431
Tsn	0.00060041	0.0857362	0.445	0.41	0.00627431
Nup155	0.00060446	-0.0494364	0.355	0.413	0.00631027
Tmcc1	0.00061405	-0.0657752	0.965	0.97	0.00640393
Tmem246	0.000615279	0.060423	0.443	0.41	0.00641029
Gm30054	0.000617281	0.0649084	0.335	0.299	0.00642031
Mfap1a	0.000617481	0.0581913	0.34	0.303	0.00642031
Nyap2	0.000622742	-0.100273	0.906	0.922	0.00646852
BC005624	0.00062583	0.0635395	0.341	0.301	0.00649408
Hcn1	0.000627528	-0.113641	0.88	0.911	0.00650518
Sar1a	0.000628765	0.054146	0.247	0.206	0.00651037
Ccdc50	0.000629286	-0.0528553	0.601	0.671	0.00651037
Cblb	0.000631284	0.0844691	0.631	0.604	0.00652453
Tmlhe	0.000633068	-0.0577713	0.455	0.524	0.00653644
Selenot	0.000635877	0.0912499	0.401	0.366	0.00655891
Ryr2	0.000640539	-0.056045	0.99	0.996	0.00660042
Dis3l2	0.000641893	-0.0656434	0.91	0.933	0.00660157
Zwint	0.000641926	0.106475	0.88	0.864	0.00660157
Cops9	0.00064711	0.0554865	0.124	0.092	0.00664287
Kcnh7	0.000647225	-0.0983123	0.987	0.991	0.00664287
Dtnbos	0.000650469	0.0616375	0.401	0.359	0.00666957
Tspoap1	0.000654268	0.0780981	0.799	0.806	0.00669471
Gm26953	0.000654569	0.039463	0.137	0.104	0.00669471
Atp9a	0.000654861	0.0621784	0.926	0.924	0.00669471
Ccdc73	0.000655678	0.0398528	0.224	0.183	0.00669645
Egr3	0.000656848	0.0627498	0.172	0.134	0.00670179
Ahsa1	0.000658617	0.0459348	0.287	0.243	0.00671323
Gm14532	0.000668565	-0.0476121	0.276	0.332	0.00680792
Etl4	0.000675743	-0.0827641	0.963	0.977	0.00687426
Slc35f1	0.00068915	-0.102184	0.874	0.897	0.00699795
Bdnf	0.000689254	0.0996881	0.293	0.249	0.00699795
Egfem1	0.000699653	-0.179074	0.918	0.93	0.00709658
Pmm1	0.00070219	0.0747863	0.297	0.259	0.00711534
Dennd5b	0.000705878	-0.0701549	0.919	0.927	0.00714572
Cdkl4	0.000711622	-0.0528326	0.311	0.37	0.00719684
Hnrnpdl	0.000721356	0.0665752	0.822	0.795	0.00728816
Ampd2	0.0007341	0.0492662	0.247	0.205	0.00740969
Slc30a1	0.000735772	0.0437855	0.133	0.1	0.00741933
Icam5	0.000737687	0.0978268	0.677	0.669	0.00742551
Fzd3	0.000737819	0.0728487	0.631	0.595	0.00742551
Rabgap1l	0.000759456	-0.0622419	0.985	0.99	0.00763585
Rtn4r	0.000760366	0.0916837	0.606	0.586	0.00763758
Oxct1	0.000763041	-0.0687868	0.924	0.94	0.00765703
Wdr26	0.000763793	-0.0338085	0.761	0.799	0.00765716
Cadm3	0.000772169	0.0719359	0.71	0.687	0.00773364
Nup205	0.000790793	-0.0495374	0.435	0.499	0.00791251
Cap1	0.000798175	0.0493595	0.446	0.408	0.00797601
Stx8	0.000798679	-0.0672915	0.712	0.754	0.00797601
Eid2	0.00080082	0.0353872	0.101	0.071	0.00798968
Atp2c1	0.000802897	0.0759398	0.93	0.94	0.0080027
Tpd52	0.000807147	-0.0473486	0.642	0.7	0.00803733
Dmxl1	0.000808633	-0.0552926	0.927	0.933	0.00804439
Chm	0.000813952	-0.0556189	0.745	0.781	0.00808199
Gigyf2	0.00081416	-0.0638241	0.875	0.89	0.00808199
Cpt1c	0.000814755	0.0673556	0.735	0.716	0.00808199
Slc35g2	0.000826007	0.0430405	0.135	0.102	0.00818577
Slc50a1	0.000827677	0.0728553	0.52	0.495	0.00819448
Zfp654	0.000830722	-0.0846308	0.63	0.679	0.00820942
Ncl	0.000830772	0.0704876	0.485	0.451	0.00820942
Otulin	0.000839095	0.074262	0.474	0.454	0.00828376
Sh2b3	0.000840799	0.0334449	0.122	0.09	0.00828885
9530026P05Rik	0.000841269	0.127807	0.198	0.157	0.00828885
Npas2	0.000842012	-0.0715144	0.882	0.91	0.00828885
Arhgdia	0.000843105	0.0636717	0.239	0.198	0.00829173
Cdc42bpa	0.000846564	-0.050371	0.983	0.987	0.00831785
Tmem243	0.000847939	0.0669333	0.416	0.382	0.00832084
Fabp5	0.000848475	0.0710415	0.145	0.112	0.00832084
Macrod2	0.000865987	-0.0684111	0.998	0.999	0.00848454
Stag1	0.000868807	-0.0569898	0.973	0.972	0.00850413
Pak3	0.00087078	-0.0695625	0.939	0.95	0.00851539
Xpo4	0.00087556	-0.0560558	0.483	0.549	0.00855405
Slc9a7	0.00088635	-0.0724583	0.67	0.719	0.00865131
Pnmal1	0.000895704	0.0455111	0.259	0.217	0.00873438
Slc16a11	0.000897797	0.0648417	0.504	0.474	0.00874655
Dzip3	0.000900269	-0.0734668	0.845	0.879	0.00876239
Ank2	0.000909726	-0.0480611	0.996	1	0.00884613
Myo10	0.000911375	0.0753793	0.448	0.41	0.00885385
Rraga	0.000919338	0.0376164	0.134	0.101	0.0089213
Hgf	0.000920041	-0.0737179	0.098	0.131	0.0089213
Hnrnpul2	0.000925011	0.0742626	0.378	0.341	0.0089611
Dek	0.000930975	0.0649197	0.336	0.295	0.00901044
Agpat4	0.000936451	0.0903875	0.665	0.639	0.00905498
Ttc19	0.000946291	0.0723483	0.907	0.903	0.0091416
Gm17227	0.000956546	0.0604514	0.331	0.298	0.00923205
Eya3	0.000957599	-0.0524654	0.71	0.754	0.00923361
Efhd2	0.000976967	0.103343	0.422	0.389	0.0094116
Cntnap2	0.0009782	-0.115591	0.996	1	0.00941472
Khdrbs2	0.000988888	-0.0899323	0.973	0.984	0.00950292
Ubr3	0.000989199	-0.0556926	0.95	0.969	0.00950292
Mzf1	0.000993039	-0.0442009	0.255	0.307	0.00953097
Ubald1	0.000999887	0.0487661	0.196	0.158	0.00958781
Ttll3	0.00100303	-0.0344074	0.157	0.199	0.00960724
Map1lc3a	0.00100377	0.0873951	0.283	0.246	0.00960724
Asic2	0.00100666	-0.087236	0.991	0.997	0.00962597
Gm48166	0.0010183	0.0387336	0.117	0.087	0.00972838
Ets2	0.00102441	0.0489105	0.248	0.207	0.0097777
Rheb	0.00103142	0.0705504	0.621	0.59	0.00983552
Uggt2	0.00104517	-0.0648725	0.866	0.889	0.00995752
Tmem143	0.00104706	-0.0288909	0.125	0.164	0.00996524
Stmn4	0.00104847	0.0940613	0.481	0.454	0.00996524
Arhgef25	0.00104887	0.0802817	0.588	0.561	0.00996524
Nell1os	0.00105869	0.0529222	0.225	0.189	0.0100493
Mak16	0.00106106	0.0482424	0.221	0.184	0.0100625
A330032B11Rik	0.00106485	0.0596552	0.227	0.189	0.0100893
Slc39a7	0.00106712	0.0378059	0.204	0.165	0.0101015
8030462N17Rik	0.00106866	-0.0653164	0.664	0.722	0.0101069
Gstm5	0.00107309	0.0439156	0.1	0.071	0.0101396
Focad	0.00108503	-0.0788601	0.881	0.9	0.010243
Adgrb2	0.00108852	0.0709458	0.85	0.85	0.0102666
Snrpe	0.00109874	0.0317675	0.133	0.099	0.0103535
Las1l	0.00110282	0.0607418	0.463	0.431	0.0103825
Dot1l	0.00110486	0.0556764	0.718	0.697	0.0103917
Gm21992	0.0011058	-0.0698073	0.774	0.825	0.0103917
Tceal9	0.00110955	0.0618949	0.169	0.135	0.0104175
Rab30	0.00111325	-0.047636	0.614	0.672	0.010435
Prrg1	0.00111342	-0.0596315	0.188	0.233	0.010435
Kcnf1	0.00112227	0.0586755	0.297	0.259	0.0105083
Washc3	0.00112672	-0.0241637	0.229	0.281	0.0105405
Atg16l2	0.00113016	0.0535913	0.519	0.493	0.0105631
Ak1	0.00113153	0.045478	0.169	0.134	0.0105664
Tifa	0.00114849	0.0322346	0.147	0.113	0.0107151
Mphosph10	0.00115775	0.0354194	0.202	0.164	0.0107822
Dok6	0.00115777	-0.0907319	0.957	0.963	0.0107822
Rab6a	0.00116592	0.0957757	0.792	0.783	0.0108434
Fbxl15	0.00116654	0.0332468	0.163	0.129	0.0108434
Nif3l1	0.00116747	0.0291046	0.157	0.121	0.0108434
Kbtbd11	0.00117135	0.0604554	0.281	0.243	0.0108697
Gm26573	0.00118469	0.0340211	0.226	0.187	0.0109835
Fkbp1a	0.00118584	0.0834677	0.594	0.555	0.0109844
Flrt3	0.0011879	0.0663601	0.421	0.38	0.0109937
Gpr85	0.00118909	0.0545168	0.308	0.27	0.0109949
Thsd4	0.00119326	-0.0714083	0.345	0.399	0.0110236
Npdc1	0.00119757	0.0675634	0.639	0.635	0.0110535
Tob1	0.00120983	0.047803	0.186	0.15	0.0111567
Pgbd5	0.00121959	0.0718031	0.762	0.751	0.0112367
Zfp386	0.0012218	-0.0254948	0.26	0.316	0.011247
Amy1	0.00122412	-0.0714731	0.629	0.683	0.0112584
Ankrd46	0.00122898	0.0849578	0.258	0.224	0.0112931
Rhbdd2	0.00123096	0.0516271	0.343	0.305	0.0113013
Prkcb	0.00123747	-0.0687034	0.964	0.983	0.0113509
Epb41	0.00123872	-0.06555	0.745	0.787	0.0113524
Snrpb	0.00123985	0.0612719	0.401	0.356	0.0113527
Pdxp	0.00124146	0.0664177	0.184	0.15	0.0113574
Gm42556	0.00124363	0.0404341	0.133	0.102	0.0113672
Syt13	0.00124745	0.0822715	0.625	0.595	0.0113921
Adck5	0.00125327	0.0474148	0.358	0.32	0.0114352
Zfp787	0.00125816	-0.0331842	0.16	0.204	0.011457
Agbl4	0.0012582	-0.0731435	0.991	0.995	0.011457
Nalcn	0.00125899	-0.0680999	0.948	0.972	0.011457
C330007P06Rik	0.00127371	-0.0346506	0.35	0.403	0.0115729
Lypd1	0.00127395	0.0490291	0.235	0.193	0.0115729
Atp5k	0.0012794	0.0349118	0.143	0.111	0.0116122
Runx1t1	0.00129037	-0.077162	0.892	0.926	0.0116859
Slc16a4	0.00129096	0.0331165	0.126	0.095	0.0116859
Gm28379	0.00129207	0.0383073	0.171	0.137	0.0116859
Nck2	0.00129273	-0.0704008	0.648	0.683	0.0116859
Nr2c2	0.00129424	-0.0611512	0.824	0.845	0.0116859
Tmem60	0.00129487	0.0448162	0.198	0.163	0.0116859
Trim66	0.00129543	-0.0378797	0.336	0.391	0.0116859
Fam103a1	0.00130091	0.0332127	0.134	0.103	0.0117228
Oacyl	0.00130178	-0.0303592	0.152	0.195	0.0117228
Csnk1g1	0.00130477	-0.0562664	0.916	0.938	0.0117396
5430402O13Rik	0.00130641	-0.0285396	0.174	0.22	0.0117441
Zscan26	0.00131862	0.0777659	0.593	0.573	0.0118435
Ddx46	0.00132371	0.0623305	0.656	0.636	0.011879
Ndufs8	0.00132658	0.0261031	0.108	0.078	0.0118916
Abhd8	0.00132741	0.0668587	0.338	0.299	0.0118916
Hps4	0.00133253	0.0549545	0.368	0.329	0.0119134
Abce1	0.00133296	-0.0426071	0.395	0.455	0.0119134
Large1	0.0013333	-0.079202	0.985	0.996	0.0119134
Igfbp6	0.00133831	0.0395087	0.172	0.136	0.0119303
Lrig2	0.0013386	-0.0587737	0.806	0.829	0.0119303
Ckmt1	0.00133865	0.066523	0.455	0.421	0.0119303
Tubb4a	0.00134089	0.0552115	0.383	0.344	0.0119392
Tmem44	0.00134195	-0.0806163	0.423	0.477	0.0119392
Hdgf	0.00134687	0.0800649	0.482	0.453	0.0119727
Susd4	0.00135011	-0.0746222	0.872	0.881	0.0119894
Kcnb2	0.00135107	-0.100629	0.93	0.941	0.0119894
Pip5k1a	0.00135322	0.0547737	0.835	0.822	0.0119983
Stub1	0.00135831	0.0707676	0.393	0.356	0.012033
Mrps18b	0.00136205	-0.0192244	0.09	0.123	0.0120559
Atp9b	0.00136504	-0.0552222	0.947	0.966	0.0120701
Slit2	0.00136598	0.0985959	0.546	0.486	0.0120701
Stox1	0.00136956	-0.0488308	0.202	0.246	0.0120913
Ube2ql1	0.00137352	0.0657772	0.4	0.364	0.012116
Ccnt2	0.00138897	0.0668004	0.887	0.859	0.0122418
Rnf180	0.00139631	-0.0758892	0.585	0.627	0.0122961
Zfp692	0.00139941	0.0605952	0.673	0.654	0.0123129
Dab2ip	0.00140715	0.0868262	0.521	0.504	0.0123705
Ube4bos1	0.00140908	0.0424862	0.243	0.206	0.012377
Chrm3	0.00141433	-0.167215	0.839	0.87	0.0124125
Mast3	0.00141864	0.0773354	0.604	0.576	0.0124398
Tmem47	0.00142555	0.0671436	0.201	0.164	0.0124899
Zfp638	0.00143161	-0.0633229	0.935	0.938	0.0125324
Car12	0.00143565	0.0848965	0.129	0.097	0.0125529
Lingo3	0.00143638	0.0214	0.102	0.073	0.0125529
Strn3	0.00143924	-0.0480087	0.949	0.958	0.0125618
Uqcrfs1	0.00144075	0.0458468	0.13	0.099	0.0125618
Sft2d1	0.00144104	0.0531801	0.317	0.282	0.0125618
Fam19a5	0.0014673	0.10959	0.711	0.688	0.01278
Ifitm7	0.00147225	-0.0167539	0.073	0.103	0.0128123
Senp2	0.00147557	-0.0689319	0.724	0.761	0.0128304
Chrm1	0.00147881	0.0634198	0.602	0.575	0.0128478
Ptpn23	0.00148145	-0.0351127	0.335	0.395	0.0128549
Gm12905	0.00148212	-0.0289463	0.363	0.428	0.0128549
Rassf3	0.00148831	0.0873323	0.414	0.376	0.0128979
Dab1	0.00149046	-0.0602248	0.996	0.998	0.0129057
Arfgap2	0.0014922	0.0693843	0.368	0.336	0.0129099
Ldlrad4	0.00150079	-0.0714668	0.948	0.957	0.0129735
Stxbp4	0.00150841	-0.0590442	0.588	0.642	0.0130285
Mtss1l	0.00151256	0.0270683	0.221	0.181	0.0130534
Herc1	0.00151404	-0.0601532	0.983	0.988	0.0130553
Vegfd	0.00151603	-0.0269502	0.073	0.103	0.0130615
Gm39214	0.00152616	0.0296846	0.1	0.072	0.0131379
Tmx1	0.00153331	0.0503433	0.265	0.229	0.0131885
Rapgef5	0.00154379	-0.0983766	0.894	0.913	0.0132676
Gm14326	0.00154685	-0.0380756	0.475	0.542	0.0132809
Gm2163	0.0015479	0.127752	0.9	0.889	0.0132809
Lamp5	0.00155258	0.0779078	0.351	0.314	0.01331
Slc43a2	0.00155901	0.0647635	0.637	0.609	0.0133541
4930567K20Rik	0.0015624	0.0301843	0.11	0.08	0.0133721
Tmem38a	0.00156666	0.0687378	0.599	0.568	0.0133975
Ttc14	0.00157142	-0.0598587	0.954	0.964	0.0134271
Rab21	0.00157798	0.056019	0.504	0.471	0.0134717
Mal2	0.00157924	0.0751984	0.537	0.497	0.0134717
Reck	0.00159014	-0.05854	0.315	0.368	0.0135535
Rsf1os1	0.00160151	0.0448487	0.176	0.142	0.013629
Grm5	0.00160163	-0.057739	0.992	0.999	0.013629
Plekha5	0.00160357	-0.0658659	0.974	0.979	0.0136343
Eif2s3y	0.00160636	0.0599604	0.798	0.77	0.0136468
Aes	0.00161537	0.0916054	0.383	0.347	0.0137121
Diras2	0.00161955	0.106789	0.479	0.45	0.0137363
Sox5	0.0016291	-0.114057	0.671	0.728	0.013806
Tomm40	0.00163653	0.0576483	0.672	0.653	0.0138576
Pstpip2	0.00163852	-0.0327979	0.139	0.177	0.0138623
Trdmt1	0.00163975	-0.0227025	0.156	0.2	0.0138623
Surf4	0.00164967	0.0461121	0.158	0.125	0.0139347
Rexo1	0.00165802	0.0571821	0.34	0.306	0.0139938
Tasp1	0.00166933	-0.0633225	0.812	0.843	0.0140745
Fgfr1op2	0.00167029	-0.0336582	0.547	0.598	0.0140745
Lmtk3	0.00167183	0.0490332	0.805	0.805	0.014076
Cpe	0.00167648	0.115319	0.973	0.97	0.0141036
Shisa6	0.00167886	0.212919	0.356	0.316	0.0141122
Ogfrl1	0.00168542	0.0777129	0.557	0.527	0.0141559
Gcnt7	0.00168899	0.0368782	0.218	0.18	0.0141744
G6pc3	0.00169808	0.0457875	0.27	0.234	0.0142391
Hapln4	0.00170945	0.0480667	0.181	0.148	0.0143229
Tmem131	0.00171234	0.061178	0.789	0.791	0.0143355
Phtf2	0.00171956	-0.0643318	0.654	0.708	0.0143843
Grid1	0.00172325	-0.0669759	0.98	0.988	0.0143921
Gm26722	0.00172328	0.0300833	0.108	0.08	0.0143921
Dync2h1	0.00173711	-0.0586888	0.855	0.883	0.014496
Fhod3	0.00174429	-0.0980188	0.754	0.788	0.0145442
Robo1	0.00174899	-0.113933	0.725	0.784	0.0145716
Cdh10	0.00175625	-0.111079	0.808	0.861	0.0146203
Mtmr3	0.00176994	-0.0472335	0.875	0.897	0.0147225
Nrxn2	0.00177237	0.087467	0.847	0.854	0.0147308
Gripap1	0.00178175	-0.065562	0.746	0.788	0.0147856
Zfp61	0.00178181	0.0470415	0.174	0.142	0.0147856
Kdm3a	0.00179059	-0.0462766	0.564	0.626	0.0148466
Park7	0.0018098	0.0479202	0.283	0.248	0.0149939
Rsbn1l	0.0018114	0.0775276	0.733	0.709	0.0149951
Scand1	0.00182051	0.0459892	0.161	0.129	0.0150539
Rala	0.00182142	-0.0510799	0.53	0.587	0.0150539
Senp7	0.00182295	-0.0736631	0.838	0.875	0.0150546
Dnah11	0.0018343	0.0299246	0.104	0.076	0.0151363
Bcas3	0.00184095	-0.0632625	0.926	0.938	0.0151733
D430036J16Rik	0.00184172	-0.019591	0.073	0.102	0.0151733
Magi1	0.00184857	-0.0921476	0.89	0.913	0.0152177
Etnk1	0.0018616	-0.0569943	0.909	0.93	0.0153128
Dock10	0.00186409	0.271712	0.429	0.399	0.0153211
Mrps5	0.00189388	0.0468755	0.409	0.37	0.0155536
Bax	0.00190111	0.0444158	0.363	0.327	0.0155957
Scarb2	0.00190202	0.0601113	0.518	0.484	0.0155957
Krt222	0.00191338	-0.0542749	0.322	0.376	0.0156672
Setd1a	0.00191377	-0.0232436	0.161	0.205	0.0156672
Npas4	0.00191787	0.0415285	0.145	0.111	0.0156884
Purb	0.00191949	0.122504	0.472	0.453	0.0156892
Sobp	0.00192624	-0.076109	0.983	0.993	0.015732
Cenpp	0.00192843	0.0591977	0.289	0.251	0.0157374
Ghitm	0.0019321	0.0674377	0.303	0.271	0.0157549
Ddx24	0.00194574	0.0755497	0.765	0.76	0.01585
Ldha	0.00194681	0.0569	0.291	0.257	0.01585
Rap1gds1	0.00198842	-0.0489571	0.895	0.903	0.016176
Adora1	0.00199065	0.0652301	0.468	0.43	0.0161814
Pde4b	0.0019944	-0.090621	0.946	0.961	0.0161992
Gm26749	0.00199862	0.0463474	0.274	0.238	0.0162208
Efcab6	0.00200654	-0.0397212	0.419	0.483	0.0162723
Id2	0.00201179	0.0875027	0.265	0.229	0.0163021
Dalrd3	0.00202534	0.0643544	0.47	0.446	0.016399
Tenm2	0.00203843	-0.0521266	1	1	0.0164922
Mrpl11	0.00204435	0.041324	0.14	0.11	0.0165271
Rgs7	0.00204619	-0.0665574	0.987	0.991	0.0165291
Nsf	0.00206557	0.06452	0.97	0.977	0.0166526
Acp2	0.00206559	0.0724439	0.355	0.321	0.0166526
1810055G02Rik	0.00206769	0.0387697	0.165	0.133	0.0166526
Ggact	0.00206791	0.0691467	0.345	0.313	0.0166526
Hps3	0.00208245	-0.0337527	0.24	0.29	0.0167567
Atp5e	0.0020893	0.0795894	0.144	0.113	0.0167987
Fxyd5	0.0020974	-0.0434838	0.298	0.349	0.0168508
Eno2	0.00210117	0.0824529	0.724	0.704	0.016868
Magi3	0.00211043	-0.0880023	0.776	0.805	0.0169292
Cyhr1	0.0021301	0.0604185	0.442	0.408	0.0170738
Vti1b	0.00213794	0.0714694	0.617	0.589	0.0171233
Sorcs1	0.00214776	-0.156459	0.819	0.846	0.0171887
Matr3	0.00216319	0.0814062	0.796	0.791	0.0172896
Cxxc4	0.00216371	-0.04782	0.359	0.411	0.0172896
Eef1g	0.00217784	0.0976795	0.434	0.408	0.0173891
Vstm2b	0.00218049	0.053295	0.173	0.139	0.0173969
3110021N24Rik	0.00218584	0.0632639	0.44	0.406	0.017422
Pea15a	0.002187	0.0970508	0.499	0.478	0.017422
Shq1	0.00218898	-0.0313203	0.165	0.206	0.0174243
D930016D06Rik	0.0021974	-0.0571566	0.559	0.613	0.0174779
Slitrk2	0.00221162	0.0215328	0.103	0.075	0.0175775
Tarsl2	0.00222005	-0.0478194	0.32	0.373	0.0176288
Atcay	0.00222148	0.0605847	0.799	0.786	0.0176288
Fgf12	0.00222708	-0.0621788	0.995	0.998	0.0176598
Zmat5	0.00224517	0.0570678	0.263	0.229	0.0177896
AC117232.1	0.0022494	-0.0220375	0.099	0.132	0.0178095
Fmn1	0.00225614	-0.0858004	0.793	0.822	0.0178492
Srsf5	0.00226969	0.0690887	0.914	0.92	0.0179356
Gm9774	0.00227167	0.0273332	0.14	0.11	0.0179356
Clptm1	0.00227226	0.0592314	0.555	0.518	0.0179356
Nxpe4	0.00227703	-0.0879968	0.784	0.812	0.0179596
Slc35a2	0.00228698	0.0515726	0.275	0.234	0.0180243
Clta	0.00230467	0.0722193	0.583	0.567	0.0181499
Gabarap	0.00230847	0.0551326	0.24	0.203	0.0181661
Trank1	0.00231521	0.0662131	0.926	0.925	0.0182053
2310035C23Rik	0.00232279	-0.0513891	0.863	0.89	0.018241
Jun	0.00232328	0.0371187	0.105	0.078	0.018241
Adcy1	0.00233375	0.0853482	0.875	0.866	0.0183093
Gm28539	0.00234257	-0.0604873	0.316	0.364	0.0183647
Pgp	0.00235433	0.0477751	0.217	0.182	0.0184429
Gm7854	0.00237369	-0.0446784	0.324	0.375	0.0185805
Spcs3	0.00238288	0.0486097	0.329	0.295	0.0186383
5730455P16Rik	0.00241898	-0.0370776	0.377	0.435	0.0189064
Arhgap32	0.00242189	-0.0536005	0.948	0.963	0.0189149
Rasl10a	0.00242953	0.0527506	0.203	0.168	0.0189602
Rab10os	0.00243755	-0.0405335	0.438	0.492	0.0190085
Nrg1	0.00246301	-0.0919569	0.997	0.998	0.0191925
Lrrn1	0.00246838	0.0722954	0.329	0.292	0.0192199
Adam22	0.00247508	-0.0433284	0.963	0.97	0.0192576
C920021L13Rik	0.00248948	-0.0278865	0.231	0.278	0.0193552
Gm9801	0.0024967	-0.044925	0.656	0.708	0.0193967
Sel1l	0.00250869	0.0549252	0.753	0.757	0.0194752
Rcor1	0.0025179	-0.057149	0.632	0.686	0.0195322
Lrrc4b	0.00252598	0.0491225	0.638	0.604	0.0195801
Bms1	0.0025389	0.0388003	0.36	0.32	0.0196655
Khsrp	0.00254664	0.0619523	0.574	0.551	0.0197108
Ccdc47	0.00254951	0.0490757	0.442	0.414	0.0197183
Prelid3a	0.00256508	0.0832128	0.698	0.677	0.0198239
Gm42477	0.00257732	0.0523213	0.374	0.339	0.0199036
Otud7a	0.0025852	-0.0617746	0.987	0.99	0.019947
Wrb	0.00258717	0.0522217	0.228	0.196	0.019947
Camk4	0.00258871	-0.0775154	0.921	0.949	0.019947
Cyp46a1	0.00259296	0.0710204	0.539	0.519	0.0199648
4933413L06Rik	0.00260383	0.0630784	0.193	0.163	0.0200337
Dennd6b	0.00260626	0.0479305	0.645	0.632	0.0200375
1110065P20Rik	0.00262588	0.0461531	0.134	0.107	0.0201733
4930578G10Rik	0.00264959	-0.0867582	0.821	0.86	0.0203404
Bcr	0.00265849	0.0530796	0.662	0.653	0.0203929
Aagab	0.00266037	0.0606534	0.442	0.414	0.0203929
Set	0.00266802	0.0675311	0.358	0.323	0.0204364
Gm13963	0.00268114	0.0797895	0.28	0.246	0.0205217
St7	0.00268543	-0.0511097	0.863	0.889	0.0205394
Pdxk	0.00269258	0.0557852	0.236	0.201	0.0205789
Zfand4	0.00270958	-0.0520837	0.375	0.429	0.0206935
Psmd7	0.00271328	0.0776258	0.546	0.526	0.0207065
Llgl1	0.00272024	0.0323381	0.251	0.214	0.0207435
Tm7sf3	0.00272263	0.0536763	0.296	0.264	0.0207435
Hecw1	0.00272922	-0.0576149	0.975	0.984	0.0207435
Sf3b1	0.00272946	0.0441962	0.887	0.892	0.0207435
Gria2	0.00272946	0.0415182	0.998	0.999	0.0207435
Pygo2	0.00273015	0.0260851	0.101	0.075	0.0207435
Gmds	0.00273315	-0.0812062	0.799	0.825	0.0207511
Acss2	0.0027352	-0.0525004	0.551	0.609	0.0207515
Gm4924	0.00275566	-0.0579533	0.551	0.606	0.0208914
Catsper2	0.00276007	-0.0504699	0.303	0.352	0.0209095
Slc25a28	0.00277314	0.0626961	0.384	0.353	0.0209932
Abraxas1	0.00278211	-0.0306154	0.158	0.198	0.0210355
Tm9sf3	0.00278279	0.0641197	0.627	0.599	0.0210355
Chst11	0.00278531	0.115413	0.479	0.449	0.0210391
Dennd2a	0.00278741	-0.0496714	0.467	0.512	0.0210397
Iglon5	0.00279081	-0.0425801	0.322	0.37	0.02105
Celf5	0.00280138	0.0662193	0.872	0.864	0.0211143
Mtmr14	0.00280774	0.0384896	0.209	0.175	0.0211324
Dgki	0.00280785	-0.0614011	0.986	0.996	0.0211324
Eef2	0.00281	0.094639	0.432	0.405	0.0211332
Prrt1	0.00282038	0.0563695	0.382	0.347	0.0211958
Mccc1	0.0028247	-0.0430582	0.545	0.604	0.0212129
D130043K22Rik	0.00285295	0.0669552	0.717	0.7	0.0214095
Gm47271	0.00287537	0.0414837	0.178	0.146	0.0215622
Dlc1	0.00288302	-0.102713	0.741	0.788	0.0215912
Rabep1	0.00288341	-0.0569115	0.934	0.951	0.0215912
Rpl39	0.00290776	0.0572868	0.122	0.093	0.0217578
Emb	0.00292869	-0.0689858	0.481	0.518	0.0218986
Dtnb	0.00294202	-0.066861	0.942	0.952	0.0219824
Rab24	0.00295559	0.0590066	0.465	0.43	0.0220678
Traip	0.0029612	0.0645364	0.288	0.253	0.0220722
Hrh3	0.0029615	0.0249866	0.118	0.089	0.0220722
Cluap1	0.00296257	-0.045438	0.572	0.622	0.0220722
Slc12a9	0.00297009	-0.0474566	0.337	0.386	0.0221076
Pgk1	0.0029716	0.0443861	0.334	0.296	0.0221076
Tspyl1	0.00298374	0.0519027	0.158	0.127	0.022182
Lrmda	0.00299931	-0.0971953	0.188	0.229	0.0222704
4930545L23Rik	0.00299992	0.0481983	0.214	0.18	0.0222704
Ramp1	0.00300985	0.0808556	0.497	0.472	0.0223281
Mdm4	0.00303369	-0.0583538	0.755	0.805	0.0224888
Rpl18a	0.00304373	0.0800727	0.181	0.15	0.0225205
Mon1a	0.00304652	0.0574752	0.263	0.23	0.0225205
Ranbp3	0.00304752	-0.0522013	0.383	0.435	0.0225205
Fam105a	0.00304904	0.058293	0.43	0.403	0.0225205
Nup210l	0.00305069	0.0438244	0.136	0.105	0.0225205
Tmbim1	0.00305269	0.0380943	0.186	0.154	0.0225205
Prmt3	0.00305318	-0.051761	0.456	0.514	0.0225205
Lmo3	0.00306037	0.0850111	0.399	0.353	0.0225468
Fam49b	0.00306111	-0.0606952	0.895	0.919	0.0225468
Ndufaf4	0.00308017	0.0567062	0.376	0.34	0.0226711
Cwh43	0.00308836	-0.0488339	0.16	0.197	0.0227153
Ngly1	0.00309157	-0.0337296	0.366	0.42	0.0227227
Porcn	0.00311629	0.0615236	0.572	0.548	0.022888
Kcnip2	0.00311848	0.11192	0.451	0.429	0.022888
Gm45345	0.00312702	0.0243915	0.11	0.083	0.0229345
Ric3	0.0031354	0.0572159	0.581	0.545	0.0229796
Jpt1	0.00317682	0.0751569	0.388	0.359	0.0232667
Guk1	0.00318017	0.038167	0.174	0.142	0.0232733
Ppp2r1a	0.00318221	0.0982436	0.35	0.32	0.0232733
Fndc3b	0.00318449	0.0776817	0.681	0.671	0.0232735
Gm26892	0.00320764	0.0344363	0.137	0.108	0.0234262
1500011B03Rik	0.00321325	0.0507938	0.184	0.153	0.0234506
Naca	0.00322491	0.0497946	0.251	0.216	0.0235191
Gm26693	0.00324644	0.017532	0.113	0.084	0.0236595
Uckl1os	0.00325374	0.0432856	0.25	0.214	0.023696
Gm11149	0.00326189	0.0515839	0.274	0.24	0.0237386
Enox2	0.0032683	-0.063407	0.416	0.467	0.0237686
Dpy30	0.00327572	0.0450382	0.291	0.259	0.0238036
Oaz1	0.00328147	0.0458906	0.173	0.142	0.0238036
Gm38304	0.00328201	0.025935	0.183	0.148	0.0238036
A530046M15Rik	0.0032823	0.0326299	0.142	0.112	0.0238036
Srsf9	0.00330151	0.0503167	0.339	0.305	0.0239261
Plcl1	0.00331737	-0.0068591	0.55	0.611	0.0240243
Pias2	0.00332422	-0.0580305	0.823	0.863	0.024057
Srek1ip1	0.00335096	-0.0359352	0.297	0.351	0.0242149
Fam135b	0.00335377	-0.0693921	0.964	0.978	0.0242149
Mrpl32	0.00335447	0.0411096	0.166	0.134	0.0242149
Slc6a6	0.00335539	0.0760441	0.858	0.851	0.0242149
Tgfbrap1	0.00336208	0.0516719	0.387	0.354	0.0242463
Chic2	0.00338923	-0.0557943	0.507	0.569	0.0244251
Ociad2	0.00339695	0.0801332	0.466	0.432	0.0244637
E130304I02Rik	0.00339955	-0.0249702	0.111	0.144	0.0244654
Fam172a	0.00341388	-0.0629721	0.949	0.951	0.0245515
Aifm3	0.00343024	-0.0744215	0.765	0.798	0.0246521
Gm44643	0.0034364	-0.05061	0.349	0.396	0.0246667
Cby1	0.00343705	0.0411976	0.21	0.175	0.0246667
4930567K12Rik	0.0034592	0.0263138	0.13	0.101	0.0247953
Gm10848	0.00345975	0.0301107	0.116	0.089	0.0247953
Fosl2	0.00348809	0.0417278	0.149	0.12	0.0249689
Lclat1	0.00348998	-0.0505038	0.673	0.712	0.0249689
Nxpe3	0.00349121	-0.0523307	0.337	0.387	0.0249689
Sfxn5	0.00351378	-0.0581571	0.774	0.821	0.0251059
Myo1e	0.00351521	-0.0269683	0.158	0.196	0.0251059
Gm20422	0.00356952	-0.0304409	0.183	0.225	0.0254762
C2cd2l	0.0035746	0.0550301	0.367	0.333	0.0254949
Lrba	0.00359857	-0.0592366	0.93	0.948	0.0256482
Ywhab	0.0036057	0.134548	0.545	0.531	0.0256813
Bscl2	0.00362513	0.0642977	0.473	0.447	0.025802
Epc1	0.00363669	-0.0624658	0.791	0.817	0.0258664
Sox6	0.00364691	-0.030633	0.148	0.187	0.0259213
Eif3g	0.00365282	0.0303119	0.129	0.101	0.0259455
Mbd5	0.00365685	-0.0530939	0.986	0.986	0.0259564
Sfpq	0.00368088	-0.038371	0.917	0.935	0.026109
Apoe	0.00368911	0.259351	0.521	0.498	0.0261495
Arf2	0.00369391	0.0353799	0.184	0.152	0.0261656
Dlg1	0.00370751	-0.0567944	0.971	0.982	0.0262302
Slk	0.00370809	0.0561744	0.528	0.501	0.0262302
Rnf167	0.00371539	0.0740419	0.281	0.251	0.0262639
Caln1	0.00372118	-0.0786372	0.882	0.908	0.0262868
Nucb1	0.00372445	0.0388165	0.33	0.295	0.026292
Ppp2r2b	0.00372911	-0.070102	0.982	0.996	0.0263063
Lrrn2	0.00373156	0.0774523	0.673	0.667	0.0263063
Tango2	0.00374511	-0.0474991	0.782	0.821	0.0263765
Usp19	0.0037466	0.0587361	0.587	0.574	0.0263765
Nip7	0.00375855	0.0339061	0.135	0.107	0.0264234
Styx	0.00376373	-0.0495809	0.464	0.524	0.0264234
Gm47872	0.00376452	-0.0280672	0.148	0.184	0.0264234
Dmc1	0.00376556	-0.0303333	0.092	0.121	0.0264234
Vmn2r30	0.00376603	0.0371693	0.207	0.175	0.0264234
Klhl9	0.00378161	0.0253645	0.122	0.094	0.0265148
Cbx7	0.00378824	0.0495476	0.33	0.295	0.0265278
Angpt2	0.00379026	0.0251094	0.11	0.084	0.0265278
Gm38134	0.00379115	0.0405251	0.253	0.218	0.0265278
Flii	0.0037972	0.0487343	0.318	0.282	0.0265522
2310040G07Rik	0.00380356	0.0387721	0.21	0.178	0.0265787
Fus	0.00380832	0.0488226	0.959	0.959	0.0265941
Zdhhc22	0.00382363	0.0623782	0.301	0.27	0.026683
Fam19a2	0.0038425	-0.179662	0.8	0.848	0.0267966
Ntng1	0.00388542	-0.189062	0.592	0.648	0.0270777
Vps28	0.00390409	0.0415343	0.186	0.153	0.0271895
Tmem107	0.00391601	0.0359766	0.117	0.09	0.027239
Zfr	0.00391647	-0.0466527	0.947	0.963	0.027239
Tmem222	0.00394047	0.056103	0.291	0.259	0.0273876
Ints6	0.0039446	-0.0570627	0.748	0.791	0.0273979
Dscam	0.00396591	-0.075264	0.97	0.989	0.0275274
Gm15155	0.0039774	-0.0689454	0.447	0.499	0.0275887
Cnot11	0.00404431	0.028574	0.151	0.122	0.0280341
Ppp3r1	0.00405097	-0.0219435	0.208	0.253	0.0280587
Fndc7	0.00405328	0.0325637	0.14	0.111	0.0280587
Trim33	0.00405735	-0.0573277	0.832	0.857	0.0280681
Cops8	0.00406233	0.0560899	0.283	0.251	0.0280838
Dxo	0.00407788	0.0286717	0.118	0.091	0.0281724
Kcnrg	0.00408484	0.0448239	0.193	0.161	0.0282017
Acadsb	0.00409333	-0.0624295	0.742	0.772	0.0282415
Nolc1	0.00410125	0.039181	0.2	0.166	0.028267
Fnip1	0.00410414	-0.0524891	0.84	0.877	0.028267
Gm40331	0.00410521	-0.0377635	0.153	0.189	0.028267
Rbfox3	0.00412287	-0.0659277	0.978	0.988	0.0283698
Rspry1	0.00414268	-0.04848	0.558	0.611	0.0284871
Psmb6	0.0041666	0.0334015	0.158	0.127	0.0286326
Wdr25	0.00417501	-0.0233996	0.174	0.216	0.0286713
Gpr88	0.00417923	0.0328655	0.116	0.089	0.0286813
Ptdss2	0.00420902	0.0419689	0.473	0.44	0.0288666
Gad1	0.00423691	0.0829867	0.114	0.088	0.0290387
Rps6kb2	0.00427052	0.051824	0.469	0.438	0.0292497
Lrrtm1	0.00432651	0.0352065	0.292	0.257	0.0295691
Polr3h	0.00432672	0.0534414	0.367	0.336	0.0295691
Gfm2	0.00432803	-0.0400014	0.579	0.629	0.0295691
Plekha1	0.00432858	-0.0352965	0.742	0.784	0.0295691
Plch1	0.00436331	-0.0528467	0.102	0.132	0.0297867
Lman1	0.00438379	0.0450895	0.35	0.316	0.0299068
Ddx39b	0.00440925	0.0392655	0.599	0.575	0.0300607
4930455C13Rik	0.00444514	0.0304023	0.111	0.086	0.0302855
Snrnp70	0.00447373	0.0483823	0.974	0.976	0.0304602
Tmem9	0.0044927	0.0368218	0.284	0.249	0.0305619
Kcnma1	0.00449458	-0.0426177	0.997	1	0.0305619
Tmco3	0.00450277	0.0479901	0.425	0.392	0.0305976
Scamp1	0.00453168	0.0714948	0.751	0.744	0.0307738
Stk39	0.00453911	-0.0637907	0.855	0.872	0.0308032
Papola	0.00454195	-0.042647	0.916	0.919	0.0308032
Fbxo3	0.00456004	-0.0507772	0.593	0.647	0.0309056
Kdm4c	0.00457145	-0.0532117	0.881	0.899	0.0309627
Gm27200	0.00459703	0.0320645	0.173	0.142	0.0311002
Gm26624	0.00459988	-0.041675	0.249	0.293	0.0311002
Csnk1e	0.00460076	0.0809708	0.558	0.545	0.0311002
Psmd14	0.00460694	-0.0583201	0.867	0.881	0.0311216
Mbd3	0.00461537	0.0441463	0.17	0.14	0.0311583
Psmc4	0.00462296	0.0409195	0.303	0.269	0.0311891
Psmg2	0.00465868	0.0429004	0.203	0.172	0.0314097
Shroom4	0.00467625	-0.0425443	0.145	0.178	0.0315076
Nr4a1	0.00469091	0.10244	0.527	0.503	0.0315859
Btbd7	0.00471336	-0.0520058	0.741	0.772	0.0317078
Cdkl2	0.00471514	-0.0501841	0.495	0.549	0.0317078
Mdk	0.00471986	0.0304104	0.11	0.085	0.0317189
Eef1a2	0.0047259	0.0947302	0.557	0.536	0.0317217
Robo3	0.0047264	-0.0294547	0.177	0.218	0.0317217
Ralyl	0.00474609	-0.0872066	0.994	0.997	0.0318332
Rpl37a	0.00475682	0.0637847	0.259	0.226	0.0318663
Aak1	0.00475747	-0.0415063	0.981	0.983	0.0318663
Mfap1b	0.00476054	0.044751	0.304	0.27	0.0318663
Arl15	0.00476334	-0.0800839	0.906	0.924	0.0318663
Gm11508	0.00477541	-0.0389078	0.173	0.209	0.0319265
Chmp2b	0.00478984	0.0600913	0.135	0.108	0.0319999
C1galt1c1	0.00479802	0.0419438	0.166	0.136	0.0319999
Gpr22	0.00479892	0.0508724	0.346	0.317	0.0319999
Gm44899	0.00479927	-0.0357094	0.293	0.344	0.0319999
Mtmr10	0.00480183	-0.0626936	0.416	0.462	0.0319999
A830031A19Rik	0.00480497	-0.025074	0.366	0.423	0.0320001
Mtf2	0.0048376	-0.0572546	0.864	0.89	0.0321968
Mrps33	0.00484601	0.0610222	0.227	0.196	0.032232
Rsph10b	0.004902	-0.0349038	0.302	0.351	0.0325835
Zmym6	0.00491253	-0.0589065	0.571	0.626	0.0326099
Pnldc1	0.00491473	-0.0261559	0.125	0.158	0.0326099
B4galt5	0.00491542	0.0641417	0.514	0.485	0.0326099
Eid1	0.00493268	0.0661905	0.345	0.315	0.0327035
Rad52	0.00497373	-0.0377543	0.396	0.455	0.0329545
Elob	0.00500268	0.0379748	0.156	0.127	0.0331251
Atp6v1b2	0.00500999	0.0642314	0.819	0.812	0.0331523
Blm	0.00505126	-0.0272537	0.247	0.294	0.0334002
Btg2	0.0050539	0.0748916	0.164	0.135	0.0334002
Snn	0.00505948	0.0538203	0.211	0.18	0.0334158
Trappc5	0.00513548	0.0305635	0.11	0.084	0.0338961
Setdb1	0.00514647	-0.0436912	0.744	0.776	0.033947
Cdk5	0.00516431	0.0453379	0.419	0.388	0.034043
Zzz3	0.00517696	-0.0568934	0.668	0.706	0.0341047
Dnttip1	0.0052072	0.0444558	0.452	0.421	0.0342821
Spata5	0.00521065	-0.0603674	0.629	0.672	0.034283
Pacs1	0.00523866	-0.062111	0.903	0.916	0.0344454
1700084C06Rik	0.00524459	0.0509863	0.421	0.39	0.0344625
Gm26945	0.00525133	-0.0146119	0.112	0.144	0.0344766
Lman2	0.00525339	0.0495681	0.296	0.264	0.0344766
Scaf8	0.00526074	-0.0504578	0.894	0.9	0.0344812
Sema6d	0.00526075	-0.0947474	0.839	0.855	0.0344812
Kcng2	0.00532518	0.0525213	0.106	0.082	0.0348814
Sh3gl2	0.00535118	-0.0725136	0.962	0.965	0.0349999
Mllt10	0.00535418	-0.0392233	0.956	0.963	0.0349999
Atp6v1a	0.0053567	0.0730325	0.737	0.72	0.0349999
Cckbr	0.00535861	0.0635149	0.434	0.398	0.0349999
Ndfip2	0.00536017	0.0730593	0.757	0.743	0.0349999
Abca8b	0.0053744	-0.0628578	0.594	0.64	0.0350707
Cyth2	0.00538327	0.0403199	0.169	0.14	0.0351065
Irf2	0.00543295	-0.0508297	0.759	0.785	0.0354082
Mamld1	0.00543648	-0.0700997	0.597	0.642	0.035409
Ube2h	0.00544924	-0.0475542	0.791	0.832	0.0354697
Lemd2	0.00545797	0.0458476	0.328	0.294	0.0355042
Ahdc1	0.00548425	-0.0242445	0.495	0.552	0.0356528
Slc25a11	0.00550247	0.0648315	0.225	0.196	0.0357488
Mrps24	0.00550649	-0.0142792	0.181	0.22	0.0357525
Gria3	0.00551307	-0.0917875	0.952	0.967	0.0357728
Acr	0.00553856	-0.0200669	0.091	0.121	0.0358867
Kcnh3	0.0055407	0.0650353	0.65	0.624	0.0358867
4930473A02Rik	0.00554102	0.0354587	0.157	0.129	0.0358867
Dusp6	0.00555706	0.0340876	0.1	0.075	0.0359621
Arhgef4	0.00555961	0.0794021	0.523	0.496	0.0359621
Esyt2	0.0055706	-0.0536445	0.914	0.928	0.0360107
Gm28836	0.00558881	-0.0161591	0.076	0.103	0.0361058
Cct7	0.00560422	0.071698	0.325	0.296	0.0361697
Brk1	0.00560567	0.0838076	0.609	0.596	0.0361697
Gm45846	0.00560953	-0.0843077	0.477	0.523	0.036172
Camkv	0.00562428	0.0560338	0.742	0.743	0.0362446
Foxj2	0.00563653	0.0536545	0.248	0.218	0.0363009
Med13	0.00564693	-0.0544298	0.834	0.837	0.0363453
Gm31282	0.00565046	-0.0541763	0.245	0.288	0.0363454
Stk26	0.00565676	-0.0221938	0.101	0.131	0.0363634
Dnmt3a	0.00567157	-0.0697069	0.957	0.968	0.036436
Timm21	0.00567901	0.0285099	0.116	0.09	0.0364612
Hyou1	0.00568771	0.0425063	0.255	0.225	0.0364823
Mt1	0.00568934	0.0821762	0.129	0.102	0.0364823
Fam168b	0.00569387	0.0683893	0.536	0.528	0.0364887
Frmd4a	0.00570898	-0.0439313	0.992	0.996	0.0365559
Dhrs1	0.00571142	0.0385354	0.14	0.113	0.0365559
Actr2	0.00571749	0.0639332	0.747	0.722	0.0365721
Lasp1	0.00572514	0.0593856	0.365	0.337	0.0365985
Garnl3	0.00573002	-0.0742424	0.813	0.855	0.0366071
Atxn7l2	0.00577034	-0.0249911	0.176	0.215	0.0368419
Huwe1	0.00583815	-0.0521883	0.927	0.946	0.0372431
Alkbh8	0.00584313	-0.0287677	0.555	0.606	0.0372431
Tpp2	0.00584395	-0.0452267	0.614	0.663	0.0372431
Rims1	0.00587167	-0.0483819	0.996	0.995	0.0373967
Zfp46	0.0059731	0.0411087	0.207	0.175	0.0380006
4930509J09Rik	0.00597606	0.0590725	0.215	0.185	0.0380006
Nova1	0.00598039	-0.0872743	0.666	0.698	0.0380006
Usp13	0.00598117	-0.0382613	0.575	0.634	0.0380006
Dpp8	0.00600888	-0.0479935	0.683	0.73	0.0381532
Fars2	0.00602654	-0.0505683	0.864	0.875	0.0382419
Lurap1	0.00603191	0.0404928	0.177	0.148	0.0382526
Apmap	0.00604584	0.0495808	0.309	0.275	0.0383174
Hipk3	0.0060584	0.0583361	0.637	0.601	0.0383736
Hnrnpa2b1	0.00607583	0.0802223	0.868	0.878	0.0384584
Me3	0.00607922	-0.0692718	0.84	0.87	0.0384584
Tspan33	0.00608356	0.0573349	0.338	0.311	0.0384623
Maneal	0.00613447	0.0376606	0.205	0.176	0.0387606
Ralgapa2	0.00614723	-0.0690207	0.906	0.911	0.0388175
Macrod2os1	0.00616237	0.0421198	0.132	0.107	0.0388894
Wipf3	0.00617368	0.089897	0.657	0.64	0.0389371
Gm26944	0.00619357	-0.035827	0.243	0.29	0.0390387
Cd46	0.0062039	-0.0548071	0.725	0.765	0.0390618
Prmt8	0.00620478	0.0796546	0.645	0.63	0.0390618
Ogdh	0.00622118	-0.0600129	0.806	0.837	0.0391413
Gns	0.00624108	0.0609425	0.62	0.598	0.0392368
Polr3g	0.00624436	-0.0181854	0.214	0.26	0.0392368
Fam3c	0.00625125	0.0711607	0.329	0.301	0.0392368
Bicd1	0.0062546	-0.0552354	0.954	0.962	0.0392368
Spryd7	0.00625849	-0.0251059	0.17	0.208	0.0392368
Mfsd6	0.00625909	0.0717331	0.676	0.679	0.0392368
Myo9a	0.00627657	-0.0481355	0.972	0.981	0.0393061
Mmp17	0.00627774	0.0762096	0.505	0.481	0.0393061
Sptbn4	0.00628871	-0.0729999	0.892	0.914	0.039351
Zfp451	0.00629972	-0.0276979	0.641	0.688	0.039396
Gkap1	0.00632182	-0.0562347	0.38	0.426	0.0395104
Srsf11	0.00634152	0.0678283	0.933	0.945	0.0396096
Htr7	0.00634786	-0.0503866	0.218	0.257	0.0396253
Mif	0.0063531	0.0590039	0.144	0.116	0.0396308
A330015K06Rik	0.00635674	0.0541178	0.331	0.296	0.0396308
Psip1	0.00636088	0.0619965	0.856	0.839	0.0396308
Tmem121	0.00636403	0.0300778	0.132	0.105	0.0396308
Zfp280c	0.00641332	-0.0356674	0.576	0.637	0.0398949
Lrrc19	0.00641498	0.0368475	0.169	0.141	0.0398949
Micu2	0.00641802	-0.0507673	0.713	0.762	0.0398949
Hnrnpa3	0.00644187	0.0811489	0.592	0.581	0.0400192
Pcsk2os1	0.00648703	0.0597708	0.422	0.392	0.0402756
Kcnmb4	0.00649315	0.0794443	0.541	0.518	0.0402894
Zmym2	0.00653514	-0.0345699	0.81	0.852	0.0405222
Ldhb	0.00653849	0.0723383	0.552	0.536	0.0405222
Atg10	0.00658038	-0.0622183	0.567	0.602	0.0407574
Galnt13	0.0065879	-0.070142	0.948	0.972	0.0407796
Pcdh15	0.00660883	-0.0661611	0.919	0.958	0.0408848
Cnot2	0.00667771	-0.0479183	0.803	0.851	0.0412862
Gm15991	0.00668734	-0.0220781	0.152	0.189	0.041321
Bckdk	0.00669816	-0.0183948	0.145	0.18	0.0413456
Usp25	0.0067013	-0.0716575	0.685	0.713	0.0413456
Plxnb2	0.00670329	0.039464	0.241	0.209	0.0413456
Srrm2	0.00671792	0.0380948	0.982	0.986	0.0414106
Grip1	0.00672183	-0.0516642	0.785	0.834	0.0414106
Grk4	0.00674139	-0.048977	0.241	0.279	0.0414971
Gm16552	0.00674389	0.0296141	0.23	0.198	0.0414971
Gm10130	0.00677909	0.0284174	0.112	0.087	0.041689
4930556J24Rik	0.00681719	0.0301068	0.21	0.178	0.0418984
Zmiz1	0.00682452	0.0837237	0.628	0.61	0.0419186
Vmn2r84	0.00686807	-0.0165321	0.081	0.108	0.0421611
Mrpl38	0.00688217	0.0301383	0.398	0.364	0.0422226
Zkscan16	0.00688791	-0.045507	0.553	0.612	0.0422328
Fermt1	0.00695065	-0.0300492	0.08	0.106	0.0425923
Dtwd2	0.00695965	-0.0260238	0.191	0.229	0.0426222
Spns1	0.00699955	0.0550979	0.436	0.418	0.0428412
Gm28305	0.00700539	0.021433	0.109	0.083	0.0428516
Msmo1	0.00701033	0.0555255	0.496	0.466	0.0428566
Cdh20	0.00703891	-0.127467	0.567	0.604	0.0430059
Rps6	0.00714172	0.0802901	0.164	0.136	0.0436083
Vldlr	0.00715115	0.061666	0.407	0.381	0.0436401
Sugp1	0.00717302	-0.0542919	0.573	0.626	0.0437188
Tpr	0.00717428	0.0545197	0.74	0.739	0.0437188
Memo1	0.00717671	-0.041029	0.711	0.755	0.0437188
4931406C07Rik	0.00718157	-0.0235114	0.243	0.288	0.0437227
Lrrn3	0.0071909	0.053517	0.564	0.529	0.0437393
Tmeff2	0.00719399	-0.0582132	0.964	0.983	0.0437393
1110059E24Rik	0.00719803	-0.0232327	0.275	0.322	0.0437393
Kpna1	0.00720119	0.0689328	0.707	0.703	0.0437393
2310033P09Rik	0.00721713	0.0413193	0.196	0.166	0.0438104
Nckap1	0.00725661	-0.047159	0.924	0.948	0.0440243
Ankfy1	0.0072759	-0.0531264	0.715	0.76	0.0441155
Ube2e2	0.00728102	-0.048215	0.989	0.995	0.0441207
Sqle	0.00729288	0.0638818	0.385	0.359	0.0441667
Gm6225	0.00733804	-0.0175364	0.135	0.169	0.0444142
Arhgap23	0.00734793	-0.0426176	0.645	0.7	0.0444481
Vdac1	0.00735842	0.0856899	0.53	0.523	0.0444671
Pdpk1	0.00735966	-0.0523678	0.727	0.751	0.0444671
Pip4k2a	0.00737057	-0.036645	0.587	0.639	0.0445071
Zfp407	0.00737795	-0.0611079	0.805	0.831	0.0445257
Amfr	0.00742281	0.0544475	0.569	0.544	0.0447703
Gab3	0.00743729	-0.0471987	0.236	0.275	0.0448161
Ptpn1	0.00743906	0.0618584	0.673	0.664	0.0448161
Srpr	0.00746651	0.0618115	0.479	0.455	0.0449553
Fam131a	0.00747903	0.0745044	0.626	0.625	0.0450045
Pink1	0.00749388	0.0586822	0.258	0.229	0.0450677
Baiap2	0.00752959	0.0660995	0.872	0.857	0.0452562
Dusp16	0.0075561	-0.023147	0.166	0.201	0.0453892
Impact	0.00756919	0.083198	0.692	0.674	0.0454415
Mrpl57	0.00759743	0.0306682	0.145	0.116	0.0455846
Rps6ka5	0.00760536	-0.0715375	0.71	0.739	0.0456057
Rexo4	0.0076326	-0.0326404	0.394	0.449	0.0457426
Serbp1	0.0076493	0.0655285	0.654	0.632	0.0458162
Cnot6	0.00768051	0.0735188	0.615	0.603	0.0459642
Eif5	0.0076829	0.0652998	0.594	0.58	0.0459642
0610040J01Rik	0.00768828	-0.0462557	0.166	0.199	0.0459699
Rin1	0.00771034	0.0384276	0.215	0.185	0.0460751
Rnf187	0.00772173	0.0817256	0.42	0.397	0.0461054
Tiprl	0.00772431	0.0357885	0.43	0.398	0.0461054
Fam120c	0.00780879	-0.0428794	0.747	0.787	0.0465828
Mmd2	0.00785098	0.0762723	0.346	0.318	0.0468076
Vopp1	0.00789262	-0.0397517	0.642	0.684	0.0470156
Arhgef3	0.00789495	0.0780239	0.68	0.668	0.0470156
Mesd	0.00790781	0.0483868	0.218	0.188	0.0470651
Clip3	0.00793713	0.048979	0.558	0.539	0.0472125
Gm15396	0.00794327	-0.00641907	0.136	0.172	0.0472219
Prdx5	0.00796806	0.0509125	0.274	0.242	0.0473197
Gm26609	0.00796886	0.0340108	0.192	0.161	0.0473197
Cacnb4	0.00799013	-0.0582656	0.989	0.99	0.0473917
Gm11437	0.00799015	0.0267479	0.113	0.088	0.0473917
Rdh11	0.00804994	0.0382001	0.204	0.176	0.0476937
Tia1	0.00805287	-0.0472291	0.856	0.891	0.0476937
Kcnc3	0.00805659	0.0725711	0.513	0.494	0.0476937
Map7d1	0.00805949	0.0574091	0.491	0.465	0.0476937
Gpsm1	0.00807072	0.0506544	0.371	0.342	0.0477095
Eif3c	0.00807326	0.0657004	0.429	0.414	0.0477095
Tlk1	0.00807597	-0.0586602	0.798	0.828	0.0477095
Cntnap1	0.00818175	0.0485799	0.418	0.395	0.0482698
4430402I18Rik	0.00818384	0.0334786	0.524	0.497	0.0482698
Triqk	0.0081848	-0.0289951	0.168	0.203	0.0482698
Rprm	0.00820436	0.0411963	0.108	0.084	0.0483576
Traf5	0.00821446	0.0405435	0.28	0.249	0.0483896
Mycbp	0.00824367	0.0572706	0.309	0.286	0.0485341
Nomo1	0.00827423	0.0398206	0.307	0.275	0.0486816
Polr2c	0.00827813	0.0470372	0.281	0.248	0.0486816
Arap2	0.00830992	-0.0430874	0.758	0.811	0.0488408
2300009A05Rik	0.00833718	-0.0128749	0.214	0.254	0.0489499
Cct5	0.00833794	0.0474972	0.233	0.204	0.0489499
Prkch	0.00838785	0.0292049	0.11	0.086	0.049215
Polr3b	0.00841011	-0.0310574	0.311	0.355	0.0493177
Lmbrd1	0.00842308	0.0579958	0.828	0.837	0.0493607
Gm49380	0.00842697	0.0351761	0.22	0.188	0.0493607
Ifitm10	0.00845275	-0.0145625	0.108	0.138	0.0494572
Ppid	0.008453	0.0574834	0.345	0.316	0.0494572
Ica1	0.00849549	-0.0443557	0.953	0.96	0.0496778
Gm20498	0.00852334	-0.0255393	0.263	0.308	0.0498124
Gm14410	0.00854865	-0.0348461	0.472	0.526	0.0499322
Epha4	0.0085643	0.0718697	0.842	0.829	0.0499954
Wdr89	0.0085852	0.0951802	0.389	0.364	0.0500892
Kdm5d	0.00860392	-0.0362951	0.546	0.597	0.0501559
Fbxl4	0.00860632	-0.0275319	0.321	0.375	0.0501559
Kmt2e	0.00866247	-0.0517486	0.953	0.969	0.0504547
Kpnb1	0.00871212	0.0453303	0.437	0.408	0.0506765
Kcna2	0.00871448	0.0651477	0.524	0.514	0.0506765
Rundc3b	0.00871522	-0.0556952	0.791	0.832	0.0506765
Snap91	0.00873741	-0.0367869	0.967	0.965	0.050777
Dcx	0.00875609	-0.0446282	0.77	0.812	0.050857
Cav2	0.00879731	0.0310218	0.108	0.085	0.0510431
Pnn	0.00879799	0.0538485	0.807	0.795	0.0510431
Cryl1	0.00880353	-0.0437321	0.436	0.48	0.0510466
Gm15414	0.00884334	0.025523	0.158	0.13	0.0512488
Ttc9b	0.00895339	0.0551402	0.168	0.14	0.0518576
Tmem198	0.0089744	0.034187	0.209	0.179	0.0519502
B4galt4	0.00898743	0.0416385	0.25	0.22	0.0519966
Them6	0.00899702	0.0166891	0.12	0.095	0.052023
Gphn	0.00900717	-0.038797	0.997	0.99	0.0520526
Snap25	0.00901778	-0.0261835	0.999	0.999	0.0520849
Ptn	0.00902536	0.111707	0.692	0.68	0.0520996
Rbbp8	0.00903594	-0.018418	0.167	0.203	0.0521316
Rwdd3	0.00904567	-0.0252785	0.114	0.143	0.0521586
Fbxw11	0.00906751	-0.0401772	0.733	0.769	0.0522321
Slc4a10	0.00906849	-0.0559327	0.985	0.985	0.0522321
Rnf20	0.00910479	-0.0327715	0.536	0.589	0.0523946
Crip2	0.00910682	0.0424717	0.148	0.12	0.0523946
Aqp11	0.00911444	0.0350314	0.124	0.099	0.0524093
Thra	0.00915544	0.097011	0.866	0.86	0.0526158
Hagh	0.00916783	0.0570424	0.513	0.497	0.0526578
Taf4b	0.00918591	-0.0399467	0.152	0.183	0.0527324
Glod4	0.00920227	0.0628194	0.344	0.318	0.0527971
Sntb1	0.00921224	0.0724391	0.18	0.151	0.052825
Gabrb2	0.00925447	-0.0587983	0.958	0.961	0.0530372
Pced1a	0.00925948	-0.0264475	0.174	0.21	0.0530372
Meaf6	0.00929716	0.0676231	0.523	0.505	0.0532235
Men1	0.00933366	0.0426519	0.208	0.177	0.053403
Pcca	0.00934116	-0.0494583	0.87	0.891	0.0534164
Kdelr1	0.00934947	0.0566252	0.314	0.289	0.0534344
Grm1	0.00940549	-0.0587484	0.782	0.803	0.0537249
Tdrd7	0.00942694	-0.0291715	0.353	0.404	0.0538178
Usp24	0.00943646	-0.0456928	0.787	0.82	0.0538424
Il1rapl2	0.0094446	-0.164603	0.552	0.6	0.0538592
Mapk3	0.00945746	0.0624519	0.172	0.145	0.0539028
Mapt	0.00949726	0.0412191	0.988	0.988	0.0540999
Nxt1	0.00952956	0.0277747	0.112	0.088	0.054254
Pgs1	0.00956568	0.0443983	0.343	0.313	0.054404
Cend1	0.0095664	0.0341918	0.21	0.18	0.054404
Gm49179	0.0096338	0.0286567	0.107	0.084	0.0547379
Ubac2	0.00963728	-0.0504353	0.712	0.758	0.0547379
Prcc	0.00964418	-0.0170501	0.271	0.318	0.0547379
Elmod1	0.00964625	0.0696073	0.94	0.927	0.0547379
Rbm25	0.00967738	-0.0404605	0.971	0.97	0.0548844
Wsb2	0.00970282	0.0647196	0.392	0.371	0.0549986
Map3k2	0.00979358	-0.0392206	0.761	0.806	0.0554826
Ehbp1	0.00981617	-0.042805	0.957	0.958	0.0555802
Sgpl1	0.00984509	-0.0189984	0.387	0.444	0.0557135
Nup160	0.00985088	-0.0240876	0.469	0.527	0.0557158
Gk	0.00986607	-0.0368817	0.432	0.481	0.0557713
Tmem231	0.00992529	-0.0307584	0.185	0.222	0.056065
Psmb1	0.00992885	0.0518837	0.401	0.373	0.056065
Atxn7l3b	0.00996959	0.0711362	0.332	0.306	0.0562643
Meis2	0.00999823	-0.128037	0.65	0.68	0.0563915
Hs6st2	0.010003	-0.0672334	0.653	0.69	0.0563915
Gm14372	0.0100112	0.0245646	0.172	0.143	0.0564068
Mul1	0.0100309	0.0248628	0.165	0.136	0.0564872
Sem1	0.010077	0.0539972	0.355	0.325	0.0567159
Rad18	0.010091	-0.023972	0.196	0.235	0.056764
Agps	0.0101313	-0.0449615	0.541	0.587	0.0569312
Igf2bp3	0.0101339	0.0471935	0.471	0.456	0.0569312
Bmyc	0.0101372	0.0527024	0.259	0.233	0.0569312
Fads1	0.0101639	0.0490553	0.354	0.326	0.0570498
Kcnq5	0.0101771	-0.0905463	0.962	0.98	0.0570932
Bnip1	0.0102731	-0.0313422	0.309	0.356	0.0576005
Morc2b	0.0104225	-0.0209133	0.193	0.231	0.0584068
Nup188	0.0104499	-0.0283408	0.349	0.399	0.0584973
Larp1b	0.01045	-0.0589142	0.59	0.635	0.0584973
Supt20	0.0104609	0.05809	0.598	0.588	0.0585266
Mettl25	0.0104779	-0.0494016	0.391	0.433	0.0585901
Gm2164	0.0105025	-0.104856	0.338	0.377	0.0586963
Prr7	0.0105373	0.0489841	0.345	0.318	0.0588587
Imp3	0.0105656	0.0343498	0.11	0.087	0.0589849
Gm29536	0.0106127	0.029447	0.201	0.173	0.0592162
Gm32647	0.0106404	0.0151908	0.28	0.326	0.0593388
Lgi3	0.0106569	0.0421193	0.313	0.284	0.0593988
Samd12	0.0106717	-0.0572927	0.987	0.99	0.0594253
Dynlt3	0.0106773	0.0577925	0.188	0.162	0.0594253
Neto1	0.0106789	-0.093573	0.795	0.823	0.0594253
Slc24a3	0.010685	0.0889948	0.612	0.594	0.0594274
Sh3d19	0.0106941	-0.0585796	0.682	0.728	0.0594462
Fut9	0.0107174	-0.0512688	0.969	0.981	0.0595435
Prps1	0.0107484	0.0290579	0.125	0.1	0.0596838
Hsd17b12	0.010761	0.0559425	0.442	0.419	0.059722
Pros1	0.0107693	-0.0245122	0.146	0.179	0.0597361
Mtif3	0.0107776	0.0343313	0.164	0.138	0.0597501
C7	0.0108026	-0.0203519	0.105	0.134	0.0598564
Xpo5	0.0108151	-0.0312755	0.286	0.328	0.0598707
Cacybp	0.0108167	0.0269624	0.191	0.162	0.0598707
Prrt3	0.0108305	0.0472779	0.301	0.274	0.0599149
Cygb	0.0108637	0.0480198	0.119	0.096	0.0600663
Scn3b	0.0108983	0.0820572	0.474	0.459	0.0602256
Reln	0.0109295	0.00843855	0.258	0.295	0.0603659
Leprot	0.0109408	0.0430162	0.177	0.15	0.060396
Plec	0.0109779	0.0614444	0.706	0.687	0.0605683
Qpct	0.0110095	0.0268908	0.1	0.078	0.0607107
6030443J06Rik	0.0110356	-0.0388699	0.356	0.398	0.0608189
1700020I14Rik	0.0110409	0.0838052	0.534	0.506	0.0608189
Dusp8	0.0110534	0.0430523	0.315	0.286	0.0608552
Klc1	0.0110723	0.0575362	0.902	0.898	0.0609271
Adgrl2	0.0110977	0.109253	0.615	0.601	0.0610343
Arpc1b	0.0111249	0.0315584	0.128	0.102	0.0611515
Vps41	0.0111379	-0.047161	0.864	0.891	0.0611601
Gm15614	0.0111383	0.0359407	0.168	0.14	0.0611601
Cnot4	0.0111649	-0.0527171	0.892	0.898	0.0612741
Agpat1	0.0111943	0.0289518	0.158	0.131	0.0614028
Pik3c2a	0.0112042	-0.0480709	0.63	0.677	0.0614245
Iscu	0.0112198	0.0417271	0.308	0.281	0.0614626
Ptpdc1	0.0112259	-0.0206227	0.259	0.305	0.0614626
Sema4a	0.011229	0.0461852	0.422	0.39	0.0614626
Ghr	0.0112579	-0.0529145	0.526	0.572	0.0615885
Pard3b	0.0112684	0.0941567	0.16	0.133	0.0616131
Smc3	0.0112937	0.0477823	0.657	0.655	0.0617192
Ap3s2	0.0113511	-0.0409499	0.513	0.57	0.0620002
Tcf12	0.0113593	-0.0483568	0.917	0.93	0.0620121
Lrguk	0.011387	-0.0232818	0.093	0.12	0.0621306
Thrap3	0.0113991	-0.0405615	0.607	0.65	0.0621352
Tmem201	0.0114034	0.0587437	0.391	0.368	0.0621352
Itsn1	0.0114059	-0.0369742	0.856	0.882	0.0621352
Adamts16	0.0114303	-0.0274232	0.21	0.248	0.0622354
Btrc	0.0115364	-0.0402368	0.909	0.93	0.0627806
2610020C07Rik	0.0115476	0.0606903	0.544	0.532	0.0628081
Mecr	0.0115883	-0.0634598	0.613	0.647	0.0629641
Adcy3	0.0115884	0.0586915	0.626	0.613	0.0629641
Cldn34c1	0.0116071	-0.0307716	0.154	0.186	0.0630327
B230219D22Rik	0.0116191	0.0634569	0.403	0.379	0.0630637
4930556N13Rik	0.011625	0.0320274	0.124	0.101	0.0630637
Stpg2	0.0116491	0.018654	0.145	0.118	0.0631612
Gm11817	0.0116786	0.0297533	0.161	0.135	0.063288
Hlcs	0.0116891	-0.044754	0.433	0.48	0.063312
Syvn1	0.0117041	0.0327696	0.21	0.18	0.0633316
Glrx5	0.011711	0.033559	0.11	0.088	0.0633316
Sec14l2	0.0117136	-0.00669671	0.255	0.303	0.0633316
Serpini1	0.0117172	0.0783648	0.773	0.772	0.0633316
Ten1	0.011729	0.051947	0.282	0.253	0.0633623
Jtb	0.0117634	0.0278641	0.258	0.228	0.0635149
Gm26518	0.0117942	0.0486405	0.451	0.433	0.0636481
Ap1s1	0.0118512	0.0495444	0.346	0.316	0.0639223
Hipk1	0.011914	-0.0437769	0.502	0.557	0.064211
Cbx5	0.0119171	0.0559248	0.622	0.598	0.064211
Ermp1	0.0119341	0.0563884	0.27	0.24	0.0642689
Snapc5	0.0119471	0.0304142	0.141	0.116	0.0643025
Gm21954	0.0119631	0.049559	0.238	0.212	0.0643025
Itfg1	0.0119638	0.0613196	0.847	0.841	0.0643025
Sugp2	0.0119651	-0.0578165	0.688	0.725	0.0643025
Adipor2	0.0119865	0.0604465	0.392	0.364	0.064368
Chd1	0.0119897	-0.0474303	0.588	0.631	0.064368
Nme7	0.0120171	0.0543689	0.678	0.665	0.0644812
Csnk1g2	0.0120352	0.0476932	0.34	0.312	0.0645452
Ralgds	0.0121001	0.0391126	0.291	0.261	0.0648597
Tmem5	0.0121347	0.0449868	0.388	0.364	0.0650116
Smarcad1	0.0121679	-0.0501921	0.677	0.716	0.0651554
Gm10516	0.0121753	-0.0262233	0.301	0.345	0.0651615
Gm13832	0.0121952	-0.0251384	0.218	0.254	0.0652342
Terf2	0.0122038	-0.0426823	0.437	0.48	0.0652361
Gm16126	0.0122081	0.0353841	0.143	0.119	0.0652361
Grasp	0.012242	0.0479115	0.246	0.219	0.0653833
Atp6v0a1	0.0122721	0.0468345	0.961	0.964	0.0655101
Tmem101	0.012294	0.02136	0.115	0.092	0.0655658
Gm28960	0.0122952	0.0378436	0.184	0.157	0.0655658
Twf1	0.0123319	0.0384704	0.15	0.127	0.0657276
Rsrc2	0.0123724	-0.0349945	0.775	0.815	0.0659099
Jade1	0.0123998	0.0442867	0.289	0.261	0.0660082
Gm26909	0.0124036	0.0311833	0.142	0.117	0.0660082
Faxc	0.0124109	-0.046607	0.569	0.62	0.0660132
Tbk1	0.01244	0.062532	0.597	0.583	0.0661341
Gm32014	0.0124742	-0.0482282	0.391	0.437	0.0662468
Lrrc14	0.0124742	0.0175517	0.171	0.143	0.0662468
2010300C02Rik	0.0124804	0.0770272	0.835	0.831	0.0662468
Adamts10	0.0125186	-0.0305203	0.258	0.299	0.0664054
Colgalt2	0.0125232	-0.0258273	0.124	0.153	0.0664054
Stau2	0.012576	-0.061202	0.925	0.937	0.0666146
Oprm1	0.0125811	0.087151	0.42	0.407	0.0666146
Gm26521	0.0125819	-0.0163144	0.084	0.109	0.0666146
Aptx	0.0125934	-0.0260001	0.153	0.186	0.0666412
Zscan25	0.0126011	-0.0130666	0.086	0.111	0.0666479
Gm27253	0.0126416	0.0362495	0.148	0.123	0.0668281
Dact2	0.0127054	0.0494536	0.285	0.256	0.0671015
Acvr2a	0.0127063	-0.0499103	0.728	0.774	0.0671015
Xrn1	0.0128224	-0.0505982	0.846	0.877	0.0676801
Psmd2	0.0128566	0.0348914	0.287	0.261	0.0677991
38777	0.012858	0.0436345	0.863	0.867	0.0677991
Deptor	0.0128647	-0.0595788	0.404	0.439	0.0678001
Suco	0.0128872	-0.0497102	0.48	0.527	0.0678196
Bok	0.0128919	0.0371853	0.1	0.078	0.0678196
Ntng2	0.0128932	0.0656861	0.534	0.503	0.0678196
Ptprs	0.0128946	0.0508359	0.967	0.971	0.0678196
Gm26954	0.0129055	0.0198303	0.131	0.106	0.0678424
Cmtm4	0.0129263	0.0767541	0.568	0.561	0.0679174
Ubl5	0.0130079	0.0287087	0.146	0.122	0.0683114
Mccc2	0.0130252	-0.0393966	0.482	0.539	0.0683676
Reep1	0.0130474	-0.0472995	0.902	0.93	0.0684491
Madd	0.0130595	0.0395179	0.86	0.863	0.0684779
Vash1	0.0131668	0.0500866	0.309	0.28	0.0690002
Vps13b	0.0131724	-0.0477412	0.972	0.982	0.0690002
Snx29	0.0131977	-0.0439905	0.77	0.817	0.0690628
Mycbp2	0.0132016	0.0505737	0.991	0.991	0.0690628
Mogs	0.0132044	0.0358741	0.14	0.117	0.0690628
Zfand5	0.0132161	0.0603508	0.533	0.512	0.0690891
Creg1	0.0132351	0.0258533	0.123	0.1	0.0691537
Map1a	0.0132453	0.0569207	0.514	0.499	0.0691723
Smim13	0.0132626	0.0699798	0.584	0.581	0.0692274
Polr3f	0.0132824	-0.029003	0.255	0.294	0.0692962
Rnf10	0.0133027	0.0542518	0.581	0.562	0.0693669
Syt14	0.0133094	-0.055777	0.778	0.8	0.069367
Dusp3	0.0133547	0.0577459	0.354	0.333	0.069568
Ttc37	0.0133882	-0.0367108	0.694	0.739	0.0697048
Cyp4x1	0.0134007	-0.0400007	0.347	0.391	0.0697048
Cd34	0.0134012	0.0690659	0.381	0.359	0.0697048
Prpf31	0.0134084	0.0371478	0.256	0.229	0.0697074
Mlip	0.0134584	-0.0516111	0.884	0.917	0.0698906
Zc3hc1	0.0134635	-0.0100645	0.161	0.195	0.0698906
Tnrc18	0.0134642	0.0386938	0.704	0.688	0.0698906
Slc39a9	0.0134706	0.0471017	0.396	0.367	0.0698906
Csmd2	0.0134828	-0.0530352	0.951	0.958	0.069919
Ppp2ca	0.0134974	0.071793	0.587	0.567	0.0699595
Ccnl2	0.0135293	0.045212	0.8	0.792	0.0700897
[truncated: 8,357 more rows]

## Sheet: Supp.Table_5
Genes	p_val	avg_log2FC	pct.1	pct.2	p_val_adj	p_adj_BH
Cst3	3.95599e-10	0.554802	0.964	0.887	9.05446e-06	2.36252e-06
Ptprd	8.27368e-09	-0.34412	0.993	1	0.000189368	2.47052e-05
Pebp1	1.2657e-08	0.73092	0.318	0.136	0.000289693	2.51959e-05
Kcnip4	1.72186e-08	-0.317549	0.989	0.997	0.000394099	2.57073e-05
C1qb	2.90393e-08	0.583794	0.8	0.68	0.000664652	2.89038e-05
C1qa	2.71947e-08	0.530485	0.857	0.711	0.000622433	2.89038e-05
Itm2b	4.03441e-08	0.529116	0.811	0.694	0.000923397	3.44193e-05
Csmd1	4.74789e-08	-0.398788	0.946	0.983	0.0010867	3.5443e-05
Nrg3	1.13452e-07	-0.252167	0.979	1	0.00259669	6.998e-05
Nrxn1	1.1718e-07	-0.330793	0.971	0.997	0.00268202	6.998e-05
Pcdh9	2.52212e-07	-0.27883	0.989	0.997	0.00577263	0.000133561
Mdga2	2.68374e-07	-0.462147	0.75	0.875	0.00614255	0.000133561
Nlgn1	5.37582e-07	-0.364727	0.95	0.98	0.0123042	0.000241021
Syt1	5.65018e-07	-0.369333	0.904	0.983	0.0129321	0.000241021
Nrxn3	8.9976e-07	-0.29168	0.946	0.986	0.0205937	0.000335835
Nrg1	8.80671e-07	-0.328809	0.871	0.926	0.0201568	0.000335835
Gm42418	1.2187e-06	-0.23166	1	1	0.0278936	0.000404338
Celf2	1.21333e-06	-0.256376	0.993	0.994	0.0277706	0.000404338
H2-D1	1.69166e-06	0.720995	0.446	0.286	0.0387187	0.000530029
Hsd17b4	1.77505e-06	0.61637	0.404	0.244	0.0406273	0.000530029
Ctsl	2.28223e-06	0.5407	0.511	0.343	0.0522357	0.000592586
Cd81	2.11247e-06	0.514729	0.671	0.51	0.0483501	0.000592586
Tenm2	2.23498e-06	-0.308746	0.971	0.997	0.0511542	0.000592586
Cntn5	2.59853e-06	-0.488203	0.654	0.79	0.0594752	0.000646601
Il1rapl1	3.10498e-06	-0.364802	0.85	0.943	0.0710668	0.000741717
Lrrc4c	3.57596e-06	-0.324867	0.889	0.941	0.0818467	0.000821371
Slc3a2	4.01305e-06	0.53282	0.375	0.218	0.0918507	0.000887627
Rps3	5.2173e-06	0.569388	0.229	0.093	0.119414	0.0010744
Grip1	5.13987e-06	-0.465474	0.321	0.51	0.117641	0.0010744
Dlg2	5.80534e-06	-0.262518	0.964	0.994	0.132873	0.00111837
Dmd	5.71651e-06	-0.424925	0.611	0.762	0.130839	0.00111837
Opcml	9.26899e-06	-0.389006	0.886	0.972	0.212149	0.00172982
Gabrb1	1.175e-05	-0.406068	0.496	0.666	0.268933	0.00212639
Lamp1	1.25034e-05	0.583808	0.468	0.306	0.286177	0.00219618
H2-K1	1.56221e-05	0.513003	0.486	0.337	0.357558	0.00266557
Gm28928	2.04944e-05	-0.373872	0.807	0.875	0.469075	0.00339979
Bst2	2.53134e-05	0.372441	0.118	0.031	0.579373	0.00387619
Pcdh15	2.46367e-05	-0.34854	0.525	0.688	0.563884	0.00387619
Grm5	2.49232e-05	-0.363044	0.754	0.841	0.570442	0.00387619
Cadm2	3.07975e-05	-0.265839	0.943	0.963	0.704893	0.00459807
Ctss	3.588e-05	0.412562	0.814	0.694	0.821222	0.00522623
Sgcz	4.10318e-05	-0.26125	0.796	0.898	0.939136	0.00583433
Nbea	4.84041e-05	-0.329679	0.668	0.805	1	0.00672253
Fam155a	5.17309e-05	-0.385664	0.768	0.875	1	0.00686527
B3galt1	5.07217e-05	-0.460735	0.425	0.586	1	0.00686527
Kcnb2	5.34107e-05	-0.343399	0.389	0.55	1	0.0069341
Rims2	5.76136e-05	-0.49188	0.436	0.584	1	0.0073206
Nap1l5	6.48995e-05	0.430795	0.193	0.085	1	0.00807458
Trem2	7.78924e-05	0.487565	0.764	0.714	1	0.00933515
Ntm	7.81576e-05	-0.419687	0.65	0.762	1	0.00933515
Agbl4	8.63633e-05	-0.442744	0.518	0.663	1	0.010113
Ctsh	9.2744e-05	0.424265	0.436	0.3	1	0.0106513
Hs6st3	9.5187e-05	-0.354116	0.614	0.782	1	0.0107256
Cd63	0.000114313	0.414802	0.204	0.096	1	0.0126422
Wdr89	0.000124254	0.469292	0.254	0.139	1	0.0134918
Cd9	0.000158201	0.400562	0.768	0.703	1	0.016871
Sgcd	0.000173897	-0.432932	0.389	0.516	1	0.0182196
Ptchd4	0.00017986	-0.490877	0.114	0.227	1	0.0185194
Cwc25	0.000184142	0.264889	0.1	0.028	1	0.0186389
Il1rapl2	0.00019559	-0.349976	0.296	0.436	1	0.0194678
Frmpd4	0.000201821	-0.357982	0.546	0.688	1	0.0196496
Phactr1	0.000203997	-0.394584	0.736	0.824	1	0.0196496
Mpeg1	0.000216812	0.465316	0.329	0.204	1	0.0205524
Hpcal1	0.000231342	0.447815	0.257	0.142	1	0.0215871
Creg1	0.000249407	0.408254	0.232	0.122	1	0.0229147
Ubb	0.000253723	0.389469	0.425	0.278	1	0.0229581
Rbfox1	0.000260017	-0.2721	0.911	0.963	1	0.0231764
Kcnh7	0.000319427	-0.346418	0.621	0.754	1	0.0276466
5730522E02Rik	0.000315184	-0.450255	0.421	0.555	1	0.0276466
Hcn1	0.000330698	-0.395859	0.432	0.584	1	0.0282133
Gm20663	0.000369607	0.405796	0.175	0.082	1	0.0310887
Gm37240	0.000389063	0.452435	0.343	0.221	1	0.0319392
Kctd16	0.000390416	-0.415519	0.5	0.609	1	0.0319392
B2m	0.000408268	0.412266	0.543	0.422	1	0.032509
Fgf14	0.000406995	-0.29301	0.907	0.952	1	0.032509
Gm44511	0.000416894	0.385496	0.371	0.241	1	0.0327591
Cntn4	0.000429148	-0.405417	0.536	0.669	1	0.033284
Celf4	0.000455001	-0.458506	0.318	0.445	1	0.0348367
Usp50	0.000525037	0.38188	0.189	0.093	1	0.0396901
Syngr1	0.000538445	0.389863	0.518	0.399	1	0.0401949
Rims1	0.000578742	-0.275656	0.536	0.68	1	0.0421494
Grm7	0.0005734	-0.312536	0.761	0.87	1	0.0421494
Cd74	0.000628599	0.533971	0.168	0.079	1	0.0452289
Cd68	0.0006723	0.439541	0.375	0.258	1	0.0477973
Lyz2	0.000702274	0.604655	0.289	0.181	1	0.0487672
Tenm4	0.000697825	-0.464443	0.354	0.47	1	0.0487672
Eef1g	0.000743562	0.349539	0.214	0.116	1	0.0499011
Adgrb3	0.000743671	-0.266626	0.857	0.935	1	0.0499011
Egfem1	0.000737251	-0.307801	0.5	0.657	1	0.0499011
Grn	0.000760681	0.457119	0.464	0.36	1	0.0504754
Rps6	0.000782595	0.364497	0.146	0.065	1	0.0513589
Cnksr2	0.000867734	-0.385781	0.461	0.581	1	0.0563273
1700011I03Rik	0.000893669	-0.517279	0.039	0.11	1	0.0569412
Unc5d	0.000901117	-0.366744	0.504	0.595	1	0.0569412
Anks1b	0.000905796	-0.279299	0.782	0.875	1	0.0569412
Ppp2r2b	0.000990785	-0.352297	0.468	0.592	1	0.0616189
Rps23	0.00100084	0.401998	0.232	0.13	1	0.0616189
Rpl19	0.00103976	0.264154	0.254	0.147	1	0.0633616
Atrnl1	0.00106298	-0.417721	0.329	0.433	1	0.0641222
Tmem55b	0.00115691	-0.397607	0.146	0.246	1	0.0690907
Gstz1	0.00124259	0.272871	0.146	0.068	1	0.0734727
Gm26836	0.00128426	0.343918	0.186	0.099	1	0.0745714
Cope	0.00129391	0.341751	0.132	0.059	1	0.0745714
Rps16	0.00129863	0.388484	0.179	0.091	1	0.0745714
Satb2	0.00137729	-0.356573	0.211	0.314	1	0.0782464
Spast	0.00138883	0.289385	0.289	0.181	1	0.0782464
Dab1	0.00151189	-0.361157	0.682	0.785	1	0.0843835
Gm20388	0.0015383	0.316357	0.829	0.773	1	0.0850624
Tmeff2	0.00160467	-0.329703	0.429	0.558	1	0.0879182
Klc4	0.00163211	-0.32944	0.046	0.116	1	0.0886086
Cck	0.00169859	0.359538	0.393	0.278	1	0.0913874
C1qc	0.00174869	0.277397	0.757	0.654	1	0.0923753
Ctnnd2	0.00175309	-0.369475	0.668	0.754	1	0.0923753
Nkain2	0.00176336	-0.155485	0.886	0.949	1	0.0923753
Eef1d	0.00186767	0.266013	0.111	0.045	1	0.0968878
Cmtm6	0.00188195	0.285558	0.171	0.088	1	0.0968878
Nfat5	0.00190302	-0.278689	0.389	0.527	1	0.0971355
Thrb	0.00192237	-0.341766	0.311	0.448	1	0.0972913
Gt(ROSA)26Sor	0.00198556	0.261003	0.114	0.048	1	0.0995317
Rora	0.00199997	-0.346753	0.521	0.62	1	0.0995317
Fam19a2	0.00202361	-0.362414	0.386	0.496	1	0.0998762
Atp2b2	0.00215028	-0.379519	0.225	0.334	1	0.104951
Cct3	0.00216964	0.216811	0.139	0.065	1	0.104951
Ptpn18	0.00217916	0.300477	0.146	0.071	1	0.104951
Laptm5	0.00237539	0.391351	0.625	0.552	1	0.113487
Fzr1	0.00242758	0.232674	0.1	0.04	1	0.11433
Apoe	0.00243132	0.788947	0.775	0.728	1	0.11433
Mat2a	0.00258167	0.297399	0.339	0.224	1	0.119771
6330403K07Rik	0.00258715	0.28774	0.104	0.042	1	0.119771
Selenow	0.00267855	0.228118	0.221	0.125	1	0.121945
Lingo2	0.00270286	-0.284297	0.857	0.921	1	0.121945
Slc24a2	0.00272254	-0.312253	0.45	0.561	1	0.121945
Stx8	0.00273053	-0.389789	0.311	0.416	1	0.121945
Ryr2	0.00273621	-0.321888	0.375	0.487	1	0.121945
6230400D17Rik	0.00281291	0.306635	0.107	0.045	1	0.123523
Prr16	0.00285858	-0.312269	0.168	0.261	1	0.123523
Gpr158	0.00289688	-0.322263	0.346	0.465	1	0.123523
Rpl8	0.00290073	0.40256	0.229	0.139	1	0.123523
Sobp	0.00291215	-0.318111	0.261	0.368	1	0.123523
Pdzrn4	0.00292982	-0.434538	0.179	0.275	1	0.123523
Rpl37a	0.00293045	0.239544	0.168	0.088	1	0.123523
Srp14	0.00293708	0.209998	0.104	0.042	1	0.123523
Sec14l1	0.00305084	0.324303	0.407	0.289	1	0.12741
BC005537	0.00308521	0.383196	0.286	0.195	1	0.127951
mt-Nd3	0.00319675	-0.397549	0.368	0.465	1	0.131662
Gm26916	0.00325117	0.303811	0.139	0.068	1	0.132986
Tenm3	0.00330974	-0.35319	0.454	0.544	1	0.133946
Snu13	0.00333579	0.217711	0.107	0.045	1	0.133946
Ell2	0.00335977	-0.430721	0.136	0.221	1	0.133946
Snrnp200	0.00336434	0.243349	0.146	0.074	1	0.133946
Hspa5	0.00345804	0.337757	0.336	0.235	1	0.136765
Dlgap1	0.00354266	-0.248439	0.811	0.904	1	0.138785
Fbxo3	0.00355562	0.305258	0.196	0.113	1	0.138785
Stxbp5	0.00365115	-0.291942	0.368	0.479	1	0.141589
Setbp1	0.00372324	-0.385465	0.389	0.484	1	0.143453
Mgat4c	0.00377496	-0.332334	0.421	0.541	1	0.144302
A230006K03Rik	0.0037936	-0.329925	0.282	0.399	1	0.144302
Esd	0.00385453	0.268709	0.1	0.042	1	0.145314
Lrrtm4	0.00386887	-0.204939	0.939	0.946	1	0.145314
Calm2	0.00398985	0.297244	0.639	0.535	1	0.148921
Ctsz	0.00407414	0.452903	0.586	0.516	1	0.151123
1110004F10Rik	0.00412286	-0.382342	0.089	0.164	1	0.151986
Tmem59l	0.00425793	0.259071	0.164	0.088	1	0.156002
Asb2	0.00434065	0.24264	0.125	0.059	1	0.158063
Edil3	0.00445436	-0.356937	0.418	0.538	1	0.160212
Tomm40	0.00445937	-0.388823	0.104	0.181	1	0.160212
Nit1	0.00448015	0.248567	0.129	0.062	1	0.160212
Cadps	0.00458774	-0.274651	0.525	0.626	1	0.160746
Anxa6	0.00462584	0.256376	0.143	0.074	1	0.160746
Rbl2	0.00464255	0.357671	0.175	0.102	1	0.160746
Prr5l	0.00465441	-0.397339	0.111	0.19	1	0.160746
Usp24	0.00466592	-0.382876	0.311	0.405	1	0.160746
Dyrk1a	0.00473507	0.331996	0.461	0.343	1	0.160746
Adam17	0.00475117	0.3245	0.375	0.278	1	0.160746
Ifngr2	0.00475482	0.321666	0.407	0.303	1	0.160746
Cnih1	0.00477524	0.318116	0.111	0.051	1	0.160746
Svil	0.00478208	0.327988	0.304	0.204	1	0.160746
Csf3r	0.00479115	-0.267834	0.707	0.79	1	0.160746
Vrk3	0.00488893	0.261222	0.111	0.051	1	0.16311
Aes	0.00493943	0.254741	0.143	0.074	1	0.163879
Adgrl3	0.00497493	-0.263495	0.689	0.771	1	0.164145
Wdr41	0.00500413	-0.403143	0.104	0.178	1	0.164202
Lrch1	0.00520684	0.278423	0.818	0.768	1	0.168619
1700084C06Rik	0.00521602	0.437317	0.225	0.144	1	0.168619
Hmgcl	0.00522345	0.258804	0.207	0.122	1	0.168619
Derl2	0.00531925	0.254892	0.15	0.079	1	0.170788
Hnrnpf	0.00554049	0.24747	0.239	0.15	1	0.17694
Ifitm10	0.00561008	-0.298831	0.239	0.337	1	0.178209
Dazap2	0.00573533	0.311753	0.114	0.054	1	0.181033
Atp2a2	0.00578797	0.289128	0.525	0.433	1	0.181033
Grin2a	0.00578991	-0.30525	0.482	0.589	1	0.181033
Epdr1	0.00589037	0.214305	0.107	0.048	1	0.182964
Rpn2	0.00591295	0.259178	0.282	0.19	1	0.182964
Tmem173	0.0060696	0.314345	0.114	0.054	1	0.186774
Rpl27a	0.00609861	0.273663	0.229	0.142	1	0.186774
Malat1	0.00615532	0.096382	1	1	1	0.187549
Ddx24	0.00621097	0.356828	0.307	0.212	1	0.187642
Sh3gl2	0.00622576	-0.298262	0.268	0.36	1	0.187642
1700030F04Rik	0.0062655	0.250986	0.129	0.065	1	0.187642
Iscu	0.00629552	0.252879	0.164	0.091	1	0.187642
Fam149b	0.00631548	-0.276617	0.107	0.184	1	0.187642
Scaf8	0.00642205	0.20703	0.468	0.365	1	0.189732
Ctnna2	0.00644936	-0.239295	0.682	0.762	1	0.189732
Son	0.00651337	0.294768	0.782	0.72	1	0.190676
Cd14	0.00667459	0.42199	0.182	0.108	1	0.194442
Pag1	0.00684236	0.247995	0.836	0.79	1	0.197548
Lsamp	0.00684735	-0.108125	0.968	0.986	1	0.197548
Thumpd2	0.00690376	0.242778	0.107	0.051	1	0.198217
Pde1a	0.00696912	-0.294419	0.418	0.521	1	0.199137
Ppp1r2	0.00709905	0.334377	0.171	0.099	1	0.201173
Ahcyl2	0.00712294	-0.248008	0.407	0.507	1	0.201173
St8sia3	0.00714142	0.187543	0.118	0.057	1	0.201173
Hk1	0.00721281	-0.28246	0.096	0.17	1	0.201309
Gabrg3	0.00721367	-0.323816	0.282	0.385	1	0.201309
Prkar1b	0.00731011	0.214862	0.207	0.125	1	0.203051
Arrdc1	0.00751984	0.338352	0.154	0.088	1	0.207376
Dynll1	0.00753525	0.235656	0.196	0.119	1	0.207376
Slc15a3	0.0075982	0.318135	0.196	0.119	1	0.208149
Smdt1	0.0076943	0.215701	0.111	0.054	1	0.209819
Hdac1	0.00774067	0.299786	0.204	0.125	1	0.210124
Atm	0.00779405	0.344323	0.182	0.11	1	0.210616
Cep95	0.00783096	-0.307921	0.082	0.15	1	0.21066
Rpl26	0.00788338	0.344215	0.243	0.156	1	0.211119
A230057D06Rik	0.00795465	-0.287628	0.343	0.45	1	0.212077
Clptm1	0.00799764	0.309746	0.211	0.133	1	0.212275
Ldb2	0.00807504	-0.350318	0.282	0.38	1	0.213381
Cisd1	0.00818728	0.221388	0.107	0.051	1	0.21531
Stk3	0.00822015	-0.228593	0.289	0.385	1	0.21531
Gnai3	0.00834606	0.33131	0.179	0.108	1	0.216973
Gm46224	0.00837969	0.178996	0.129	0.065	1	0.216973
Magi2	0.00839263	-0.212702	0.793	0.856	1	0.216973
Slc18b1	0.00848955	0.285625	0.121	0.062	1	0.218533
Ralyl	0.00868089	-0.280475	0.704	0.805	1	0.222499
Psme1	0.00877346	0.184492	0.129	0.065	1	0.223911
Yipf4	0.0088883	0.300721	0.171	0.102	1	0.225876
Xiap	0.00912516	0.321956	0.389	0.303	1	0.230913
Hdac5	0.00935999	0.292117	0.161	0.093	1	0.235856
Epha6	0.00942129	-0.2156	0.521	0.603	1	0.236403
Fkbp5	0.00953647	0.34046	0.364	0.275	1	0.237835
Tm9sf3	0.009558	-0.287163	0.232	0.317	1	0.237835
Glb1	0.00965596	0.33414	0.264	0.187	1	0.239276
Degs1	0.00981877	-0.344757	0.061	0.119	1	0.241523
Itgb2	0.0098278	0.359701	0.2	0.127	1	0.241523
E4f1	0.00987589	-0.255415	0.068	0.13	1	0.241523
Rbbp4	0.00992881	0.350993	0.239	0.17	1	0.241523
Amn1	0.00994888	0.379582	0.211	0.136	1	0.241523
Fbxo31	0.0100514	0.280128	0.1	0.048	1	0.241941
Abhd14b	0.010058	0.185122	0.118	0.059	1	0.241941
Fgf12	0.0101033	-0.204087	0.661	0.768	1	0.241941
Fcgr2b	0.0101281	0.279549	0.196	0.122	1	0.241941
Cdh20	0.0101742	-0.314862	0.157	0.235	1	0.242072
Rnf138	0.0102867	0.162239	0.214	0.13	1	0.243778
Dync1i1	0.0104374	-0.323858	0.239	0.32	1	0.245769
Sh3bgrl3	0.010453	0.179064	0.129	0.068	1	0.245769
Slc25a4	0.0106857	0.290975	0.279	0.19	1	0.249719
Serinc3	0.0107046	0.198293	0.771	0.666	1	0.249719
Retreg3	0.0108415	0.219386	0.139	0.076	1	0.251928
Dock3	0.0109857	-0.274275	0.429	0.513	1	0.25337
Bicd1	0.0109884	-0.386694	0.232	0.314	1	0.25337
Tma7	0.0111914	0.249057	0.146	0.082	1	0.256309
Taok3	0.0112017	0.2926	0.504	0.394	1	0.256309
Slc38a6	0.0113435	-0.253081	0.218	0.317	1	0.258563
Cntnap5a	0.0114348	-0.335076	0.396	0.479	1	0.259626
Astn1	0.0114771	-0.395947	0.232	0.317	1	0.259626
Idh3b	0.0115567	0.213171	0.171	0.102	1	0.25989
Zfp697	0.0115758	0.267559	0.332	0.241	1	0.25989
Gm16337	0.0117001	0.313926	0.193	0.122	1	0.261697
2610507B11Rik	0.0118147	0.369926	0.236	0.161	1	0.263274
Mt1	0.0118789	0.329366	0.114	0.059	1	0.263403
Arhgap30	0.0119561	-0.243396	0.304	0.405	1	0.263403
Sun1	0.0119785	0.218665	0.182	0.11	1	0.263403
Rpl10a	0.0120269	0.344685	0.254	0.176	1	0.263403
Ube2h	0.0120561	0.241292	0.532	0.436	1	0.263403
Cacna2d3	0.0120851	-0.30361	0.45	0.527	1	0.263403
Prdx5	0.0122464	0.209148	0.104	0.051	1	0.265818
Snap91	0.012285	-0.276756	0.2	0.289	1	0.265818
Casp8	0.0126627	0.313692	0.25	0.173	1	0.271595
[truncated: 5,695 more rows]

## Sheet: Supp.Table_6
Genes	p_val	avg_log2FC	pct.1	pct.2	p_adj_BH
[truncated: 6,531 more rows]

[truncated: 3 more sheets: Supp.Table_7, Supp.Table_8, Supp.Table_9]
